# Supplementary material for: An endothelial regulatory module links blood pressure regulation with elite athletic performance
Source: PLoS Genet. 2024 Jun 17;20(6):e1011285. doi: 10.1371/journal.pgen.1011285 (PMC11182536; doi:10.1371/journal.pgen.1011285)
Supplement: S1 Table — (XLSX) [file pgen.1011285.s001.xlsx]

## Sheet: Blad1
Supplementary Table S1. Performance analysis results for the five significant SNVs in Coldblooded trotters
SNV rs396474304 T>G
Genotype	TT (n=73)		TG (n=285)		GG (n=268)		P2
Performance trait1	Mean	Median	Mean	Median	Mean	Median	TT/TG	TT/GG	TG/GG
Number of starts	31.4	22.0	42.9	32.0	43.7	34.0	0.01	0.005	0.90
Number of wins	2.7	1.0	4.8	2.0	5.3	2.0	0.08	0.34	0.52
Number of placings (1-3)	8.9	5.0	13.3	9.0	13.4	8.0	0.03	0.45	0.09
Earnings (SEK)	139.965	56,500	279.936	112.189	322.255	97.138	0.03	0.36	0.18
Earnings per start (SEK)	3.116	2.618	6.261	3.634	4.807	2.775	0.004	0.10	0.20
Best km time (sec)3	91.5	91.4	89.2	88.8	89.6	89.5	0.003	0.13	0.11
1 Log transformed values (log10 +1) were used for wins and placings, Earnings and earnings per start were transformed applying ln(earnings + 1000), Square root transformations were used for number of starts
2 A linear model was performed in R, Sex, age, birth country, number of starts and DMRT3 genotype were included as fixed effects (when significant), Least square means and Tukey were used as post hoc tests, Significant results (P ≤ 0,05) in bold
3 Only races where the horse did not gallop were included
SNV rs69244086 C>T
Genotype	CC (n=60)		CT (n=289)		TT (n=239)		P2
Performance trait1	Mean	Median	Mean	Median	Mean	Median	CC/CT	CC/TT	CT/TT
Number of starts	30.1	21.5	43.1	32.0	43.4	32.0	0.04	0.02	0.89
Number of wins	2.7	1.0	5.5	2.0	4.5	2.0	0.18	0.34	0.84
Number of placings (1-3)	8.7	4	13.8	9.0	12.8	8.0	0.08	0.49	0.25
Earnings (SEK)	134.436	53.379	346,266	112.189	254.014	98.008	0.08	0.29	0.57
Earnings per start (SEK)	3.096	2.265	6.363	3.591	4.682	2.818	0.01	0.13	0.42
Best km time (sec)3	91.7	91.5	89.2	88.9	89.6	89.5	0.01	0.11	0.33
1 Log transformed values (log10 +1) were used for wins and placings, Earnings and earnings per start were transformed applying ln(earnings + 1000), Square root transformations were used for number of starts
2 A linear model was performed in R, Sex, age, birth country, number of starts and DMRT3 genotype were included as fixed effects (when significant), Least square means and Tukey were used as post hoc tests, Significant results (P ≤ 0,05) in bold
3 Only races where the horse did not gallop were included
SNV rs69244087 G>A
Genotype	GG (n=73)		GA (n=284)		AA (n=252)		P2
Performance trait1	Mean	Median	Mean	Median	Mean	Median	GG/GA	GG/AA	GA/AA
Number of starts	31.4	22.0	42.5	32.0	43.6	32.0	0.02	0.004	0.76
Number of wins	2.7	1.0	4.8	2.0	5.3	2.0	0.09	0.30	0.66
Number of placings (1-3)	8.9	5.0	13.1	9.0	13.5	8.0	0.03	0.43	0.11
Earnings (SEK)	139.965	56,500	277.538	110,492	331.703	92.971	0.03	0.29	0.28
Earnings per start (SEK)	3.116	2.618	6.244	3.598	4.917	2.792	0.004	0.08	0.27
Best km time (sec)3	91.5	91.4	89.3	88.9	89.6	89.5	0.004	0.11	0.20
1 Log transformed values (log10 +1) were used for wins and placings, Earnings and earnings per start were transformed applying ln(earnings + 1000), Square root transformations were used for number of starts
2 A linear model was performed in R, Sex, age, birth country, number of starts and DMRT3 genotype were included as fixed effects (when significant), Least square means and Tukey were used as post hoc tests, Significant results (P ≤ 0,05) in bold
3 Only races where the horse did not gallop were included
SNV rs69244091 G>A
Genotype	GG (n=72)		GA (n=287)		AA (n=269)		P2
Performance trait1	Mean	Median	Mean	Median	Mean	Median	GG/GA	GG/AA	GA/AA
Number of starts	30.5	22.0	43.1	32.0	43.8	34.0	0.007	0.003	0.90
Number of wins	2.5	1.0	4.9	2.0	5.3	2.0	0.08	0.29	0.61
Number of placings (1-3)	8.5	4.5	13.4	9.0	13.4	8.0	0.03	0.47	0.07
Earnings (SEK)	128.716	55,743	281.686	112.265	322,965	97.422	0.03	0.31	0.22
Earnings per start (SEK)	3.024	2,580	6.259	3.634	4.822	2.775	0.003	0.08	0.22
Best km time (sec)3	91.6	91.5	89.2	88.8	89.7	89.5	0.004	0.15	0.10
1 Log transformed values (log10 +1) were used for wins and placings, Earnings and earnings per start were transformed applying ln(earnings + 1000), Square root transformations were used for number of starts
2 A linear model was performed in R, Sex, age, birth country, number of starts and DMRT3 genotype were included as fixed effects (when significant), Least square means and Tukey were used as post hoc tests, Significant results (P ≤ 0,05) in bold
3 Only races where the horse did not gallop were included
SNV rs69244093 G>A
Genotype	GG (n=72)		GA (n=287)		AA (n=268)		P2
Performance trait1	Mean	Median	Mean	Median	Mean	Median	GG/GA	GG/AA	GA/AA
Number of starts	30.5	22.0	43.8	32.0	42.8	33.0	0.006	0.005	1.00
Number of wins	2.5	1.0	5.6	3.0	4.5	2.0	0.07	0.36	0.41
Number of placings (1-3)	8.5	4.5	14.1	9.0	12.5	8.0	0.03	0.49	0.09
Earnings (SEK)	128.716	55,743	355.471	113.453	239.438	92.971	0.03	0.38	0.18
Earnings per start (SEK)	3.024	2,580	6.568	3.634	4,430	2.725	0.003	0.14	0.07
Best km time (sec)3	91.6	91.5	89.2	88.8	89.7	89.5	0.004	0.17	0.08
1 Log transformed values (log10 +1) were used for wins and placings, Earnings and earnings per start were transformed applying ln(earnings + 1000), Square root transformations were used for number of starts
2 A linear model was performed in R, Sex, age, birth country, number of starts and DMRT3 genotype were included as fixed effects (when significant), Least square means and Tukey were used as post hoc tests, Significant results (P ≤ 0,05) in bold
3 Only races where the horse did not gallop were included
