# Supplementary material for: An endothelial regulatory module links blood pressure regulation with elite athletic performance
Source: PLoS Genet. 2024 Jun 17;20(6):e1011285. doi: 10.1371/journal.pgen.1011285 (PMC11182536; doi:10.1371/journal.pgen.1011285)
Supplement: S2 Table — (XLSX) [file pgen.1011285.s002.xlsx]

## Sheet: Blad1
Supplementary Table S2. Information about all horses sampled and used for the various analyses.
Horse ID	Age (years)	Sex	Breed	Haplotype group	WGS data	Exercise test	BP measurement	ELISA rest/exercise
1250	11	M	CBT	SPH	+	NA	NA	NA
1191	5	S	SB	SPH	+	NA	NA	NA
236	7	S	CBT	SPH	NA	+	R,E,P	+/+
822	7	S	CBT	SPH	NA	+	R,E,P	+/+
830	3	G	CBT	SPH	NA	+	R,E,P	NA
834	5	S	CBT	SPH	NA	+	R,E,P	+/+
1251	3	G	CBT	SPH	NA	+	R,E,P	+/+
1252	5	M	CBT	SPH	NA	NA	R	+/-
658	11	G	CBT	SPH	NA	+	R	+/+
1185	5	G	CBT	SPH	NA	+	NA	+/+
1253	2	S	CBT	SPH	NA	+	NA	+/+
824	12	S	CBT	HET	NA	NA	R	NA
833	6	S	CBT	HET	NA	+	R, P	-/+
23	10	S	CBT	HET	NA	+	P	+/+
816	4	S	CBT	HET	NA	+	R	+/+
1245	3	M	CBT	HET	NA	+	R	+/+
1246	4	G	CBT	HET	NA	NA	R	+/-
1247	5	M	CBT	HET	NA	NA	R	+/-
1248	5	M	CBT	HET	NA	NA	R	+/-
1249	4	G	CBT	HET	NA	+	R	+/+
1173	3	G	CBT	HET	NA	+	NA	-/+
1190	6	S	CBT	HET	NA	+	NA	-/+
1189	5	M	CBT	HET	NA	NA	NA	+/-
24	22	S	CBT	EPH	+	NA	NA	NA
519	4	S	SB	EPH	+	NA	NA	NA
1	7	S	CBT	EPH	NA	+	R,E,P	+/+
823	10	S	CBT	EPH	NA	+	R,E,P	+/+
826	6	S	CBT	EPH	NA	+	R,E,P	+/+
839	8	S	CBT	EPH	NA	+	R,E,P	+/+
854	6	M	CBT	EPH	NA	+	R,E,P	+/+
861	4	M	CBT	EPH	NA	+	R,E,P	+/+
841	3	G	CBT	EPH	NA	+	R,E	+/+
817	5	G	CBT	EPH	NA	+	R, P	+/+
864	7	M	CBT	EPH	NA	+	R,P	+/+
1174	3	S	CBT	EPH	NA	+	R,P	+/+
1176	3	S	CBT	EPH	NA	+	R,P	+/+
1177	3	S	CBT	EPH	NA	+	R,P	+/+
1186	3	S	CBT	EPH	NA	+	R,P	+/+
158	7	G	CBT	EPH	NA	+	R	+/+
849	6	S	CBT	EPH	NA	NA	R	+/-
1175	3	S	CBT	EPH	NA	NA	R	+/-
1242	3	M	CBT	EPH	NA	NA	R	+/-
843	7	S	CBT	EPH	NA	NA	NA	+/-
1178	2	S	CBT	EPH	NA	+	NA	+/+
1187	3	M	CBT	EPH	NA	NA	NA	+/-
1188	3	M	CBT	EPH	NA	NA	NA	+/-
S: Stallion, G: Gelding, M: Mare, CBT: Coldblooded trotter, SB: Standardbred,BP: blood pressure, R: at rest, E: during exercise, P: post-exercise, WGS: Whole-genome sequencing
