# Supplementary material for: An endothelial regulatory module links blood pressure regulation with elite athletic performance
Source: PLoS Genet. 2024 Jun 17;20(6):e1011285. doi: 10.1371/journal.pgen.1011285 (PMC11182536; doi:10.1371/journal.pgen.1011285)
Supplement: S3 Table — (XLSX) [file pgen.1011285.s003.xlsx]

## Sheet: Sheet1
Supplementary Table S3. Location of discovery and genotyped variants with the minimum 5.5kb region
Discovery variants Chr22 bp (EquCab3.0)	EVA release 4 ID	Type	Ref	Alt	Genotyped	HiCap direct gene interaction lifted to horse (More than 1 sample)
46708110	rs1147059978	SNP	G	A	Yes
46708200	rs397306061	SNP	C	T	No	GNAS; PHACTR3; TFAP2C
46708926	rs397472125	SNP	A	G	No	.
46708983	rs395030428	SNP	T	C	Yes	GNAS-AS1
46709311	rs1145629780	SNP	G	A	No	.
46709435	rs1148631911	SNP	G	A	No	.
46711011	rs395827320	SNP	C	T	No	.
46711019	rs1146208435	SNP	A	G	No	.
46711020	rs1150077183	SNP	G	C	No	.
46711135	rs1136399194	SNP	T	A	No	GNAS-AS1; PHACTR3; SPO11; ZBP1; ZNF831
46712693	rs394980243	SNP	G	A	No	.
46713094	rs1149886874	SNP	C	T	No	.
46713282	rs1137852895	SNP	C	T	No	SPO11
46713478	rs395117226	SNP	G	A	Yes	.
46713539	rs3106148207	Insertion	G	GA	No	.
46714329	rs394014267	SNP	C	T	No	.
46714358	rs1143990117	SNP	C	G	No	.
46714602-46715003	overlaps rs3433048732	Deletion	C	CTGGGTTCTATG	No	GNAS-AS1; GNAS; PHACTR3; ZBP1; ZNF831
46715194	rs396694670	SNP	T	C	No	.
46715233-46715233	similar to rs3434020582	Deletion	GA	G	No	.
46715265	rs393952445	SNP	A	C	No	.
46715608	rs1148678392	SNP	C	T	No	GNAS; TFAP2C
46715974	rs397265747	SNP	G	A	Yes	.
46716176	rs393726008	SNP	A	G	No	.
46716437	rs394327173	SNP	A	G	No	.
46716860-46716883	rs3429584892	Deletion	AGAGTCTCGCGACCGTAGACCTGG	A	No	.
46716869	rs395154031	SNP	C	T,*	No	.
46717200	rs1138373526	SNP	G	A	No	.
46717451	rs396474304	SNP	T	G	Yes	.
46717528	rs69244081	SNP	T	C	Yes	.
46717600	rs395252857	SNP	C	T	No	.
46717601	rs69244082	SNP	A	G	No	.
46717624-46717624	overlaps rs3108208125	Deletion	CA	A	No	.
46717660	rs69244083	SNP	G	C	No	.
46717742	rs69244084	SNP	A	G	Yes	GNAS-AS1; ZNF831
46717854	rs69244085	SNP	C	T	Yes	.
46717860	rs69244086	SNP	C	T	Yes	.
46717955	rs69244087	SNP	G	A	No	.
46717999	rs69244088	SNP	C	T	Yes	.
46718039	rs1145560621	SNP	C	T	No	.
46718095	rs69244089	SNP	T	C	Yes	.
46718113	rs1151636385	SNP	A	G	No	GNAS; PHACTR3; SPO11; ZBP1
46718310	rs1140013196	SNP	C	T	No	.
46718361	rs396281591	SNP	C	T	No	.
46718397	rs397480653	SNP	G	A	No	.
46718436	rs394573286	SNP	T	C	No	.
46718503	rs396676702	SNP	T	G	No	.
46718605	rs1137438555	SNP	A	T	No	.
46718684	overlaps rs3105074269	Deletion	TC	T	No	.
46718841	rs1150832636	SNP	T	C	No	.
46718895	rs69244091	SNP	G	A	No	.
46718963	rs69244092	SNP	C	A	No	.
46718964	rs69244093	SNP	G	A	Yes	.
46719021	rs69244094	SNP	C	G	No	.
46719042	rs69244095	SNP	G	A	Yes	.
46719373	rs1150362277	SNP	C	T	No	.
46719400	rs3429679608	SNP	T	C	No	.
46719428	rs1141067399	SNP	T	C	No	.
46719429	rs1151770446	SNP	C	G	No	.
46719437	rs1137464277	SNP	C	A	No	.
46719462	rs396539040	SNP	A	C,G	No	.
46719540	rs1148534153	SNP	A	G	No	.
46719796	rs397074512	SNP	A	G	No	.
46719906	rs1141629756	SNP	A	G	Yes	.
