# Supplementary material for: An endothelial regulatory module links blood pressure regulation with elite athletic performance
Source: PLoS Genet. 2024 Jun 17;20(6):e1011285. doi: 10.1371/journal.pgen.1011285 (PMC11182536; doi:10.1371/journal.pgen.1011285)
Supplement: S4 Table — (XLSX) [file pgen.1011285.s004.xlsx]

## Sheet: Sheet1
Supplementary Table S4. Performance results for the 400 bp deletion in 497 Coldblooded trotters
Genotype	WTWT (n=284)		WTDEL (n=178)		DELDEL (n=35)			P-values2
Performance Trait1	Mean	Median	Mean	Median	Mean	Median	WTWT vs WTDEL	WTWT vs DELDEL	WTDEL vs DELDEL
No. of Starts	38.0	25.0	36.0	26.0	48.7	38.0	0.99	0.92	0.93
No. of Wins	4.2	2.0	5.4	3.0	12.3	4.0	0.47	0.72	0.99
No. of Placings (1-3)	12.0	7.0	13.0	8.0	21.4	10.0	0.99	0.96	0.98
Earnings3 (NOK)	283164	104024	431268	135202	1140435	148660	0.93	0.84	0.93
Earnings per start3 (NOK)	5828	3651	11724	4301	13154	4690	0.87	0.97	0.99
Best km time (sec)4	89.6	89.3	88.6	88.6	87.7	88.1	0.22	0.95	0.81
1) Log transformed values (log10 +1) were used for wins and placings. Number of starts were square root transformed. Earnings and earnings per start were transformed applying ln(earnings + 1000)
2) A linear model was performed in R. Sex, Age, Birth Country, No. Starts and DMRT3 genotype were used as fixed effects. Last square means and Tukey were used as post Hoc tests.
3) NOK=Norwegian Kronor
4) Only races where the horse did not gallop were included
