# Supplementary material for: An endothelial regulatory module links blood pressure regulation with elite athletic performance
Source: PLoS Genet. 2024 Jun 17;20(6):e1011285. doi: 10.1371/journal.pgen.1011285 (PMC11182536; doi:10.1371/journal.pgen.1011285)
Supplement: S5 Table — (XLSX) [file pgen.1011285.s005.xlsx]

## Sheet: suppTable S5
Supplementary Table S5. The HiCap interactions of the putative regulatory element in different human cell types
Cell Type	Published*	Number of Interactions
ALL (acute myeloid leukemia)	NO	0
GM12878 (immortalized B lymphocytes)	Publication in progress	0
Blood cancer cell lines (CMK, K-562 and Molm-1)	Publication in progress	0
Fascia tissue	NO	0
iPS, neural crest and neuron cells	Publication in progress	0
Primary aortic smooth muscle cells	PMID: 30786239	0
Primary keratinocytes	PMID: 33069716	0
Triple-negative breast cancer cells and normal mammary epithelial cells	Publication in progress	0
LUHMES (neural cell line)	Publication in progress	0
Primary liver tissue	PMID: 32181701	0
THP-1 (Monocyte derived macrophage model cell line)	PMID: 32592980	0
Vascular endothelial cells	Publication in progress	5
*The data can be made available upon request with access restrictions
