# Supplementary material for: An endothelial regulatory module links blood pressure regulation with elite athletic performance
Source: PLoS Genet. 2024 Jun 17;20(6):e1011285. doi: 10.1371/journal.pgen.1011285 (PMC11182536; doi:10.1371/journal.pgen.1011285)
Supplement: S7 Table — (XLSX) [file pgen.1011285.s007.xlsx]

## Sheet: Blad1
Supplementary Table S7. Enrichment of 15 protein-coding genes directly or indirectly interacting with the putative regulatory element
Category	ID	Name	p-value	q-value Bonferroni	q-value FDR B&H	q-value FDR B&Y	Hit Count in Query List	Hit Count in Genome	Hit in Query List
Human Phenotype	HP:0003909	Cortical subperiosteal resorption of humeral metaphyses	1.736e-06	0.001172	0.0001917	0.00136	2	2	STX16,GNAS
Human Phenotype	HP:0008227	Pituitary resistance to thyroid hormone	1.736e-06	0.001172	0.0001917	0.00136	2	2	STX16,GNAS
Human Phenotype	HP:0005700	Increased bone density with cystic changes	1.736e-06	0.001172	0.0001917	0.00136	2	2	STX16,GNAS
Human Phenotype	HP:0003456	Low urinary cyclic AMP response to PTH administration	1.76e-08	1.188e-05	1.187e-05	8.421e-05	3	5	STX16,GNAS-AS1,GNAS
Human Phenotype	HP:0000852	Pseudohypoparathyroidism	3.518e-08	2.375e-05	1.187e-05	8.421e-05	3	6	STX16,GNAS-AS1,GNAS
Human Phenotype	HP:0003165	Elevated circulating parathyroid hormone level	1.988e-06	0.001342	0.0001917	0.00136	3	20	STX16,GNAS-AS1,GNAS
Human Phenotype	HP:0002905	Hyperphosphatemia	1.988e-06	0.001342	0.0001917	0.00136	3	20	STX16,GNAS-AS1,GNAS
