# Supplementary material for: An endothelial regulatory module links blood pressure regulation with elite athletic performance
Source: PLoS Genet. 2024 Jun 17;20(6):e1011285. doi: 10.1371/journal.pgen.1011285 (PMC11182536; doi:10.1371/journal.pgen.1011285)
Supplement: S8 Table — (XLSX) [file pgen.1011285.s008.xlsx]

## Sheet: Sheet1
Supplementary Table S8. List of all analyzed variable sites in the 5.5 kb region
seqnames	start	end	width	strand	SNP_id	REF	ALT	varType	geneSymbol	dataSource	providerName	providerId	seqMatch	pctRef	pctAlt	scoreRef	scoreAlt	snpPos	altPos	alleleDiff	alleleEffectSize
chr22:46716869:C:T_1	chr22	46716869	46716869	1	-	chr22:46716869:C:T	C	T	SNV	NFIL3	HOCOMOCO	NFIL3_si	NFIL3_HUMAN	ttccagagtctcgTgaccgtagacctg	0.443439	0.577786	3.2468	4.16998	strong	1	0.923187	0.130555
chr22:46718397:G:A_2	chr22	46718397	46718397	1	+	chr22:46718397:G:A	G	A	SNV	AHR	HOCOMOCO	AHR_si	AHR_HUMAN	ttactgccGtggaaatt	0.783739	0.634161	4.25653	3.4752	strong	1	-0.781329	-0.145062
chr22:46718397:G:A_3	chr22	46718397	46718397	1	+	chr22:46718397:G:A	G	A	SNV	TBX5	HOCOMOCO	TBX5_si	TBX5_HUMAN	tactgccGtggaaat	0.649985	0.513289	3.49304	2.7792	strong	1	-0.713842	-0.134159
chr22:46714329:C:T_4	chr22	46714329	46714329	1	+	chr22:46714329:C:T	C	T	SNV	RBPJ	HOCOMOCO	SUH_f1	SUH_HUMAN	aggagacaTggccagcc	0.483929	0.624818	2.81272	3.58859	strong	1	0.775877	0.137208
chr22:46718397:G:A_5	chr22	46718397	46718397	1	-	chr22:46718397:G:A	G	A	SNV	ZBTB33	HOCOMOCO	KAISO_f1	KAISO_HUMAN	ttattactgccAtggaaattagg	0.673753	0.838794	4.12069	5.09289	strong	1	0.972208	0.160895
chr22:46717660:G:C_6	chr22	46717660	46717660	1	-	chr22:46717660:G:C	G	C	SNV	CEBPZ	HOCOMOCO	CEBPZ_si	CEBPZ_HUMAN	cccggacaccCaatgttggtg	0.630707	0.759321	4.66038	5.59261	strong	1	0.932224	0.127056
chr22:46717860:C:T_7	chr22	46717860	46717860	1	-	chr22:46717860:C:T	C	T	SNV	EHF	HOCOMOCO	EHF_si	EHF_HUMAN	cccgatcgtcctTgcagttggcaaa	0.57658	0.693871	4.3099	5.16369	strong	1	0.853787	0.1155
chr22:46718361:C:T_8	chr22	46718361	46718361	1	+	chr22:46718361:C:T	C	T	SNV	LHX2	HOCOMOCO	LHX2_f1	LHX2_HUMAN	gcggaaggttagTgagggaagacaa	0.454545	0.618791	2.45172	3.21713	strong	1	0.765419	0.153279
chr22:46717742:A:G_9	chr22	46717742	46717742	1	+	chr22:46717742:A:G	A	G	SNV	TGIF1	HOCOMOCO	TGIF1_si	TGIF1_HUMAN	caaatcAgaggat	0.647399	0.45244	3.06449	2.17868	strong	1	-0.885813	-0.189821
chr22:46717660:G:C_10	chr22	46717660	46717660	1	+	chr22:46717660:G:C	G	C	SNV	ELK1	HOCOMOCO	ELK1_f1	ELK1_HUMAN	cggacaccGaatgttgg	0.703372	0.535246	3.61581	2.78144	strong	1	-0.834375	-0.163992
chr22:46717854:C:T_11	chr22	46717854	46717854	1	-	chr22:46717854:C:T	C	T	SNV	NFATC4	HOCOMOCO	NFAC4_f1	NFAC4_HUMAN	tctcccgatTgtcctcgca	0.612177	0.786815	3.38263	4.28513	strong	1	0.9025	0.167538
chr22:46717451:T:G_12	chr22	46717451	46717451	1	-	chr22:46717451:T:G	T	G	SNV	MYF6	HOCOMOCO	MYF6_f1	MYF6_HUMAN	tcatttGccccct	0.603338	0.77441	2.89013	3.65575	strong	1	0.765625	0.164108
chr22:46715265:A:C_13	chr22	46715265	46715265	1	-	chr22:46715265:A:C	A	C	SNV	TFAP2A	HOCOMOCO	AP2A_f2	AP2A_HUMAN	tcgagactCagacttcc	0.528796	0.666306	2.8809	3.60762	strong	1	0.726714	0.1353
chr22:46713478:G:A_14	chr22	46713478	46713478	1	+	chr22:46713478:G:A	G	A	SNV	MEF2C	HOCOMOCO	MEF2C_f1	MEF2C_HUMAN	ttgagtcattgaAcagaagcttgat	0.479911	0.575307	4.46022	5.33202	strong	1	0.871797	0.0946254
chr22:46717451:T:G_15	chr22	46717451	46717451	1	-	chr22:46717451:T:G	T	G	SNV	ARNTL	HOCOMOCO	BMAL1_f1	BMAL1_HUMAN	ttatgcttcatttGcccccttctctgt	0.567875	0.67073	4.76861	5.58121	strong	1	0.812598	0.0993085
chr22:46718503:T:G_16	chr22	46718503	46718503	1	-	chr22:46718503:T:G	T	G	SNV	NR1I2	HOCOMOCO	NR1I2_si	NR1I2_HUMAN	agaacaaTgaacatg	0.886045	0.697029	4.37918	3.4621	strong	1	-0.917078	-0.185942
chr22:46718436:T:C_17	chr22	46718436	46718436	1	+	chr22:46718436:T:C	T	C	SNV	FOXI1	HOCOMOCO	FOXI1_f1	FOXI1_HUMAN	tctttgtctcaTgggaagccctg	0.71481	0.590646	5.78113	4.79059	strong	1	-0.990544	-0.122953
chr22:46718895:G:A_18	chr22	46718895	46718895	1	+	chr22:46718895:G:A	G	A	SNV	TCF12	HOCOMOCO	HTF4_f1	HTF4_HUMAN	ttgtgaggAgatgctca	0.638818	0.793629	4.15198	5.15077	strong	1	0.998793	0.154082
chr22:46715265:A:C_19	chr22	46715265	46715265	1	+	chr22:46715265:A:C	A	C	SNV	ZBTB18	HOCOMOCO	ZN238_f1	ZN238_HUMAN	ctaggtcgagactCagacttcccactt	0.469474	0.570526	3.94183	4.73961	strong	1	0.797784	0.0981261
chr22:46718361:C:T_20	chr22	46718361	46718361	1	+	chr22:46718361:C:T	C	T	SNV	CEBPD	HOCOMOCO	CEBPD_f1	CEBPD_HUMAN	ggaaggttagTgagggaagac	0.643974	0.829557	3.24005	4.1214	strong	1	0.881351	0.178742
chr22:46718397:G:A_21	chr22	46718397	46718397	1	-	chr22:46718397:G:A	G	A	SNV	RFX3	HOCOMOCO	RFX3_f1	RFX3_HUMAN	agttattactgccAtggaaattaggtc	0.714604	0.812884	6.50816	7.38587	strong	1	0.877707	0.0969099
chr22:46717600:C:T_22	chr22	46717600	46717600	1	-	chr22:46717600:C:T	C	T	SNV	SRY	HOCOMOCO	SRY_f1	SRY_HUMAN	ttgcctaaCaatgggtc	0.897372	0.710915	4.05835	3.24521	strong	1	-0.813143	-0.180461
chr22:46717860:C:T_23	chr22	46717860	46717860	1	-	chr22:46717860:C:T	C	T	SNV	ZNF384	HOCOMOCO	ZN384_f1	ZN384_HUMAN	ccgatcgtcctTgcagttggcaa	0.462294	0.62072	2.91924	3.8422	strong	1	0.922968	0.15251
chr22:46719042:G:A_24	chr22	46719042	46719042	1	+	chr22:46719042:G:A	G	A	SNV	HES1	HOCOMOCO	HES1_f1	HES1_HUMAN	gggtgtggccgtGccttcagggttg	0.774259	0.586478	4.09964	3.16742	strong	1	-0.932224	-0.178576
chr22:46716869:C:T_25	chr22	46716869	46716869	1	-	chr22:46716869:C:T	C	T	SNV	ATF6	HOCOMOCO	ATF6A_si	ATF6A_HUMAN	ccagagtctcgTgaccgtagacc	0.548342	0.649965	4.31984	5.09269	strong	1	0.772854	0.0996621
chr22:46717660:G:C_26	chr22	46717660	46717660	1	-	chr22:46717660:G:C	G	C	SNV	GLI2	HOCOMOCO	GLI2_f1	GLI2_HUMAN	cccggacaccCaatgttggtg	0.626417	0.735954	5.789	6.78694	strong	1	0.997941	0.10856
chr22:46718039:C:T_27	chr22	46718039	46718039	1	+	chr22:46718039:C:T	C	T	SNV	PRRX2	HOCOMOCO	PRRX2_f1	PRRX2_HUMAN	acttccTggacac	0.281271	0.462101	1.43625	2.32292	strong	1	0.886667	0.178748
chr22:46718503:T:G_28	chr22	46718503	46718503	1	+	chr22:46718503:T:G	T	G	SNV	SPIB	HOCOMOCO	SPIB_f1	SPIB_HUMAN	aaagagaacaaGgaacatgaagg	0.738456	0.863963	5.21824	6.08048	strong	1	0.862231	0.122911
chr22:46716869:C:T_29	chr22	46716869	46716869	1	+	chr22:46716869:C:T	C	T	SNV	PRRX2	HOCOMOCO	PRRX2_f1	PRRX2_HUMAN	gtctcgTgaccgt	0.271414	0.452243	1.38792	2.27458	strong	1	0.886667	0.178748
chr22:46718095:T:C_30	chr22	46718095	46718095	1	+	chr22:46718095:T:C	T	C	SNV	STAT5B	HOCOMOCO	STA5B_f1	STA5B_HUMAN	agagttcaccatTcagggaggtggc	0.75902	0.635796	6.17146	5.19458	strong	1	-0.976879	-0.120873
chr22:46713478:G:A_31	chr22	46713478	46713478	1	-	chr22:46713478:G:A	G	A	SNV	FOXO3	HOCOMOCO	FOXO3_si	FOXO3_HUMAN	ttgagtcattgaAcagaagcttgat	0.550727	0.698931	3.40568	4.26914	strong	1	0.863465	0.143356
chr22:46717600:C:T_32	chr22	46717600	46717600	1	+	chr22:46717600:C:T	C	T	SNV	SOX5	HOCOMOCO	SOX5_f1	SOX5_HUMAN	tgcctaaCaatgggt	0.995549	0.846847	5.00499	4.27582	strong	1	-0.729171	-0.145056
chr22:46717854:C:T_33	chr22	46717854	46717854	1	-	chr22:46717854:C:T	C	T	SNV	MAFK	HOCOMOCO	MAFK_si	MAFK_HUMAN	tctcccgatTgtcctcgca	0.495531	0.615209	3.79335	4.67917	strong	1	0.885813	0.117681
chr22:46717999:C:T_34	chr22	46717999	46717999	1	-	chr22:46717999:C:T	C	T	SNV	BRCA1	HOCOMOCO	BRCA1_f1	BRCA1_HUMAN	gatcccaaCgcctgcca	0.841183	0.671746	3.79069	3.0536	strong	1	-0.737096	-0.164472
chr22:46718397:G:A_35	chr22	46718397	46718397	1	+	chr22:46718397:G:A	G	A	SNV	MTF1	HOCOMOCO	MTF1_f1	MTF1_HUMAN	caaagttattactgccGtggaaattaggtcatc	0.599847	0.48946	5.31116	4.39485	strong	1	-0.916318	-0.106144
chr22:46715974:G:A_36	chr22	46715974	46715974	1	+	chr22:46715974:G:A	G	A	SNV	ZNF143	HOCOMOCO	ZN143_si	ZN143_HUMAN	cccccagagcctgagcaggttGtaacagcaagtccctggcacc	0.643222	0.535549	5.89426	4.96697	strong	1	-0.927298	-0.103414
chr22:46717528:T:C_37	chr22	46717528	46717528	1	+	chr22:46717528:T:C	T	C	SNV	RARB	HOCOMOCO	RARB_f1	RARB_HUMAN	ggtcaagtgtCagagaagagc	0.561205	0.724796	3.31229	4.22723	strong	1	0.914934	0.158666
chr22:46717854:C:T_38	chr22	46717854	46717854	1	-	chr22:46717854:C:T	C	T	SNV	SOX5	HOCOMOCO	SOX5_f1	SOX5_HUMAN	tcccgatTgtcctcg	0.646851	0.833947	3.29513	4.21256	strong	1	0.917438	0.182509
chr22:46717860:C:T_39	chr22	46717860	46717860	1	-	chr22:46717860:C:T	C	T	SNV	TCF7L2	HOCOMOCO	TF7L2_f1	TF7L2_HUMAN	ccgatcgtcctTgcagttggcaa	0.550653	0.718676	3.39823	4.38042	strong	1	0.982184	0.163021
chr22:46713478:G:A_40	chr22	46713478	46713478	1	-	chr22:46713478:G:A	G	A	SNV	FOXP2	HOCOMOCO	FOXP2_si	FOXP2_HUMAN	gtcattgaAcagaagct	0.621064	0.797775	3.30528	4.21325	strong	1	0.907976	0.172871
chr22:46717955:G:A_41	chr22	46717955	46717955	1	-	chr22:46717955:G:A	G	A	SNV	SRY	HOCOMOCO	SRY_f1	SRY_HUMAN	aggctgacAgagccgtg	0.470147	0.638818	2.19521	2.93079	strong	1	0.73558	0.163248
chr22:46718039:C:T_42	chr22	46718039	46718039	1	-	chr22:46718039:C:T	C	T	SNV	E2F1	HOCOMOCO	E2F1_f2	E2F1_HUMAN	tcctttgacttccCggacactggggac	0.686532	0.55927	4.09831	3.38496	strong	1	-0.713355	-0.121828
chr22:46718397:G:A_43	chr22	46718397	46718397	1	-	chr22:46718397:G:A	G	A	SNV	MEIS1	HOCOMOCO	MEIS1_f2	MEIS1_HUMAN	gttattactgccAtggaaattaggt	0.539885	0.671631	4.10609	5.05672	strong	1	0.950625	0.128011
chr22:46717854:C:T_44	chr22	46717854	46717854	1	+	chr22:46717854:C:T	C	T	SNV	HOXB8	HOCOMOCO	HXB8_do	HXB8_HUMAN	ctctcccgatTgtcctcgcag	0.409507	0.511018	3.13487	3.87757	strong	1	0.742706	0.0996226
chr22:46716869:C:T_45	chr22	46716869	46716869	1	-	chr22:46716869:C:T	C	T	SNV	NKX2-5	HOCOMOCO	NKX25_f1	NKX25_HUMAN	gtctcgTgaccgt	0.440997	0.641849	2.12436	3.05923	strong	1	0.934867	0.197803
chr22:46717528:T:C_46	chr22	46717528	46717528	1	+	chr22:46717528:T:C	T	C	SNV	RFX2	HOCOMOCO	RFX2_f1	RFX2_HUMAN	ggggtcaagtgtCagagaagagcac	0.496348	0.609076	3.35713	4.07043	strong	1	0.713298	0.109
chr22:46718095:T:C_47	chr22	46718095	46718095	1	-	chr22:46718095:T:C	T	C	SNV	PAX2	HOCOMOCO	PAX2_si	PAX2_HUMAN	caccatTcaggga	0.810041	0.623264	3.24087	2.5066	strong	1	-0.73427	-0.184136
chr22:46716869:C:T_48	chr22	46716869	46716869	1	-	chr22:46716869:C:T	C	T	SNV	E4F1	HOCOMOCO	E4F1_f1	E4F1_HUMAN	gagtctcgTgaccgtag	0.63325	0.801029	3.29199	4.10199	strong	1	0.81	0.159998
chr22:46718361:C:T_49	chr22	46718361	46718361	1	+	chr22:46718361:C:T	C	T	SNV	NFIL3	HOCOMOCO	NFIL3_si	NFIL3_HUMAN	agcggaaggttagTgagggaagacaaa	0.581123	0.700634	4.19291	5.01414	strong	1	0.821231	0.116136
chr22:46718503:T:G_50	chr22	46718503	46718503	1	-	chr22:46718503:T:G	T	G	SNV	PDX1	HOCOMOCO	PDX1_do	PDX1_HUMAN	gagaacaaTgaacatga	0.65823	0.536498	4.09826	3.35801	strong	1	-0.740251	-0.119848
chr22:46719042:G:A_51	chr22	46719042	46719042	1	-	chr22:46719042:G:A	G	A	SNV	JUND	HOCOMOCO	JUND_f1	JUND_HUMAN	gtgtggccgtGccttcagggt	0.543104	0.431261	3.8295	3.07154	strong	1	-0.757957	-0.109439
chr22:46716869:C:T_52	chr22	46716869	46716869	1	-	chr22:46716869:C:T	C	T	SNV	POU2F1	HOCOMOCO	PO2F1_f1	PO2F1_HUMAN	gagtctcgTgaccgtag	0.375069	0.517501	2.05929	2.76925	strong	1	0.709959	0.137209
chr22:46718361:C:T_53	chr22	46718361	46718361	1	-	chr22:46718361:C:T	C	T	SNV	E2F3	HOCOMOCO	E2F3_si	E2F3_HUMAN	gaaggttagCgagggaaga	0.781983	0.625969	4.01773	3.25039	strong	1	-0.767343	-0.150754
chr22:46718964:G:A_54	chr22	46718964	46718964	1	+	chr22:46718964:G:A	G	A	SNV	TFE3	HOCOMOCO	TFE3_f1	TFE3_HUMAN	gctggcctcAaatgggtgt	0.582398	0.750669	3.2258	4.11215	strong	1	0.886347	0.163368
chr22:46716869:C:T_55	chr22	46716869	46716869	1	+	chr22:46716869:C:T	C	T	SNV	HINFP	HOCOMOCO	HINFP_f1	HINFP_HUMAN	gtttccagagtctcgCgaccgtagacctggg	0.686766	0.588936	5.34493	4.62531	strong	1	-0.719624	-0.0940802
chr22:46718964:G:A_56	chr22	46718964	46718964	1	+	chr22:46718964:G:A	G	A	SNV	RARA	HOCOMOCO	RARA_f1	RARA_HUMAN	ggcctcAaatggg	0.343761	0.507821	2.08022	3.05014	strong	1	0.969927	0.162741
chr22:46718895:G:A_57	chr22	46718895	46718895	1	+	chr22:46718895:G:A	G	A	SNV	KLF6	HOCOMOCO	KLF6_si	KLF6_HUMAN	tgtgaggGgatgctc	0.845467	0.645076	3.67416	2.83388	strong	1	-0.840278	-0.194412
chr22:46718113:A:G_58	chr22	46718113	46718113	1	+	chr22:46718113:A:G	A	G	SNV	RUNX3	HOCOMOCO	RUNX3_si	RUNX3_HUMAN	gaggtggctagggGcacactccaggga	0.525834	0.622412	4.28294	5.03288	strong	1	0.749942	0.0941555
chr22:46716176:A:G_59	chr22	46716176	46716176	1	+	chr22:46716176:A:G	A	G	SNV	NR4A1	HOCOMOCO	NR4A1_f1	NR4A1_HUMAN	cccaaggaGgccagggc	0.618206	0.753153	3.87319	4.69421	strong	1	0.821018	0.132507
chr22:46718436:T:C_60	chr22	46718436	46718436	1	+	chr22:46718436:T:C	T	C	SNV	POU4F2	HOCOMOCO	PO4F2_si	PO4F2_HUMAN	ttctttgtctcaTgggaagccctga	0.60402	0.466039	4.33758	3.39911	strong	1	-0.938477	-0.13348
chr22:46715265:A:C_61	chr22	46715265	46715265	1	-	chr22:46715265:A:C	A	C	SNV	ISL1	HOCOMOCO	ISL1_f1	ISL1_HUMAN	gagactAagactt	0.700966	0.52108	2.89851	2.1809	strong	1	-0.717609	-0.175393
chr22:46716869:C:T_62	chr22	46716869	46716869	1	+	chr22:46716869:C:T	C	T	SNV	NKX3-2	HOCOMOCO	NKX32_f1	NKX32_HUMAN	cagagtctcgTgaccgtagac	0.480906	0.613485	2.76945	3.47974	strong	1	0.71029	0.127969
chr22:46717742:A:G_63	chr22	46717742	46717742	1	+	chr22:46717742:A:G	A	G	SNV	NR1I3	HOCOMOCO	NR1I3_si	NR1I3_HUMAN	ccaaatcAgaggatg	0.681613	0.482007	3.28714	2.3451	strong	1	-0.942042	-0.196678
chr22:46715974:G:A_64	chr22	46715974	46715974	1	+	chr22:46715974:G:A	G	A	SNV	ZBTB4	HOCOMOCO	ZBTB4_si	ZBTB4_HUMAN	agagcctgagcaggttGtaacagcaagtccctg	0.458936	0.379779	5.10862	4.28474	strong	1	-0.823887	-0.0767111
chr22:46718503:T:G_65	chr22	46718503	46718503	1	-	chr22:46718503:T:G	T	G	SNV	CUX1	HOCOMOCO	CUX1_f1	CUX1_HUMAN	tcaaagagaacaaTgaacatgaaggaa	0.790562	0.619556	4.2465	3.38761	strong	1	-0.858896	-0.162104
chr22:46718361:C:T_66	chr22	46718361	46718361	1	+	chr22:46718361:C:T	C	T	SNV	MAFK	HOCOMOCO	MAFK_si	MAFK_HUMAN	gaaggttagTgagggaaga	0.516694	0.636372	3.94999	4.83581	strong	1	0.885813	0.117681
chr22:46718895:G:A_67	chr22	46718895	46718895	1	+	chr22:46718895:G:A	G	A	SNV	EGR2	HOCOMOCO	EGR2_si	EGR2_HUMAN	ccttgtgaggGgatgctcaag	0.715134	0.572982	4.77343	3.86227	strong	1	-0.911157	-0.138068
chr22:46718361:C:T_68	chr22	46718361	46718361	1	-	chr22:46718361:C:T	C	T	SNV	GFI1B	HOCOMOCO	GFI1B_f1	GFI1B_HUMAN	ggaaggttagTgagggaagac	0.443014	0.555299	3.0022	3.71255	strong	1	0.710346	0.108851
chr22:46716869:C:T_69	chr22	46716869	46716869	1	-	chr22:46716869:C:T	C	T	SNV	BHLHE40	HOCOMOCO	BHE40_f2	BHE40_HUMAN	gagtctcgTgaccgtag	0.69516	0.847617	4.47036	5.42899	strong	1	0.958624	0.150086
chr22:46718436:T:C_70	chr22	46718436	46718436	1	-	chr22:46718436:T:C	T	C	SNV	HIF1A	HOCOMOCO	HIF1A_si	HIF1A_HUMAN	tctttgtctcaCgggaagccctg	0.574447	0.74625	3.53894	4.52881	strong	1	0.989864	0.16523
chr22:46718895:G:A_71	chr22	46718895	46718895	1	+	chr22:46718895:G:A	G	A	SNV	MZF1	HOCOMOCO	MZF1_f1	MZF1_HUMAN	ttgtgaggGgatgctca	0.959562	0.791962	5.42187	4.49221	strong	1	-0.929658	-0.164653
chr22:46717660:G:C_72	chr22	46717660	46717660	1	-	chr22:46717660:G:C	G	C	SNV	NFYB	HOCOMOCO	NFYB_f1	NFYB_HUMAN	tccccggacaccCaatgttggtgga	0.675088	0.816525	4.85782	5.83232	strong	1	0.974501	0.137322
chr22:46717955:G:A_73	chr22	46717955	46717955	1	+	chr22:46717955:G:A	G	A	SNV	NKX2-8	HOCOMOCO	NKX28_f1	NKX28_HUMAN	aggctgacGgagccgtg	0.684958	0.513207	3.16468	2.42998	strong	1	-0.734694	-0.162819
chr22:46718436:T:C_74	chr22	46718436	46718436	1	-	chr22:46718436:T:C	T	C	SNV	MECP2	HOCOMOCO	MECP2_f1	MECP2_HUMAN	gtctcaCgggaag	0.59706	0.768022	2.93973	3.7741	strong	1	0.83437	0.170062
chr22:46717451:T:G_75	chr22	46717451	46717451	1	-	chr22:46717451:T:G	T	G	SNV	VDR	HOCOMOCO	VDR_f1	VDR_HUMAN	tcatttGccccct	0.636789	0.816936	2.66686	3.40761	strong	1	0.740752	0.17805
chr22:46716869:C:T_76	chr22	46716869	46716869	1	+	chr22:46716869:C:T	C	T	SNV	MAF	HOCOMOCO	MAF_f1	MAF_HUMAN	agtctcgTgaccgta	0.507576	0.669059	2.62318	3.40268	strong	1	0.779503	0.155895
chr22:46718361:C:T_77	chr22	46718361	46718361	1	+	chr22:46718361:C:T	C	T	SNV	NFIA+NFIB+NFIC+NFIX	HOCOMOCO	NFIA+NFIB+NFIC+NFIX_si	NFIA+NFIB+NFIC+NFIX_HUMAN	ggttagCgaggga	0.745326	0.564629	3.20823	2.4561	strong	1	-0.752133	-0.176214
chr22:46716437:A:G_78	chr22	46716437	46716437	1	-	chr22:46716437:A:G	A	G	SNV	ZFHX3	HOCOMOCO	ZFHX3_f1	ZFHX3_HUMAN	ctcctctgccAtgtcgggccg	0.393273	0.258408	2.51249	1.74687	strong	1	-0.765625	-0.128528
chr22:46718895:G:A_79	chr22	46718895	46718895	1	+	chr22:46718895:G:A	G	A	SNV	MYOD1	HOCOMOCO	MYOD1_f1	MYOD1_HUMAN	ttgtgaggAgatgctca	0.575506	0.751311	3.07609	3.97907	strong	1	0.902982	0.171787
chr22:46718095:T:C_80	chr22	46718095	46718095	1	-	chr22:46718095:T:C	T	C	SNV	ATF3	HOCOMOCO	ATF3_f1	ATF3_HUMAN	ttcaccatTcagggagg	0.736993	0.566514	3.23884	2.52743	strong	1	-0.711411	-0.164057
chr22:46717600:C:T_81	chr22	46717600	46717600	1	+	chr22:46717600:C:T	C	T	SNV	HOXB7	HOCOMOCO	HXB7_si	HXB7_HUMAN	tttgcctaaTaatgggtct	0.599221	0.70581	4.31656	5.06654	strong	1	0.749977	0.10509
chr22:46715265:A:C_82	chr22	46715265	46715265	1	+	chr22:46715265:A:C	A	C	SNV	HNF1B	HOCOMOCO	HNF1B_f1	HNF1B_HUMAN	ctaggtcgagactAagacttcccactt	0.648192	0.524174	4.53449	3.71959	strong	1	-0.814904	-0.119031
chr22:46717860:C:T_83	chr22	46717860	46717860	1	-	chr22:46717860:C:T	C	T	SNV	NR5A1	HOCOMOCO	STF1_f1	STF1_HUMAN	atcgtcctTgcagttgg	0.722183	0.86677	3.87497	4.61542	strong	1	0.740457	0.139769
chr22:46718039:C:T_84	chr22	46718039	46718039	1	-	chr22:46718039:C:T	C	T	SNV	IKZF1	HOCOMOCO	IKZF1_f1	IKZF1_HUMAN	gacttccCggacact	0.824383	0.648363	3.86846	3.05709	strong	1	-0.811376	-0.173446
chr22:46718039:C:T_85	chr22	46718039	46718039	1	-	chr22:46718039:C:T	C	T	SNV	TAL1	HOCOMOCO	TAL1_f1	TAL1_HUMAN	ctttgacttccTggacactgggg	0.481165	0.573136	4.194	4.95946	strong	1	0.765459	0.0899254
chr22:46713478:G:A_86	chr22	46713478	46713478	1	+	chr22:46713478:G:A	G	A	SNV	PGR	HOCOMOCO	PRGR_f1	PRGR_HUMAN	cattgaAcagaag	0.701777	0.920277	3.11534	4.06472	strong	1	0.949375	0.215223
chr22:46714329:C:T_87	chr22	46714329	46714329	1	-	chr22:46714329:C:T	C	T	SNV	GABPA	HOCOMOCO	GABPA_f1	GABPA_HUMAN	gtggaggagacaCggccagcccttc	0.610824	0.509807	4.6351	3.8953	strong	1	-0.739796	-0.0988344
chr22:46714329:C:T_88	chr22	46714329	46714329	1	+	chr22:46714329:C:T	C	T	SNV	YY1	HOCOMOCO	TYY1_f2	TYY1_HUMAN	tggaggagacaTggccagccctt	0.611981	0.751305	4.65975	5.6543	strong	1	0.994548	0.133863
chr22:46717528:T:C_89	chr22	46717528	46717528	1	+	chr22:46717528:T:C	T	C	SNV	ARID3A	HOCOMOCO	ARI3A_f1	ARI3A_HUMAN	aagtgtTagagaa	0.61939	0.452517	3.61941	2.66064	strong	1	-0.958767	-0.165128
chr22:46714329:C:T_90	chr22	46714329	46714329	1	-	chr22:46714329:C:T	C	T	SNV	ZNF219	HOCOMOCO	ZN219_f1	ZN219_HUMAN	tggaggagacaCggccagccctt	0.683667	0.564372	4.63562	3.86622	strong	1	-0.7694	-0.115252
chr22:46718895:G:A_91	chr22	46718895	46718895	1	+	chr22:46718895:G:A	G	A	SNV	PGR	HOCOMOCO	PRGR_f1	PRGR_HUMAN	gtgaggAgatgct	0.501215	0.712565	2.24391	3.16222	strong	1	0.918309	0.208181
chr22:46717854:C:T_92	chr22	46717854	46717854	1	-	chr22:46717854:C:T	C	T	SNV	MYOD1	HOCOMOCO	MYOD1_f1	MYOD1_HUMAN	ctcccgatTgtcctcgc	0.493	0.66828	2.65231	3.5526	strong	1	0.900288	0.171274
chr22:46718964:G:A_93	chr22	46718964	46718964	1	-	chr22:46718964:G:A	G	A	SNV	MITF	HOCOMOCO	MITF_f1	MITF_HUMAN	gctggcctcAaatgggtgt	0.644696	0.818496	3.67186	4.61373	strong	1	0.941869	0.168271
chr22:46717854:C:T_94	chr22	46717854	46717854	1	-	chr22:46717854:C:T	C	T	SNV	THRA	HOCOMOCO	THA_f1	THA_HUMAN	tctcccgatTgtcctcgca	0.608437	0.763087	3.48944	4.33438	strong	1	0.844938	0.150111
chr22:46718436:T:C_95	chr22	46718436	46718436	1	+	chr22:46718436:T:C	T	C	SNV	ELK4	HOCOMOCO	ELK4_f1	ELK4_HUMAN	ctttgtctcaCgggaagccct	0.696391	0.834517	4.69199	5.60014	strong	1	0.90815	0.135785
chr22:46713478:G:A_96	chr22	46713478	46713478	1	+	chr22:46713478:G:A	G	A	SNV	ZNF423	HOCOMOCO	ZN423_f1	ZN423_HUMAN	aattgagtcattgaAcagaagcttgattt	0.431428	0.507029	5.36578	6.28072	strong	1	0.914934	0.0747087
chr22:46716437:A:G_97	chr22	46716437	46716437	1	+	chr22:46716437:A:G	A	G	SNV	CEBPE	HOCOMOCO	CEBPE_f1	CEBPE_HUMAN	tctcctctgccAtgtcgggccgc	0.733651	0.550563	4.15465	3.15714	strong	1	-0.997511	-0.177943
chr22:46717999:C:T_98	chr22	46717999	46717999	1	-	chr22:46717999:C:T	C	T	SNV	ATF6	HOCOMOCO	ATF6A_si	ATF6A_HUMAN	acagatcccaaCgcctgccatca	0.642823	0.538179	5.03837	4.24255	strong	1	-0.795824	-0.102624
chr22:46713478:G:A_99	chr22	46713478	46713478	1	-	chr22:46713478:G:A	G	A	SNV	FOXA3	HOCOMOCO	FOXA3_f1	FOXA3_HUMAN	ttgagtcattgaAcagaagcttgat	0.55326	0.727136	3.08888	4.00728	strong	1	0.918403	0.16856
chr22:46717528:T:C_100	chr22	46717528	46717528	1	-	chr22:46717528:T:C	T	C	SNV	TGIF1	HOCOMOCO	TGIF1_si	TGIF1_HUMAN	aagtgtCagagaa	0.786749	0.955916	3.69764	4.46626	strong	1	0.768625	0.164709
chr22:46716869:C:T_101	chr22	46716869	46716869	1	-	chr22:46716869:C:T	C	T	SNV	MYC	HOCOMOCO	MYC_f1	MYC_HUMAN	cagagtctcgTgaccgtagac	0.615371	0.748385	4.11232	4.95828	strong	1	0.845965	0.128987
chr22:46717528:T:C_102	chr22	46717528	46717528	1	-	chr22:46717528:T:C	T	C	SNV	SMAD1	HOCOMOCO	SMAD1_si	SMAD1_HUMAN	gggtcaagtgtCagagaagagca	0.636639	0.765391	3.69877	4.40225	strong	1	0.703476	0.123762
chr22:46717742:A:G_103	chr22	46717742	46717742	1	-	chr22:46717742:A:G	A	G	SNV	FOXO1	HOCOMOCO	FOXO1_si	FOXO1_HUMAN	aactggagccaaatcAgaggatggagggagt	0.657547	0.529705	4.43372	3.64034	strong	1	-0.793376	-0.120961
chr22:46718503:T:G_104	chr22	46718503	46718503	1	-	chr22:46718503:T:G	T	G	SNV	HOXA5	HOCOMOCO	HXA5_si	HXA5_HUMAN	agagaacaaTgaacatgaa	0.773922	0.599243	4.43021	3.46624	strong	1	-0.963967	-0.169778
chr22:46713478:G:A_105	chr22	46713478	46713478	1	+	chr22:46713478:G:A	G	A	SNV	ZBTB7B	HOCOMOCO	ZBT7B_si	ZBT7B_HUMAN	agggaagaattgagtcattgaGcagaagcttgatttcagattc	0.487975	0.399473	4.58714	3.82669	strong	1	-0.760451	-0.0846197
chr22:46717451:T:G_106	chr22	46717451	46717451	1	-	chr22:46717451:T:G	T	G	SNV	PLAGL1	HOCOMOCO	PLAL1_si	PLAL1_HUMAN	gcttcatttGcccccttct	0.674307	0.801982	4.09655	4.83576	strong	1	0.739209	0.123568
chr22:46718397:G:A_107	chr22	46718397	46718397	1	+	chr22:46718397:G:A	G	A	SNV	XBP1	HOCOMOCO	XBP1_f1	XBP1_HUMAN	ttattactgccGtggaaattagg	0.784767	0.651273	6.0034	5.00445	strong	1	-0.998954	-0.131199
chr22:46718361:C:T_108	chr22	46718361	46718361	1	+	chr22:46718361:C:T	C	T	SNV	STAT4	HOCOMOCO	STAT4_si	STAT4_HUMAN	gcggaaggttagTgagggaagacaa	0.513628	0.632752	3.46576	4.20837	strong	1	0.742611	0.114287
chr22:46715265:A:C_109	chr22	46715265	46715265	1	-	chr22:46715265:A:C	A	C	SNV	SRY	HOCOMOCO	SRY_f1	SRY_HUMAN	tcgagactAagacttcc	0.712296	0.548479	3.25123	2.53682	strong	1	-0.71441	-0.158549
chr22:46718503:T:G_110	chr22	46718503	46718503	1	+	chr22:46718503:T:G	T	G	SNV	ELF1	HOCOMOCO	ELF1_f1	ELF1_HUMAN	agagaacaaGgaacatgaa	0.6046	0.786158	3.39139	4.36558	strong	1	0.974195	0.176708
chr22:46718503:T:G_111	chr22	46718503	46718503	1	-	chr22:46718503:T:G	T	G	SNV	NR1I3	HOCOMOCO	NR1I3_si	NR1I3_HUMAN	agaacaaTgaacatg	0.895364	0.695757	4.29594	3.35389	strong	1	-0.942042	-0.196678
chr22:46719021:C:G_112	chr22	46719021	46719021	1	-	chr22:46719021:C:G	C	G	SNV	EOMES	HOCOMOCO	EOMES_f1	EOMES_HUMAN	accatcaaagcccGcctccctggggtg	0.48678	0.565172	5.67832	6.55854	strong	1	0.880221	0.0769356
chr22:46713478:G:A_113	chr22	46713478	46713478	1	+	chr22:46713478:G:A	G	A	SNV	E2F5	HOCOMOCO	E2F5_do	E2F5_HUMAN	agtcattgaGcagaagctt	0.650983	0.507001	4.05154	3.19947	strong	1	-0.852071	-0.139296
chr22:46715265:A:C_114	chr22	46715265	46715265	1	+	chr22:46715265:A:C	A	C	SNV	TCF3	HOCOMOCO	TFE2_f2	TFE2_HUMAN	ggtcgagactCagacttccca	0.505556	0.675556	3.08454	4.07061	strong	1	0.986063	0.165655
chr22:46717451:T:G_115	chr22	46717451	46717451	1	+	chr22:46717451:T:G	T	G	SNV	MITF	HOCOMOCO	MITF_f1	MITF_HUMAN	gcttcatttGcccccttct	0.642028	0.821244	3.6574	4.62862	strong	1	0.971225	0.173515
chr22:46716176:A:G_116	chr22	46716176	46716176	1	+	chr22:46716176:A:G	A	G	SNV	NFIL3	HOCOMOCO	NFIL3_si	NFIL3_HUMAN	agacgcccaaggaAgccagggctgcac	0.554304	0.448842	4.00862	3.28393	strong	1	-0.724694	-0.102484
chr22:46717999:C:T_117	chr22	46717999	46717999	1	-	chr22:46717999:C:T	C	T	SNV	EGR1	HOCOMOCO	EGR1_f2	EGR1_HUMAN	cagatcccaaCgcctgccatc	0.647992	0.507115	4.63298	3.65141	strong	1	-0.981567	-0.13853
chr22:46718361:C:T_118	chr22	46718361	46718361	1	+	chr22:46718361:C:T	C	T	SNV	LHX3	HOCOMOCO	LHX3_f1	LHX3_HUMAN	gcggaaggttagTgagggaagacaa	0.544752	0.666082	4.56122	5.53401	strong	1	0.97279	0.11847
chr22:46717742:A:G_119	chr22	46717742	46717742	1	+	chr22:46717742:A:G	A	G	SNV	RXRB	HOCOMOCO	RXRB_f1	RXRB_HUMAN	agccaaatcAgaggatgga	0.658645	0.494668	3.52263	2.69273	strong	1	-0.829895	-0.158068
chr22:46716176:A:G_120	chr22	46716176	46716176	1	+	chr22:46716176:A:G	A	G	SNV	PGR	HOCOMOCO	PRGR_f1	PRGR_HUMAN	caaggaGgccagg	0.543819	0.708319	2.42902	3.14377	strong	1	0.714747	0.162033
chr22:46717660:G:C_121	chr22	46717660	46717660	1	-	chr22:46717660:G:C	G	C	SNV	NFIA+NFIB+NFIC+NFIX	HOCOMOCO	NFIA+NFIB+NFIC+NFIX_si	NFIA+NFIB+NFIC+NFIX_HUMAN	gacaccCaatgtt	0.584393	0.805649	2.53837	3.45932	strong	1	0.920953	0.215766
chr22:46717955:G:A_122	chr22	46717955	46717955	1	+	chr22:46717955:G:A	G	A	SNV	TFAP2C	HOCOMOCO	AP2C_f1	AP2C_HUMAN	aggctgacGgagccgtg	0.691365	0.561249	3.90017	3.17423	strong	1	-0.72594	-0.129123
chr22:46717451:T:G_123	chr22	46717451	46717451	1	-	chr22:46717451:T:G	T	G	SNV	MYOD1	HOCOMOCO	MYOD1_f1	MYOD1_HUMAN	cttcatttGcccccttc	0.637061	0.795646	3.39225	4.20679	strong	1	0.81454	0.154961
chr22:46714329:C:T_124	chr22	46714329	46714329	1	+	chr22:46714329:C:T	C	T	SNV	RFX3	HOCOMOCO	RFX3_f1	RFX3_HUMAN	agtggaggagacaTggccagcccttcc	0.556307	0.654588	5.09447	5.97218	strong	1	0.877707	0.0969099
chr22:46717742:A:G_125	chr22	46717742	46717742	1	+	chr22:46717742:A:G	A	G	SNV	JUNB	HOCOMOCO	JUNB_f1	JUNB_HUMAN	agccaaatcAgaggatgga	0.607078	0.458667	3.6376	2.77649	strong	1	-0.86111	-0.145521
chr22:46719021:C:G_126	chr22	46719021	46719021	1	-	chr22:46719021:C:G	C	G	SNV	PRDM1	HOCOMOCO	PRDM1_f1	PRDM1_HUMAN	accatcaaagcccCcctccctggggtg	0.571331	0.486039	5.40721	4.62695	strong	1	-0.780266	-0.0836409
chr22:46717860:C:T_127	chr22	46717860	46717860	1	-	chr22:46717860:C:T	C	T	SNV	EGR1	HOCOMOCO	EGR1_f2	EGR1_HUMAN	cgatcgtcctCgcagttggca	0.790839	0.649962	5.62826	4.6467	strong	1	-0.981567	-0.13853
chr22:46718964:G:A_128	chr22	46718964	46718964	1	+	chr22:46718964:G:A	G	A	SNV	VDR	HOCOMOCO	VDR_f1	VDR_HUMAN	ggcctcAaatggg	0.51198	0.698964	2.15365	2.92252	strong	1	0.768867	0.184808
chr22:46717660:G:C_129	chr22	46717660	46717660	1	-	chr22:46717660:G:C	G	C	SNV	STAT5A	HOCOMOCO	STA5A_do	STA5A_HUMAN	ccccggacaccGaatgttggtgg	0.590642	0.450608	3.88472	3.01534	strong	1	-0.869373	-0.135287
chr22:46719042:G:A_130	chr22	46719042	46719042	1	-	chr22:46719042:G:A	G	A	SNV	SMARCC1	HOCOMOCO	SMRC1_f1	SMRC1_HUMAN	gtggccgtGccttcagg	0.613094	0.477443	3.62559	2.84868	strong	1	-0.776908	-0.132998
chr22:46718964:G:A_131	chr22	46718964	46718964	1	+	chr22:46718964:G:A	G	A	SNV	E2F5	HOCOMOCO	E2F5_do	E2F5_HUMAN	gctggcctcAaatgggtgt	0.597635	0.741617	3.73583	4.5879	strong	1	0.852071	0.139296
chr22:46717860:C:T_132	chr22	46717860	46717860	1	-	chr22:46717860:C:T	C	T	SNV	POU6F1	HOCOMOCO	PO6F1_f1	PO6F1_HUMAN	cccgatcgtcctTgcagttggcaaa	0.460367	0.563255	4.11222	4.98333	strong	1	0.871111	0.100346
chr22:46716869:C:T_133	chr22	46716869	46716869	1	+	chr22:46716869:C:T	C	T	SNV	MITF	HOCOMOCO	MITF_f1	MITF_HUMAN	agagtctcgTgaccgtaga	0.590265	0.761377	3.37688	4.30419	strong	1	0.927304	0.165668
chr22:46718113:A:G_134	chr22	46718113	46718113	1	+	chr22:46718113:A:G	A	G	SNV	GATA3	HOCOMOCO	GATA3_si	GATA3_HUMAN	gctagggAcacactc	0.630376	0.449902	2.92291	2.11223	strong	1	-0.81068	-0.176879
chr22:46716869:C:T_135	chr22	46716869	46716869	1	-	chr22:46716869:C:T	C	T	SNV	ZBTB4	HOCOMOCO	ZBTB4_si	ZBTB4_HUMAN	ggtttccagagtctcgCgaccgtagacctggga	0.598358	0.511647	6.55975	5.65725	strong	1	-0.9025	-0.0840306
chr22:46718964:G:A_136	chr22	46718964	46718964	1	+	chr22:46718964:G:A	G	A	SNV	NKX2-5	HOCOMOCO	NKX25_f1	NKX25_HUMAN	ggcctcAaatggg	0.643111	0.843963	3.0651	3.99997	strong	1	0.934867	0.197803
chr22:46718436:T:C_137	chr22	46718436	46718436	1	-	chr22:46718436:T:C	T	C	SNV	ARID3A	HOCOMOCO	ARI3A_f1	ARI3A_HUMAN	gtctcaTgggaag	0.615468	0.448596	3.59688	2.63811	strong	1	-0.958767	-0.165128
chr22:46719021:C:G_138	chr22	46719021	46719021	1	-	chr22:46719021:C:G	C	G	SNV	HAND1	HOCOMOCO	HAND1_si	HAND1_HUMAN	catcaaagcccGcctccctgggg	0.534734	0.683066	3.17936	4.0024	strong	1	0.823045	0.142866
chr22:46717955:G:A_139	chr22	46717955	46717955	1	+	chr22:46717955:G:A	G	A	SNV	SOX15	HOCOMOCO	SOX15_f1	SOX15_HUMAN	gctgacAgagccg	0.525815	0.704478	2.49629	3.28641	strong	1	0.790123	0.172015
chr22:46718436:T:C_140	chr22	46718436	46718436	1	+	chr22:46718436:T:C	T	C	SNV	PRRX2	HOCOMOCO	PRRX2_f1	PRRX2_HUMAN	gtctcaTgggaag	0.642703	0.461874	3.20847	2.32181	strong	1	-0.886667	-0.178748
chr22:46718503:T:G_141	chr22	46718503	46718503	1	+	chr22:46718503:T:G	T	G	SNV	NFATC2	HOCOMOCO	NFAC2_f1	NFAC2_HUMAN	gagaacaaGgaacatga	0.640549	0.811628	3.826	4.8034	strong	1	0.977402	0.166236
chr22:46717854:C:T_142	chr22	46717854	46717854	1	-	chr22:46717854:C:T	C	T	SNV	RXRB	HOCOMOCO	RXRB_f1	RXRB_HUMAN	tctcccgatTgtcctcgca	0.593836	0.76169	3.19463	4.04414	strong	1	0.849518	0.161805
chr22:46718397:G:A_143	chr22	46718397	46718397	1	+	chr22:46718397:G:A	G	A	SNV	STAT2	HOCOMOCO	STAT2_f1	STAT2_HUMAN	aagttattactgccAtggaaattaggtca	0.571242	0.696854	4.00175	4.81686	strong	1	0.815103	0.120151
chr22:46718361:C:T_144	chr22	46718361	46718361	1	+	chr22:46718361:C:T	C	T	SNV	JUN	HOCOMOCO	JUN_f1	JUN_HUMAN	aaggttagTgagggaag	0.565047	0.717667	3.48546	4.39446	strong	1	0.908997	0.149604
chr22:46716869:C:T_145	chr22	46716869	46716869	1	-	chr22:46716869:C:T	C	T	SNV	NR1I3	HOCOMOCO	NR1I3_si	NR1I3_HUMAN	agtctcgTgaccgta	0.667305	0.866911	3.21962	4.16166	strong	1	0.942042	0.196678
chr22:46717999:C:T_146	chr22	46717999	46717999	1	-	chr22:46717999:C:T	C	T	SNV	KLF3	HOCOMOCO	KLF3_f1	KLF3_HUMAN	tccacagatcccaaCgcctgccatcaaca	0.707003	0.572279	4.47984	3.68972	strong	1	-0.790123	-0.127476
chr22:46719021:C:G_147	chr22	46719021	46719021	1	+	chr22:46719021:C:G	C	G	SNV	RFX3	HOCOMOCO	RFX3_f1	RFX3_HUMAN	accatcaaagcccGcctccctggggtg	0.503918	0.58375	4.6266	5.33955	strong	1	0.712952	0.0787189
chr22:46718113:A:G_148	chr22	46718113	46718113	1	-	chr22:46718113:A:G	A	G	SNV	FOSL2	HOCOMOCO	FOSL2_f1	FOSL2_HUMAN	gtggctagggAcacactccag	0.714325	0.577489	5.22116	4.24365	strong	1	-0.977505	-0.134607
chr22:46716437:A:G_149	chr22	46716437	46716437	1	+	chr22:46716437:A:G	A	G	SNV	ARNT	HOCOMOCO	ARNT_f1	ARNT_HUMAN	ctctgccGtgtcggg	0.689279	0.859146	3.41311	4.23306	strong	1	0.819949	0.166895
chr22:46717860:C:T_150	chr22	46717860	46717860	1	-	chr22:46717860:C:T	C	T	SNV	RBPJ	HOCOMOCO	SUH_f1	SUH_HUMAN	atcgtcctCgcagttgg	0.608546	0.478044	3.49898	2.78031	strong	1	-0.718674	-0.127093
chr22:46717528:T:C_151	chr22	46717528	46717528	1	+	chr22:46717528:T:C	T	C	SNV	ZNF423	HOCOMOCO	ZN423_f1	ZN423_HUMAN	gtggggtcaagtgtCagagaagagcactg	0.444392	0.519994	5.52268	6.43762	strong	1	0.914934	0.0747087
chr22:46716437:A:G_152	chr22	46716437	46716437	1	-	chr22:46716437:A:G	A	G	SNV	PRRX2	HOCOMOCO	PRRX2_f1	PRRX2_HUMAN	tctgccAtgtcgg	0.428053	0.271301	2.15597	1.38736	strong	1	-0.768611	-0.154949
chr22:46717854:C:T_153	chr22	46717854	46717854	1	-	chr22:46717854:C:T	C	T	SNV	VSX2	HOCOMOCO	VSX2_si	VSX2_HUMAN	ctctcccgatTgtcctcgcag	0.452915	0.558481	3.29019	4.01503	strong	1	0.724845	0.102864
chr22:46718095:T:C_154	chr22	46718095	46718095	1	-	chr22:46718095:T:C	T	C	SNV	TAL1	HOCOMOCO	TAL1_f1	TAL1_HUMAN	gagttcaccatCcagggaggtgg	0.535687	0.650885	4.64777	5.60654	strong	1	0.958767	0.112635
chr22:46717451:T:G_155	chr22	46717451	46717451	1	-	chr22:46717451:T:G	T	G	SNV	NFAT5	HOCOMOCO	NFAT5_f1	NFAT5_HUMAN	tttatgcttcatttTcccccttctctgtg	0.679533	0.575636	4.90517	4.19956	strong	1	-0.70561	-0.0996399
chr22:46718895:G:A_156	chr22	46718895	46718895	1	+	chr22:46718895:G:A	G	A	SNV	NEUROD1	HOCOMOCO	NDF1_f1	NDF1_HUMAN	tccttgtgaggAgatgctcaagg	0.596614	0.73629	3.5816	4.37892	strong	1	0.797323	0.1355
chr22:46717742:A:G_157	chr22	46717742	46717742	1	-	chr22:46717742:A:G	A	G	SNV	HOXA13	HOCOMOCO	HXA13_f1	HXA13_HUMAN	gagccaaatcAgaggatggag	0.723458	0.567563	3.84426	3.05957	strong	1	-0.784684	-0.149857
chr22:46716869:C:T_158	chr22	46716869	46716869	1	-	chr22:46716869:C:T	C	T	SNV	ESRRB	HOCOMOCO	ERR2_f1	ERR2_HUMAN	gagtctcgTgaccgtag	0.660818	0.781561	4.48844	5.28798	strong	1	0.799534	0.118724
chr22:46718361:C:T_159	chr22	46718361	46718361	1	+	chr22:46718361:C:T	C	T	SNV	GCM1	HOCOMOCO	GCM1_f1	GCM1_HUMAN	agcggaaggttagTgagggaagacaaa	0.613731	0.777321	3.50351	4.35558	strong	1	0.852071	0.154489
chr22:46717660:G:C_160	chr22	46717660	46717660	1	-	chr22:46717660:G:C	G	C	SNV	ZBTB7A	HOCOMOCO	ZBT7A_f1	ZBT7A_HUMAN	cctgtccccggacaccCaatgttggtggaaatg	0.693765	0.845755	3.65931	4.38447	strong	1	0.72516	0.141622
chr22:46718397:G:A_161	chr22	46718397	46718397	1	+	chr22:46718397:G:A	G	A	SNV	USF1	HOCOMOCO	USF1_f1	USF1_HUMAN	attactgccGtggaaatta	0.614213	0.513055	4.6387	3.88906	strong	1	-0.749634	-0.0999833
chr22:46718963:C:A_162	chr22	46718963	46718963	1	+	chr22:46718963:C:A	C	A	SNV	NHLH1	HOCOMOCO	HEN1_si	HEN1_HUMAN	ccttgcttctggctggcctCgaatgggtgtcgggctcta	0.518525	0.4422	5.65032	4.87408	strong	1	-0.776246	-0.0735986
chr22:46716437:A:G_163	chr22	46716437	46716437	1	-	chr22:46716437:A:G	A	G	SNV	NFIA+NFIB+NFIC+NFIX	HOCOMOCO	NFIA+NFIB+NFIC+NFIX_si	NFIA+NFIB+NFIC+NFIX_HUMAN	tctgccAtgtcgg	0.873826	0.665513	3.7431	2.87602	strong	1	-0.867079	-0.203145
chr22:46718895:G:A_164	chr22	46718895	46718895	1	+	chr22:46718895:G:A	G	A	SNV	NFYC	HOCOMOCO	NFYC_f1	NFYC_HUMAN	agtccttgtgaggGgatgctcaaggtc	0.637399	0.481802	4.1376	3.2103	strong	1	-0.927298	-0.147223
chr22:46718397:G:A_165	chr22	46718397	46718397	1	-	chr22:46718397:G:A	G	A	SNV	EOMES	HOCOMOCO	EOMES_f1	EOMES_HUMAN	agttattactgccGtggaaattaggtc	0.584631	0.521111	6.77703	6.0638	strong	1	-0.713232	-0.06234
chr22:46718436:T:C_166	chr22	46718436	46718436	1	+	chr22:46718436:T:C	T	C	SNV	E2F6	HOCOMOCO	E2F6_f1	E2F6_HUMAN	tctttgtctcaCgggaagccctg	0.643159	0.759627	4.10859	4.82083	strong	1	0.712238	0.113219
chr22:46718113:A:G_167	chr22	46718113	46718113	1	+	chr22:46718113:A:G	A	G	SNV	ZBTB4	HOCOMOCO	ZBTB4_si	ZBTB4_HUMAN	agggaggtggctagggGcacactccagggaaat	0.507879	0.594589	5.61803	6.52053	strong	1	0.9025	0.0840306
chr22:46717854:C:T_168	chr22	46717854	46717854	1	+	chr22:46717854:C:T	C	T	SNV	FOXP2	HOCOMOCO	FOXP2_si	FOXP2_HUMAN	ctcccgatTgtcctcgc	0.440416	0.598322	2.37707	3.18842	strong	1	0.81135	0.154475
chr22:46717854:C:T_169	chr22	46717854	46717854	1	+	chr22:46717854:C:T	C	T	SNV	SRY	HOCOMOCO	SRY_f1	SRY_HUMAN	ctcccgatTgtcctcgc	0.619162	0.787833	2.84507	3.58065	strong	1	0.73558	0.163248
chr22:46713478:G:A_170	chr22	46713478	46713478	1	-	chr22:46713478:G:A	G	A	SNV	FOXJ2	HOCOMOCO	FOXJ2_f1	FOXJ2_HUMAN	agtcattgaAcagaagctt	0.535685	0.684417	3.34641	4.25464	strong	1	0.908226	0.146921
chr22:46718397:G:A_171	chr22	46718397	46718397	1	+	chr22:46718397:G:A	G	A	SNV	IRF2	HOCOMOCO	IRF2_f1	IRF2_HUMAN	agttattactgccAtggaaattaggtc	0.555698	0.679386	4.545	5.51104	strong	1	0.966044	0.120527
chr22:46716437:A:G_172	chr22	46716437	46716437	1	+	chr22:46716437:A:G	A	G	SNV	TFE3	HOCOMOCO	TFE3_f1	TFE3_HUMAN	tcctctgccAtgtcgggcc	0.722357	0.58748	3.96302	3.25257	strong	1	-0.710448	-0.130947
chr22:46715265:A:C_173	chr22	46715265	46715265	1	-	chr22:46715265:A:C	A	C	SNV	FOXD3	HOCOMOCO	FOXD3_f1	FOXD3_HUMAN	tcgagactAagacttcc	0.670739	0.522945	4.47596	3.5021	strong	1	-0.973857	-0.146543
chr22:46716176:A:G_174	chr22	46716176	46716176	1	+	chr22:46716176:A:G	A	G	SNV	ZFX	HOCOMOCO	ZFX_f1	ZFX_HUMAN	ctgtcagacgcccaaggaGgccagggctgcaccctgc	0.778604	0.88061	5.93609	6.66064	strong	1	0.724544	0.0964944
chr22:46717451:T:G_175	chr22	46717451	46717451	1	-	chr22:46717451:T:G	T	G	SNV	BATF	HOCOMOCO	BATF_si	BATF_HUMAN	gcttcatttGcccccttct	0.451874	0.567729	3.0199	3.76597	strong	1	0.746065	0.113909
chr22:46717955:G:A_176	chr22	46717955	46717955	1	+	chr22:46717955:G:A	G	A	SNV	NFATC1	HOCOMOCO	NFAC1_si	NFAC1_HUMAN	aggaggctgacGgagccgtggaa	0.579304	0.457887	3.95565	3.17597	strong	1	-0.779681	-0.117119
chr22:46718113:A:G_177	chr22	46718113	46718113	1	+	chr22:46718113:A:G	A	G	SNV	INSM1	HOCOMOCO	INSM1_f1	INSM1_HUMAN	ggtggctagggGcacactccagg	0.646743	0.739425	5.46996	6.23975	strong	1	0.769788	0.0915979
chr22:46716176:A:G_178	chr22	46716176	46716176	1	+	chr22:46716176:A:G	A	G	SNV	PLAGL1	HOCOMOCO	PLAL1_si	PLAL1_HUMAN	gcccaaggaGgccagggct	0.637396	0.784565	3.88284	4.73492	strong	1	0.852071	0.142434
chr22:46718963:C:A_179	chr22	46718963	46718963	1	+	chr22:46718963:C:A	C	A	SNV	ZNF333	HOCOMOCO	ZN333_f1	ZN333_HUMAN	gctggcctAgaatgggt	0.578644	0.763348	2.93426	3.82007	strong	1	0.885813	0.178771
chr22:46716869:C:T_180	chr22	46716869	46716869	1	+	chr22:46716869:C:T	C	T	SNV	ENO1	HOCOMOCO	ENOA_si	ENOA_HUMAN	tccagagtctcgTgaccgtagacct	0.603025	0.763482	3.27942	4.09433	strong	1	0.81491	0.153887
chr22:46717854:C:T_181	chr22	46717854	46717854	1	-	chr22:46717854:C:T	C	T	SNV	PAX6	HOCOMOCO	PAX6_f1	PAX6_HUMAN	ctctcccgatTgtcctcgcag	0.495906	0.628051	2.93873	3.67484	strong	1	0.736103	0.12809
chr22:46716437:A:G_182	chr22	46716437	46716437	1	-	chr22:46716437:A:G	A	G	SNV	PKNOX1	HOCOMOCO	PKNX1_si	PKNX1_HUMAN	gtctcctctgccAtgtcgggccgcc	0.713191	0.567902	3.79706	3.08441	strong	1	-0.712653	-0.136946
chr22:46718397:G:A_183	chr22	46718397	46718397	1	+	chr22:46718397:G:A	G	A	SNV	CREB1	HOCOMOCO	CREB1_f1	CREB1_HUMAN	ttactgccGtggaaatt	0.74146	0.580687	4.27454	3.37915	strong	1	-0.895391	-0.15669
chr22:46718964:G:A_184	chr22	46718964	46718964	1	+	chr22:46718964:G:A	G	A	SNV	TAL1	HOCOMOCO	TAL1_f1	TAL1_HUMAN	tggctggcctcAaatgggtgtcg	0.535914	0.651113	4.64967	5.60843	strong	1	0.958767	0.112635
chr22:46717860:C:T_185	chr22	46717860	46717860	1	+	chr22:46717860:C:T	C	T	SNV	T	HOCOMOCO	BRAC_si	BRAC_HUMAN	tctttccctctcccgatcgtcctCgcagttggcaaatgttcatgtgcc	0.509528	0.459599	8.74143	7.91838	strong	1	-0.823045	-0.0489137
chr22:46718113:A:G_186	chr22	46718113	46718113	1	-	chr22:46718113:A:G	A	G	SNV	HIC1	HOCOMOCO	HIC1_si	HIC1_HUMAN	ggctagggGcacactcc	0.666596	0.821594	4.04133	4.94679	strong	1	0.905454	0.151187
chr22:46715265:A:C_187	chr22	46715265	46715265	1	-	chr22:46715265:A:C	A	C	SNV	FOXJ2	HOCOMOCO	FOXJ2_f1	FOXJ2_HUMAN	gtcgagactAagacttccc	0.701517	0.545461	4.35905	3.40611	strong	1	-0.952948	-0.154156
chr22:46717451:T:G_188	chr22	46717451	46717451	1	-	chr22:46717451:T:G	T	G	SNV	ZNF384	HOCOMOCO	ZN384_f1	ZN384_HUMAN	atgcttcatttTcccccttctct	0.814766	0.651592	4.97269	4.02206	strong	1	-0.950625	-0.15708
chr22:46718503:T:G_189	chr22	46718503	46718503	1	+	chr22:46718503:T:G	T	G	SNV	SOX17	HOCOMOCO	SOX17_f2	SOX17_HUMAN	ttcgtcaaagagaacaaTgaacatgaaggaattgc	0.76057	0.65755	7.32933	6.36352	strong	1	-0.965815	-0.100879
chr22:46718361:C:T_190	chr22	46718361	46718361	1	+	chr22:46718361:C:T	C	T	SNV	HLF	HOCOMOCO	HLF_si	HLF_HUMAN	gcggaaggttagTgagggaagacaa	0.577261	0.718083	3.65305	4.49467	strong	1	0.841621	0.136195
chr22:46717854:C:T_191	chr22	46717854	46717854	1	+	chr22:46717854:C:T	C	T	SNV	NFE2	HOCOMOCO	NFE2_f2	NFE2_HUMAN	tccctctcccgatTgtcctcgcagttg	0.481557	0.594042	3.82336	4.64288	strong	1	0.819524	0.107824
chr22:46719042:G:A_192	chr22	46719042	46719042	1	-	chr22:46719042:G:A	G	A	SNV	NRF1	HOCOMOCO	NRF1_f1	NRF1_HUMAN	ggtgtggccgtGccttcagggtt	0.644121	0.532416	4.56914	3.82258	strong	1	-0.74656	-0.107456
chr22:46717999:C:T_193	chr22	46717999	46717999	1	-	chr22:46717999:C:T	C	T	SNV	NEUROD1	HOCOMOCO	NDF1_f1	NDF1_HUMAN	acagatcccaaCgcctgccatca	0.776548	0.626921	4.60873	3.7546	strong	1	-0.854129	-0.145154
chr22:46713478:G:A_194	chr22	46713478	46713478	1	+	chr22:46713478:G:A	G	A	SNV	E2F6	HOCOMOCO	E2F6_f1	E2F6_HUMAN	tgagtcattgaGcagaagcttga	0.595396	0.471765	3.81651	3.06047	strong	1	-0.756038	-0.120182
chr22:46719042:G:A_195	chr22	46719042	46719042	1	+	chr22:46719042:G:A	G	A	SNV	RFX3	HOCOMOCO	RFX3_f1	RFX3_HUMAN	ggggtgtggccgtGccttcagggttga	0.63192	0.553054	5.76974	5.06542	strong	1	-0.704321	-0.0777659
chr22:46717854:C:T_196	chr22	46717854	46717854	1	+	chr22:46717854:C:T	C	T	SNV	ONECUT2	HOCOMOCO	ONEC2_si	ONEC2_HUMAN	ttctctttccctctcccgatTgtcctcgcagttggcaaatg	0.482988	0.588089	4.02196	4.78759	strong	1	0.765625	0.0983056
chr22:46716176:A:G_197	chr22	46716176	46716176	1	+	chr22:46716176:A:G	A	G	SNV	NR2C1	HOCOMOCO	NR2C1_si	NR2C1_HUMAN	gacgcccaaggaGgccagggctgca	0.593366	0.735548	3.99737	4.89488	strong	1	0.897507	0.136728
chr22:46718361:C:T_198	chr22	46718361	46718361	1	+	chr22:46718361:C:T	C	T	SNV	DBP	HOCOMOCO	DBP_si	DBP_HUMAN	ggaaggttagTgagggaagac	0.603363	0.754069	3.09778	3.8171	strong	1	0.719318	0.144125
chr22:46717742:A:G_199	chr22	46717742	46717742	1	-	chr22:46717742:A:G	A	G	SNV	FOSL1	HOCOMOCO	FOSL1_f2	FOSL1_HUMAN	ctggagccaaatcAgaggatggaggga	0.648353	0.515064	3.82908	3.09727	strong	1	-0.731816	-0.127056
chr22:46718503:T:G_200	chr22	46718503	46718503	1	-	chr22:46718503:T:G	T	G	SNV	HOXA1	HOCOMOCO	HXA1_f1	HXA1_HUMAN	agagaacaaTgaacatgaa	0.659523	0.519811	4.01458	3.22446	strong	1	-0.790123	-0.133015
chr22:46718397:G:A_201	chr22	46718397	46718397	1	+	chr22:46718397:G:A	G	A	SNV	HIF1A	HOCOMOCO	HIF1A_si	HIF1A_HUMAN	ttattactgccGtggaaattagg	0.712299	0.562998	4.3332	3.47298	strong	1	-0.860222	-0.14359
chr22:46717600:C:T_202	chr22	46717600	46717600	1	+	chr22:46717600:C:T	C	T	SNV	BARX2	HOCOMOCO	BARX2_si	BARX2_HUMAN	tttgcctaaTaatgggtct	0.718906	0.908192	3.48455	4.35566	strong	1	0.871111	0.182311
chr22:46718964:G:A_203	chr22	46718964	46718964	1	-	chr22:46718964:G:A	G	A	SNV	ATF2+ATF4	HOCOMOCO	ATF2+ATF4_f1	ATF2+ATF4_HUMAN	ctggcctcAaatgggtg	0.621065	0.794223	3.65754	4.63592	strong	1	0.978379	0.168727
chr22:46718436:T:C_204	chr22	46718436	46718436	1	+	chr22:46718436:T:C	T	C	SNV	POU2F2	HOCOMOCO	PO2F2_si	PO2F2_HUMAN	ttgtctcaTgggaagcc	0.604186	0.472483	4.60276	3.60443	strong	1	-0.998324	-0.131305
chr22:46718039:C:T_205	chr22	46718039	46718039	1	-	chr22:46718039:C:T	C	T	SNV	WT1	HOCOMOCO	WT1_f1	WT1_HUMAN	cctttgacttccCggacactgggga	0.578927	0.454568	4.02776	3.22161	strong	1	-0.806147	-0.119299
chr22:46717860:C:T_206	chr22	46717860	46717860	1	-	chr22:46717860:C:T	C	T	SNV	CEBPA	HOCOMOCO	CEBPA_do	CEBPA_HUMAN	gatcgtcctTgcagttggc	0.54416	0.748071	2.57401	3.4619	strong	1	0.887894	0.194761
chr22:46717854:C:T_207	chr22	46717854	46717854	1	+	chr22:46717854:C:T	C	T	SNV	ARID3A	HOCOMOCO	ARI3A_f1	ARI3A_HUMAN	cccgatTgtcctc	0.351489	0.518362	2.08019	3.03896	strong	1	0.958767	0.165128
chr22:46716176:A:G_208	chr22	46716176	46716176	1	+	chr22:46716176:A:G	A	G	SNV	GABPB1+GABPB2	HOCOMOCO	GABP1+GABP2_f1	GABP1+GABP2_HUMAN	gcccaaggaAgccagggct	0.830727	0.675588	4.68533	3.84257	strong	1	-0.842763	-0.150362
chr22:46718397:G:A_209	chr22	46718397	46718397	1	+	chr22:46718397:G:A	G	A	SNV	MZF1	HOCOMOCO	MZF1_f1	MZF1_HUMAN	ttactgccGtggaaatt	0.737653	0.572338	4.19096	3.27398	strong	1	-0.916986	-0.162408
chr22:46717999:C:T_210	chr22	46717999	46717999	1	-	chr22:46717999:C:T	C	T	SNV	BHLHE40	HOCOMOCO	BHE40_f2	BHE40_HUMAN	gatcccaaCgcctgcca	0.649843	0.501835	4.18542	3.25477	strong	1	-0.93065	-0.145707
chr22:46715974:G:A_211	chr22	46715974	46715974	1	+	chr22:46715974:G:A	G	A	SNV	ESRRB	HOCOMOCO	ERR2_f1	ERR2_HUMAN	agcaggttAtaacagca	0.55937	0.680114	3.81668	4.61622	strong	1	0.799534	0.118724
chr22:46718361:C:T_212	chr22	46718361	46718361	1	+	chr22:46718361:C:T	C	T	SNV	NOBOX	HOCOMOCO	NOBOX_si	NOBOX_HUMAN	aaggttagTgagggaag	0.48157	0.635432	2.56669	3.35027	strong	1	0.783581	0.150488
chr22:46717528:T:C_213	chr22	46717528	46717528	1	-	chr22:46717528:T:C	T	C	SNV	PAX2	HOCOMOCO	PAX2_si	PAX2_HUMAN	aagtgtCagagaa	0.606278	0.832793	2.43983	3.33032	strong	1	0.890494	0.223313
chr22:46718436:T:C_214	chr22	46718436	46718436	1	+	chr22:46718436:T:C	T	C	SNV	ARNTL	HOCOMOCO	BMAL1_f1	BMAL1_HUMAN	tttctttgtctcaCgggaagccctgag	0.582416	0.692658	4.88349	5.75444	strong	1	0.870949	0.10644
chr22:46718397:G:A_215	chr22	46718397	46718397	1	+	chr22:46718397:G:A	G	A	SNV	ATF1	HOCOMOCO	ATF1_si	ATF1_HUMAN	attactgccGtggaaatta	0.746623	0.609097	4.81964	3.95925	strong	1	-0.860394	-0.134335
chr22:46717742:A:G_216	chr22	46717742	46717742	1	-	chr22:46717742:A:G	A	G	SNV	SMAD4	HOCOMOCO	SMAD4_si	SMAD4_HUMAN	gccaaatcAgaggatgg	0.726949	0.534584	3.84793	2.87341	strong	1	-0.974523	-0.18629
chr22:46717660:G:C_217	chr22	46717660	46717660	1	-	chr22:46717660:G:C	G	C	SNV	AHR	HOCOMOCO	AHR_si	AHR_HUMAN	cggacaccCaatgttgg	0.63435	0.800928	3.47619	4.34632	strong	1	0.870132	0.161549
chr22:46718095:T:C_218	chr22	46718095	46718095	1	-	chr22:46718095:T:C	T	C	SNV	HOXB8	HOCOMOCO	HXB8_do	HXB8_HUMAN	agttcaccatTcagggaggtg	0.646326	0.519585	4.86755	3.94025	strong	1	-0.927298	-0.124383
chr22:46718113:A:G_219	chr22	46718113	46718113	1	-	chr22:46718113:A:G	A	G	SNV	FOXJ3	HOCOMOCO	FOXJ3_si	FOXJ3_HUMAN	aggtggctagggAcacactccaggg	0.511389	0.429022	4.49726	3.78682	strong	1	-0.710431	-0.08155
chr22:46718113:A:G_220	chr22	46718113	46718113	1	-	chr22:46718113:A:G	A	G	SNV	BATF	HOCOMOCO	BATF_si	BATF_HUMAN	tggctagggAcacactcca	0.678444	0.563066	4.47894	3.73594	strong	1	-0.742998	-0.113441
chr22:46718503:T:G_221	chr22	46718503	46718503	1	+	chr22:46718503:T:G	T	G	SNV	POU1F1	HOCOMOCO	PIT1_f1	PIT1_HUMAN	caaagagaacaaTgaacatgaagga	0.815974	0.676357	4.85886	4.06149	strong	1	-0.79738	-0.134923
chr22:46718503:T:G_222	chr22	46718503	46718503	1	-	chr22:46718503:T:G	T	G	SNV	NR1H4	HOCOMOCO	NR1H4_f1	NR1H4_HUMAN	tcaaagagaacaaTgaacatgaaggaa	0.754431	0.628004	5.75654	4.84354	strong	1	-0.913001	-0.12125
chr22:46717999:C:T_223	chr22	46717999	46717999	1	+	chr22:46717999:C:T	C	T	SNV	ZNF333	HOCOMOCO	ZN333_f1	ZN333_HUMAN	gatcccaaTgcctgcca	0.350649	0.535354	1.84083	2.72664	strong	1	0.885813	0.178771
chr22:46714329:C:T_224	chr22	46714329	46714329	1	-	chr22:46714329:C:T	C	T	SNV	ISL1	HOCOMOCO	ISL1_f1	ISL1_HUMAN	gagacaTggccag	0.358741	0.574883	1.53329	2.39553	strong	1	0.862245	0.210744
chr22:46718039:C:T_225	chr22	46718039	46718039	1	-	chr22:46718039:C:T	C	T	SNV	TFDP1	HOCOMOCO	TFDP1_f1	TFDP1_HUMAN	tcctttgacttccCggacactggggac	0.738751	0.607129	4.6075	3.84187	strong	1	-0.765625	-0.124956
chr22:46717999:C:T_226	chr22	46717999	46717999	1	-	chr22:46717999:C:T	C	T	SNV	TFEB	HOCOMOCO	TFEB_f1	TFEB_HUMAN	gatcccaaCgcctgcca	0.590049	0.470396	4.49332	3.58805	strong	1	-0.905267	-0.119194
chr22:46718503:T:G_227	chr22	46718503	46718503	1	-	chr22:46718503:T:G	T	G	SNV	FOS	HOCOMOCO	FOS_si	FOS_HUMAN	aaagagaacaaTgaacatgaagg	0.807384	0.616562	3.98058	3.09114	strong	1	-0.889442	-0.182323
chr22:46716869:C:T_228	chr22	46716869	46716869	1	-	chr22:46716869:C:T	C	T	SNV	POU2F2	HOCOMOCO	PO2F2_si	PO2F2_HUMAN	gagtctcgTgaccgtag	0.337219	0.44045	2.57912	3.36162	strong	1	0.782498	0.102919
chr22:46716176:A:G_229	chr22	46716176	46716176	1	-	chr22:46716176:A:G	A	G	SNV	HOXD13	HOCOMOCO	HXD13_f1	HXD13_HUMAN	cgcccaaggaAgccagggctg	0.663796	0.497799	3.19781	2.46524	strong	1	-0.732566	-0.15648
chr22:46715974:G:A_230	chr22	46715974	46715974	1	+	chr22:46715974:G:A	G	A	SNV	KLF6	HOCOMOCO	KLF6_si	KLF6_HUMAN	gcaggttGtaacagc	0.575725	0.404613	2.54307	1.82557	strong	1	-0.717507	-0.166007
chr22:46718964:G:A_231	chr22	46718964	46718964	1	+	chr22:46718964:G:A	G	A	SNV	EGR2	HOCOMOCO	EGR2_si	EGR2_HUMAN	ggctggcctcGaatgggtgtc	0.750822	0.629282	5.00217	4.22313	strong	1	-0.779039	-0.118048
chr22:46714329:C:T_232	chr22	46714329	46714329	1	+	chr22:46714329:C:T	C	T	SNV	ATF6	HOCOMOCO	ATF6A_si	ATF6A_HUMAN	tggaggagacaTggccagccctt	0.640734	0.743289	5.02249	5.80243	strong	1	0.779938	0.100576
chr22:46717528:T:C_233	chr22	46717528	46717528	1	+	chr22:46717528:T:C	T	C	SNV	BATF	HOCOMOCO	BATF_si	BATF_HUMAN	gtcaagtgtCagagaagag	0.59352	0.721802	3.93205	4.75815	strong	1	0.826095	0.126128
chr22:46713478:G:A_234	chr22	46713478	46713478	1	+	chr22:46713478:G:A	G	A	SNV	KLF4	HOCOMOCO	KLF4_f2	KLF4_HUMAN	agtcattgaGcagaagctt	0.522792	0.373968	3.22544	2.33702	strong	1	-0.888418	-0.146262
chr22:46717600:C:T_235	chr22	46717600	46717600	1	+	chr22:46717600:C:T	C	T	SNV	ZNF333	HOCOMOCO	ZN333_f1	ZN333_HUMAN	ttgcctaaTaatgggtc	0.702742	0.887446	3.52941	4.41522	strong	1	0.885813	0.178771
chr22:46716869:C:T_236	chr22	46716869	46716869	1	-	chr22:46716869:C:T	C	T	SNV	ESR2	HOCOMOCO	ESR2_do	ESR2_HUMAN	tttccagagtctcgTgaccgtagacctgg	0.620657	0.748868	4.64366	5.53809	strong	1	0.894431	0.122692
chr22:46718039:C:T_237	chr22	46718039	46718039	1	-	chr22:46718039:C:T	C	T	SNV	FOXQ1	HOCOMOCO	FOXQ1_f1	FOXQ1_HUMAN	ctttgacttccTggacactgggg	0.436705	0.537173	3.50638	4.27168	strong	1	0.765306	0.0981515
chr22:46717742:A:G_238	chr22	46717742	46717742	1	+	chr22:46717742:A:G	A	G	SNV	RARA	HOCOMOCO	RARA_f1	RARA_HUMAN	caaatcAgaggat	0.669203	0.507821	4.00424	3.05014	strong	1	-0.9541	-0.160086
chr22:46717600:C:T_239	chr22	46717600	46717600	1	+	chr22:46717600:C:T	C	T	SNV	SOX9	HOCOMOCO	SOX9_f1	SOX9_HUMAN	ctttgcctaaCaatgggtctc	0.931514	0.785284	6.31937	5.35514	strong	1	-0.964224	-0.142406
chr22:46718361:C:T_240	chr22	46718361	46718361	1	-	chr22:46718361:C:T	C	T	SNV	FOS	HOCOMOCO	FOS_si	FOS_HUMAN	cggaaggttagTgagggaagaca	0.588585	0.748965	2.96073	3.70828	strong	1	0.747555	0.153238
chr22:46718397:G:A_241	chr22	46718397	46718397	1	+	chr22:46718397:G:A	G	A	SNV	ZBTB4	HOCOMOCO	ZBTB4_si	ZBTB4_HUMAN	caaagttattactgccAtggaaattaggtcatc	0.470838	0.540999	5.2325	5.96275	strong	1	0.730249	0.0679925
chr22:46717860:C:T_242	chr22	46717860	46717860	1	-	chr22:46717860:C:T	C	T	SNV	E2F2	HOCOMOCO	E2F2_f1	E2F2_HUMAN	gatcgtcctCgcagttggc	0.652449	0.504488	3.71739	2.92727	strong	1	-0.790123	-0.141768
chr22:46713478:G:A_243	chr22	46713478	46713478	1	-	chr22:46713478:G:A	G	A	SNV	MYB	HOCOMOCO	MYB_f1	MYB_HUMAN	cattgaAcagaag	0.658028	0.881895	2.91375	3.87706	strong	1	0.963306	0.219669
chr22:46717999:C:T_244	chr22	46717999	46717999	1	-	chr22:46717999:C:T	C	T	SNV	VSX2	HOCOMOCO	VSX2_si	VSX2_HUMAN	cagatcccaaTgcctgccatc	0.418075	0.55183	3.05097	3.96937	strong	1	0.918403	0.130332
chr22:46716437:A:G_245	chr22	46716437	46716437	1	+	chr22:46716437:A:G	A	G	SNV	TP53	HOCOMOCO	P53_f2	P53_HUMAN	ccttcttgtctcctctgccAtgtcgggccgcctgcccaa	0.700789	0.621682	6.73476	6.01944	strong	1	-0.715314	-0.075772
chr22:46718895:G:A_246	chr22	46718895	46718895	1	+	chr22:46718895:G:A	G	A	SNV	PBX3	HOCOMOCO	PBX3_f2	PBX3_HUMAN	agtccttgtgaggGgatgctcaaggtc	0.663734	0.501037	4.22879	3.25118	strong	1	-0.977619	-0.156435
chr22:46717854:C:T_247	chr22	46717854	46717854	1	-	chr22:46717854:C:T	C	T	SNV	NR1D1	HOCOMOCO	NR1D1_f1	NR1D1_HUMAN	tccctctcccgatTgtcctcgcagttg	0.494341	0.599294	3.87208	4.64104	strong	1	0.768959	0.101487
chr22:46717854:C:T_248	chr22	46717854	46717854	1	-	chr22:46717854:C:T	C	T	SNV	SOX9	HOCOMOCO	SOX9_f1	SOX9_HUMAN	ctctcccgatTgtcctcgcag	0.70603	0.844242	4.83255	5.74391	strong	1	0.911354	0.134598
chr22:46717528:T:C_249	chr22	46717528	46717528	1	-	chr22:46717528:T:C	T	C	SNV	ISL1	HOCOMOCO	ISL1_f1	ISL1_HUMAN	aagtgtTagagaa	0.700684	0.484541	2.89738	2.03514	strong	1	-0.862245	-0.210744
chr22:46716869:C:T_250	chr22	46716869	46716869	1	+	chr22:46716869:C:T	C	T	SNV	CREM	HOCOMOCO	CREM_f1	CREM_HUMAN	cagagtctcgTgaccgtagac	0.563862	0.701157	3.71312	4.58183	strong	1	0.868711	0.134211
chr22:46715265:A:C_251	chr22	46715265	46715265	1	-	chr22:46715265:A:C	A	C	SNV	SMARCC1	HOCOMOCO	SMRC1_f1	SMRC1_HUMAN	tcgagactCagacttcc	0.712349	0.855102	4.19405	5.01163	strong	1	0.817582	0.139961
chr22:46715974:G:A_252	chr22	46715974	46715974	1	+	chr22:46715974:G:A	G	A	SNV	FOSL1	HOCOMOCO	FOSL1_f2	FOSL1_HUMAN	gcctgagcaggttGtaacagcaagtcc	0.686442	0.552517	4.03821	3.3029	strong	1	-0.735306	-0.127662
chr22:46718436:T:C_253	chr22	46718436	46718436	1	+	chr22:46718436:T:C	T	C	SNV	HOXB6	HOCOMOCO	HXB6_f1	HXB6_HUMAN	ttctttgtctcaTgggaagccctga	0.654645	0.531808	4.40989	3.64427	strong	1	-0.765625	-0.116668
chr22:46717854:C:T_254	chr22	46717854	46717854	1	-	chr22:46717854:C:T	C	T	SNV	POU2F2	HOCOMOCO	PO2F2_si	PO2F2_HUMAN	ctcccgatTgtcctcgc	0.462918	0.560977	3.53193	4.27523	strong	1	0.7433	0.0977631
chr22:46713478:G:A_255	chr22	46713478	46713478	1	+	chr22:46713478:G:A	G	A	SNV	EGR1	HOCOMOCO	EGR1_f2	EGR1_HUMAN	gagtcattgaGcagaagcttg	0.523266	0.391675	3.76394	2.84707	strong	1	-0.91687	-0.129399
chr22:46715974:G:A_256	chr22	46715974	46715974	1	-	chr22:46715974:G:A	G	A	SNV	SOX15	HOCOMOCO	SOX15_f1	SOX15_HUMAN	caggttGtaacag	0.687122	0.508459	3.20965	2.41953	strong	1	-0.790123	-0.172015
chr22:46718361:C:T_257	chr22	46718361	46718361	1	+	chr22:46718361:C:T	C	T	SNV	TFAP4	HOCOMOCO	TFAP4_si	TFAP4_HUMAN	ggaaggttagCgagggaagac	0.582192	0.445667	3.91066	3.03955	strong	1	-0.871111	-0.132458
chr22:46716869:C:T_258	chr22	46716869	46716869	1	-	chr22:46716869:C:T	C	T	SNV	NR1D1	HOCOMOCO	NR1D1_f1	NR1D1_HUMAN	ttccagagtctcgTgaccgtagacctg	0.466586	0.584271	3.66873	4.53097	strong	1	0.862245	0.113799
chr22:46718503:T:G_259	chr22	46718503	46718503	1	+	chr22:46718503:T:G	T	G	SNV	VSX2	HOCOMOCO	VSX2_si	VSX2_HUMAN	aagagaacaaTgaacatgaag	0.625984	0.519739	4.47853	3.74902	strong	1	-0.729503	-0.103525
chr22:46717528:T:C_260	chr22	46717528	46717528	1	+	chr22:46717528:T:C	T	C	SNV	FOSL2	HOCOMOCO	FOSL2_f1	FOSL2_HUMAN	ggtcaagtgtCagagaagagc	0.579206	0.713323	4.25592	5.214	strong	1	0.95808	0.131932
chr22:46718397:G:A_261	chr22	46718397	46718397	1	+	chr22:46718397:G:A	G	A	SNV	MYB	HOCOMOCO	MYB_f1	MYB_HUMAN	actgccGtggaaa	0.726119	0.502252	3.20675	2.24344	strong	1	-0.963306	-0.219669
chr22:46713478:G:A_262	chr22	46713478	46713478	1	+	chr22:46713478:G:A	G	A	SNV	ZBTB6	HOCOMOCO	ZBTB6_si	ZBTB6_HUMAN	ttgagtcattgaGcagaagcttgat	0.763158	0.637051	5.84862	4.90657	strong	1	-0.942042	-0.123662
chr22:46718503:T:G_263	chr22	46718503	46718503	1	+	chr22:46718503:T:G	T	G	SNV	SOX9	HOCOMOCO	SOX9_f1	SOX9_HUMAN	aagagaacaaTgaacatgaag	0.938473	0.81704	6.36525	5.56454	strong	1	-0.800713	-0.118257
chr22:46717451:T:G_264	chr22	46717451	46717451	1	-	chr22:46717451:T:G	T	G	SNV	MYOG	HOCOMOCO	MYOG_f1	MYOG_HUMAN	tatgcttcatttGcccccttctctg	0.567866	0.685881	4.1989	5.00792	strong	1	0.80902	0.112971
chr22:46717955:G:A_265	chr22	46717955	46717955	1	-	chr22:46717955:G:A	G	A	SNV	ARNT	HOCOMOCO	ARNT_f1	ARNT_HUMAN	ggctgacGgagccgt	0.671172	0.470975	3.32571	2.35936	strong	1	-0.966347	-0.196694
chr22:46717660:G:C_266	chr22	46717660	46717660	1	-	chr22:46717660:G:C	G	C	SNV	RELA	HOCOMOCO	TF65_f2	TF65_HUMAN	cccggacaccCaatgttggtg	0.511424	0.644984	3.69366	4.61971	strong	1	0.926051	0.130775
chr22:46718113:A:G_267	chr22	46718113	46718113	1	+	chr22:46718113:A:G	A	G	SNV	ELF5	HOCOMOCO	ELF5_f1	ELF5_HUMAN	gtggctagggAcacactccag	0.70959	0.534655	3.76641	2.87828	strong	1	-0.888125	-0.169464
chr22:46717528:T:C_268	chr22	46717528	46717528	1	+	chr22:46717528:T:C	T	C	SNV	STAT5B	HOCOMOCO	STA5B_f1	STA5B_HUMAN	ggggtcaagtgtCagagaagagcac	0.600451	0.70824	4.91438	5.76889	strong	1	0.85451	0.105732
chr22:46718113:A:G_269	chr22	46718113	46718113	1	+	chr22:46718113:A:G	A	G	SNV	GATA1	HOCOMOCO	GATA1_si	GATA1_HUMAN	tggctagggAcacactcca	0.526018	0.389831	3.32788	2.49733	strong	1	-0.83055	-0.133561
chr22:46718895:G:A_270	chr22	46718895	46718895	1	+	chr22:46718895:G:A	G	A	SNV	GLIS3	HOCOMOCO	GLIS3_f1	GLIS3_HUMAN	cttgtgaggGgatgctcaa	0.779125	0.630759	4.53278	3.68994	strong	1	-0.842833	-0.14563
chr22:46718113:A:G_271	chr22	46718113	46718113	1	+	chr22:46718113:A:G	A	G	SNV	IRF2	HOCOMOCO	IRF2_f1	IRF2_HUMAN	gaggtggctagggAcacactccaggga	0.617499	0.498374	5.02769	4.09728	strong	1	-0.930405	-0.116081
chr22:46717451:T:G_272	chr22	46717451	46717451	1	-	chr22:46717451:T:G	T	G	SNV	USF1	HOCOMOCO	USF1_f1	USF1_HUMAN	gcttcatttGcccccttct	0.551828	0.686149	4.1764	5.17179	strong	1	0.99539	0.132761
chr22:46718113:A:G_273	chr22	46718113	46718113	1	+	chr22:46718113:A:G	A	G	SNV	PLAGL1	HOCOMOCO	PLAL1_si	PLAL1_HUMAN	tggctagggGcacactcca	0.620263	0.761267	3.78364	4.60002	strong	1	0.81638	0.136468
chr22:46718436:T:C_274	chr22	46718436	46718436	1	+	chr22:46718436:T:C	T	C	SNV	ATF1	HOCOMOCO	ATF1_si	ATF1_HUMAN	tttgtctcaCgggaagccc	0.564575	0.693708	3.68071	4.4886	strong	1	0.807886	0.126137
chr22:46718964:G:A_275	chr22	46718964	46718964	1	+	chr22:46718964:G:A	G	A	SNV	NR2E3	HOCOMOCO	NR2E3_f1	NR2E3_HUMAN	tctggctggcctcAaatgggtgtcggg	0.451976	0.55734	3.65415	4.42117	strong	1	0.767015	0.100347
chr22:46717528:T:C_276	chr22	46717528	46717528	1	+	chr22:46717528:T:C	T	C	SNV	SMAD2	HOCOMOCO	SMAD2_si	SMAD2_HUMAN	ggtcaagtgtCagagaagagc	0.545977	0.73078	2.8449	3.74241	strong	1	0.897507	0.177728
chr22:46715265:A:C_277	chr22	46715265	46715265	1	-	chr22:46715265:A:C	A	C	SNV	FOXI1	HOCOMOCO	FOXI1_f1	FOXI1_HUMAN	aggtcgagactCagacttcccac	0.492087	0.58374	4.00431	4.73549	strong	1	0.731183	0.0907591
chr22:46716437:A:G_278	chr22	46716437	46716437	1	-	chr22:46716437:A:G	A	G	SNV	POU5F1	HOCOMOCO	PO5F1_do	PO5F1_HUMAN	cttgtctcctctgccAtgtcgggccgcctgc	0.56492	0.466566	4.7078	3.95192	strong	1	-0.755879	-0.0938803
chr22:46716437:A:G_279	chr22	46716437	46716437	1	-	chr22:46716437:A:G	A	G	SNV	ARID3A	HOCOMOCO	ARI3A_f1	ARI3A_HUMAN	tctgccAtgtcgg	0.448596	0.281723	2.63811	1.67935	strong	1	-0.958767	-0.165128
chr22:46715974:G:A_280	chr22	46715974	46715974	1	+	chr22:46715974:G:A	G	A	SNV	KLF1	HOCOMOCO	KLF1_f1	KLF1_HUMAN	tgagcaggttGtaacagcaag	0.640397	0.500923	4.13475	3.29447	strong	1	-0.840278	-0.133352
chr22:46718895:G:A_281	chr22	46718895	46718895	1	+	chr22:46718895:G:A	G	A	SNV	CEBPZ	HOCOMOCO	CEBPZ_si	CEBPZ_HUMAN	ccttgtgaggGgatgctcaag	0.621314	0.492699	4.59231	3.66008	strong	1	-0.932224	-0.127056
chr22:46717854:C:T_282	chr22	46717854	46717854	1	+	chr22:46717854:C:T	C	T	SNV	FOXO1	HOCOMOCO	FOXO1_si	FOXO1_HUMAN	tttccctctcccgatTgtcctcgcagttggc	0.466947	0.614545	3.25087	4.16685	strong	1	0.915976	0.139653
chr22:46718503:T:G_283	chr22	46718503	46718503	1	+	chr22:46718503:T:G	T	G	SNV	PAX2	HOCOMOCO	PAX2_si	PAX2_HUMAN	gaacaaTgaacat	0.826984	0.616195	3.30748	2.47881	strong	1	-0.828671	-0.207809
chr22:46718895:G:A_284	chr22	46718895	46718895	1	+	chr22:46718895:G:A	G	A	SNV	E2F6	HOCOMOCO	E2F6_f1	E2F6_HUMAN	tccttgtgaggGgatgctcaagg	0.697452	0.551415	4.44061	3.54755	strong	1	-0.893063	-0.141964
chr22:46717742:A:G_285	chr22	46717742	46717742	1	-	chr22:46717742:A:G	A	G	SNV	VSX2	HOCOMOCO	VSX2_si	VSX2_HUMAN	gagccaaatcAgaggatggag	0.667871	0.565843	4.76613	4.06558	strong	1	-0.700553	-0.0994169
chr22:46718095:T:C_286	chr22	46718095	46718095	1	-	chr22:46718095:T:C	T	C	SNV	EBF1	HOCOMOCO	COE1_f2	COE1_HUMAN	gagttcaccatCcagggaggtgg	0.658799	0.77447	4.63297	5.42371	strong	1	0.790747	0.113524
chr22:46717854:C:T_287	chr22	46717854	46717854	1	-	chr22:46717854:C:T	C	T	SNV	NFATC2	HOCOMOCO	NFAC2_f1	NFAC2_HUMAN	ctcccgatTgtcctcgc	0.655221	0.805169	3.90982	4.7665	strong	1	0.85668	0.145704
chr22:46715974:G:A_288	chr22	46715974	46715974	1	+	chr22:46715974:G:A	G	A	SNV	OTX2	HOCOMOCO	OTX2_si	OTX2_HUMAN	agcctgagcaggttAtaacagcaagtccc	0.558315	0.702806	3.52389	4.34725	strong	1	0.823362	0.136301
chr22:46717854:C:T_289	chr22	46717854	46717854	1	-	chr22:46717854:C:T	C	T	SNV	NFKB1	HOCOMOCO	NFKB1_f1	NFKB1_HUMAN	ctctcccgatTgtcctcgcag	0.48443	0.596514	3.34226	4.08193	strong	1	0.739672	0.109668
chr22:46715974:G:A_290	chr22	46715974	46715974	1	+	chr22:46715974:G:A	G	A	SNV	NR1I3	HOCOMOCO	NR1I3_si	NR1I3_HUMAN	gcaggttAtaacagc	0.571337	0.770944	2.7667	3.70874	strong	1	0.942042	0.196678
chr22:46717742:A:G_291	chr22	46717742	46717742	1	-	chr22:46717742:A:G	A	G	SNV	ATF6	HOCOMOCO	ATF6A_si	ATF6A_HUMAN	ggagccaaatcAgaggatggagg	0.686154	0.577671	5.36791	4.54289	strong	1	-0.825021	-0.106389
chr22:46717660:G:C_292	chr22	46717660	46717660	1	+	chr22:46717660:G:C	G	C	SNV	EHF	HOCOMOCO	EHF_si	EHF_HUMAN	tccccggacaccGaatgttggtgga	0.610665	0.490069	4.55801	3.68016	strong	1	-0.877851	-0.118756
chr22:46718361:C:T_293	chr22	46718361	46718361	1	+	chr22:46718361:C:T	C	T	SNV	HMGA1	HOCOMOCO	HMGA1_f1	HMGA1_HUMAN	ggttagTgaggga	0.32767	0.586475	1.26375	2.16285	strong	1	0.899098	0.249788
chr22:46718361:C:T_294	chr22	46718361	46718361	1	+	chr22:46718361:C:T	C	T	SNV	HOXB7	HOCOMOCO	HXB7_si	HXB7_HUMAN	gaaggttagTgagggaaga	0.472467	0.579056	3.42471	4.17468	strong	1	0.749977	0.10509
chr22:46716437:A:G_295	chr22	46716437	46716437	1	+	chr22:46716437:A:G	A	G	SNV	TEAD1	HOCOMOCO	TEAD1_f1	TEAD1_HUMAN	tgtctcctctgccAtgtcgggccgcct	0.764259	0.582783	4.17468	3.23815	strong	1	-0.936524	-0.173712
chr22:46718436:T:C_296	chr22	46718436	46718436	1	+	chr22:46718436:T:C	T	C	SNV	HOXB1	HOCOMOCO	HXB1_f1	HXB1_HUMAN	tttgtctcaTgggaagccc	0.615808	0.494001	4.57436	3.69545	strong	1	-0.878906	-0.119636
chr22:46716869:C:T_297	chr22	46716869	46716869	1	-	chr22:46716869:C:T	C	T	SNV	THRB	HOCOMOCO	THB_f1	THB_HUMAN	agagtctcgTgaccgtaga	0.631137	0.756337	3.73514	4.45052	strong	1	0.715384	0.122439
chr22:46715974:G:A_298	chr22	46715974	46715974	1	-	chr22:46715974:G:A	G	A	SNV	MAFK	HOCOMOCO	MAFK_si	MAFK_HUMAN	gagcaggttGtaacagcaa	0.711241	0.591563	5.38996	4.50415	strong	1	-0.885813	-0.117681
chr22:46717999:C:T_299	chr22	46717999	46717999	1	-	chr22:46717999:C:T	C	T	SNV	ZBTB4	HOCOMOCO	ZBTB4_si	ZBTB4_HUMAN	tatccacagatcccaaCgcctgccatcaacagc	0.643051	0.57054	7.02493	6.27022	strong	1	-0.754705	-0.0702696
chr22:46717600:C:T_300	chr22	46717600	46717600	1	-	chr22:46717600:C:T	C	T	SNV	IKZF1	HOCOMOCO	IKZF1_f1	IKZF1_HUMAN	tgcctaaCaatgggt	0.603481	0.438755	2.8502	2.09088	strong	1	-0.759313	-0.162316
chr22:46717854:C:T_301	chr22	46717854	46717854	1	-	chr22:46717854:C:T	C	T	SNV	SOX18	HOCOMOCO	SOX18_f1	SOX18_HUMAN	ctctttccctctcccgatTgtcctcgcagttggcaaa	0.584741	0.721501	3.81931	4.60943	strong	1	0.790123	0.127061
chr22:46717999:C:T_302	chr22	46717999	46717999	1	-	chr22:46717999:C:T	C	T	SNV	MYCN	HOCOMOCO	MYCN_si	MYCN_HUMAN	atcccaaCgcctgcc	0.760892	0.599789	4.31051	3.40486	strong	1	-0.90565	-0.160159
chr22:46718436:T:C_303	chr22	46718436	46718436	1	+	chr22:46718436:T:C	T	C	SNV	DLX3	HOCOMOCO	DLX3_do	DLX3_HUMAN	tttgtctcaTgggaagccc	0.596968	0.450092	3.51922	2.68415	strong	1	-0.835065	-0.143712
chr22:46716869:C:T_304	chr22	46716869	46716869	1	-	chr22:46716869:C:T	C	T	SNV	THRA	HOCOMOCO	THA_f1	THA_HUMAN	agagtctcgTgaccgtaga	0.707667	0.862317	4.03159	4.87653	strong	1	0.844938	0.150111
chr22:46717854:C:T_305	chr22	46717854	46717854	1	+	chr22:46717854:C:T	C	T	SNV	FOXA1	HOCOMOCO	FOXA1_f1	FOXA1_HUMAN	ctctcccgatTgtcctcgcag	0.444024	0.59817	2.8138	3.75695	strong	1	0.943146	0.15174
chr22:46717528:T:C_306	chr22	46717528	46717528	1	+	chr22:46717528:T:C	T	C	SNV	ZFHX3	HOCOMOCO	ZFHX3_f1	ZFHX3_HUMAN	ggtcaagtgtTagagaagagc	0.590942	0.457409	3.63465	2.87659	strong	1	-0.758063	-0.127259
chr22:46716437:A:G_307	chr22	46716437	46716437	1	-	chr22:46716437:A:G	A	G	SNV	HOXA1	HOCOMOCO	HXA1_f1	HXA1_HUMAN	tcctctgccAtgtcgggcc	0.593341	0.453629	3.6403	2.85017	strong	1	-0.790123	-0.133015
chr22:46718095:T:C_308	chr22	46718095	46718095	1	-	chr22:46718095:T:C	T	C	SNV	ISL1	HOCOMOCO	ISL1_f1	ISL1_HUMAN	caccatTcaggga	0.811882	0.595739	3.34098	2.47873	strong	1	-0.862245	-0.210744
chr22:46717660:G:C_309	chr22	46717660	46717660	1	-	chr22:46717660:G:C	G	C	SNV	GLI3	HOCOMOCO	GLI3_si	GLI3_HUMAN	cccggacaccCaatgttggtg	0.691603	0.808439	4.71176	5.47362	strong	1	0.761858	0.113326
chr22:46718436:T:C_310	chr22	46718436	46718436	1	+	chr22:46718436:T:C	T	C	SNV	GLI2	HOCOMOCO	GLI2_f1	GLI2_HUMAN	ctttgtctcaTgggaagccct	0.63889	0.529354	5.90264	4.9047	strong	1	-0.997941	-0.10856
chr22:46718436:T:C_311	chr22	46718436	46718436	1	+	chr22:46718436:T:C	T	C	SNV	HOXA10	HOCOMOCO	HXA10_f1	HXA10_HUMAN	tctttgtctcaTgggaagccctg	0.66604	0.507184	3.76007	2.93362	strong	1	-0.826446	-0.150332
chr22:46717528:T:C_312	chr22	46717528	46717528	1	+	chr22:46717528:T:C	T	C	SNV	SMARCC1	HOCOMOCO	SMRC1_f1	SMRC1_HUMAN	tcaagtgtCagagaaga	0.586942	0.709699	3.47581	4.17887	strong	1	0.703061	0.120356
chr22:46718964:G:A_313	chr22	46718964	46718964	1	-	chr22:46718964:G:A	G	A	SNV	NR6A1	HOCOMOCO	NR6A1_do	NR6A1_HUMAN	ctggctggcctcGaatgggtgtcgg	0.602041	0.499597	5.60906	4.68595	strong	1	-0.923106	-0.100392
chr22:46713478:G:A_314	chr22	46713478	46713478	1	+	chr22:46713478:G:A	G	A	SNV	IRF7	HOCOMOCO	IRF7_f1	IRF7_HUMAN	agtcattgaAcagaagctt	0.544664	0.688804	3.02934	3.79592	strong	1	0.766583	0.140633
chr22:46718436:T:C_315	chr22	46718436	46718436	1	+	chr22:46718436:T:C	T	C	SNV	BARX2	HOCOMOCO	BARX2_si	BARX2_HUMAN	tttgtctcaTgggaagccc	0.746802	0.557517	3.61293	2.74181	strong	1	-0.871111	-0.182311
chr22:46717854:C:T_316	chr22	46717854	46717854	1	+	chr22:46717854:C:T	C	T	SNV	HOXA5	HOCOMOCO	HXA5_si	HXA5_HUMAN	tctcccgatTgtcctcgca	0.466493	0.641173	2.73367	3.69763	strong	1	0.963967	0.169778
chr22:46718895:G:A_317	chr22	46718895	46718895	1	+	chr22:46718895:G:A	G	A	SNV	NKX3-2	HOCOMOCO	NKX32_f1	NKX32_HUMAN	ccttgtgaggGgatgctcaag	0.677168	0.529897	3.82092	3.03192	strong	1	-0.789	-0.142149
chr22:46718361:C:T_318	chr22	46718361	46718361	1	+	chr22:46718361:C:T	C	T	SNV	FOSL2	HOCOMOCO	FOSL2_f1	FOSL2_HUMAN	ggaaggttagTgagggaagac	0.562634	0.69947	4.13754	5.11504	strong	1	0.977505	0.134607
chr22:46717955:G:A_319	chr22	46717955	46717955	1	+	chr22:46717955:G:A	G	A	SNV	TCF7L2	HOCOMOCO	TF7L2_f1	TF7L2_HUMAN	aggaggctgacAgagccgtggaa	0.49306	0.630498	3.06157	3.86497	strong	1	0.803398	0.133346
chr22:46717528:T:C_320	chr22	46717528	46717528	1	-	chr22:46717528:T:C	T	C	SNV	HOXA9	HOCOMOCO	HXA9_f1	HXA9_HUMAN	tggggtcaagtgtCagagaagagcact	0.592683	0.699791	4.86902	5.71143	strong	1	0.84241	0.104354
chr22:46716437:A:G_321	chr22	46716437	46716437	1	+	chr22:46716437:A:G	A	G	SNV	CEBPG	HOCOMOCO	CEBPG_si	CEBPG_HUMAN	gtctcctctgccAtgtcgggccgcc	0.602465	0.444714	3.7715	2.85656	strong	1	-0.914934	-0.150553
chr22:46719042:G:A_322	chr22	46719042	46719042	1	-	chr22:46719042:G:A	G	A	SNV	SNAI2	HOCOMOCO	SNAI2_f1	SNAI2_HUMAN	ggccgtAccttca	0.5	0.663636	2.44898	3.18367	strong	1	0.734694	0.156522
chr22:46717999:C:T_323	chr22	46717999	46717999	1	-	chr22:46717999:C:T	C	T	SNV	HOXA5	HOCOMOCO	HXA5_si	HXA5_HUMAN	agatcccaaTgcctgccat	0.408464	0.583143	2.41343	3.3774	strong	1	0.963967	0.169778
chr22:46716869:C:T_324	chr22	46716869	46716869	1	+	chr22:46716869:C:T	C	T	SNV	HOXD10	HOCOMOCO	HXD10_f1	HXD10_HUMAN	agagtctcgTgaccgtaga	0.433787	0.612107	2.12994	2.89557	strong	1	0.765625	0.167863
chr22:46715974:G:A_325	chr22	46715974	46715974	1	+	chr22:46715974:G:A	G	A	SNV	ZNF423	HOCOMOCO	ZN423_f1	ZN423_HUMAN	agcctgagcaggttGtaacagcaagtccc	0.522493	0.446892	6.46786	5.55293	strong	1	-0.914934	-0.0747087
chr22:46718436:T:C_326	chr22	46718436	46718436	1	-	chr22:46718436:T:C	T	C	SNV	MYB	HOCOMOCO	MYB_f1	MYB_HUMAN	gtctcaCgggaag	0.502252	0.718807	2.24344	3.17528	strong	1	0.931843	0.212494
chr22:46718964:G:A_327	chr22	46718964	46718964	1	-	chr22:46718964:G:A	G	A	SNV	TCF4	HOCOMOCO	ITF2_f1	ITF2_HUMAN	ctggcctcAaatgggtg	0.512093	0.634347	3.41242	4.22061	strong	1	0.808194	0.121755
chr22:46717528:T:C_328	chr22	46717528	46717528	1	-	chr22:46717528:T:C	T	C	SNV	PRRX2	HOCOMOCO	PRRX2_f1	PRRX2_HUMAN	aagtgtTagagaa	0.605654	0.432189	3.02681	2.17625	strong	1	-0.850556	-0.171469
chr22:46713478:G:A_329	chr22	46713478	46713478	1	+	chr22:46713478:G:A	G	A	SNV	INSM1	HOCOMOCO	INSM1_f1	INSM1_HUMAN	tgagtcattgaGcagaagcttga	0.616609	0.523927	5.21968	4.44989	strong	1	-0.769788	-0.0915979
chr22:46718895:G:A_330	chr22	46718895	46718895	1	+	chr22:46718895:G:A	G	A	SNV	NFATC2	HOCOMOCO	NFAC2_f1	NFAC2_HUMAN	ttgtgaggAgatgctca	0.552927	0.696431	3.32541	4.14526	strong	1	0.819858	0.139441
chr22:46718895:G:A_331	chr22	46718895	46718895	1	+	chr22:46718895:G:A	G	A	SNV	NFYB	HOCOMOCO	NFYB_f1	NFYB_HUMAN	gtccttgtgaggGgatgctcaaggt	0.631623	0.48952	4.55834	3.57925	strong	1	-0.979094	-0.137969
chr22:46718503:T:G_332	chr22	46718503	46718503	1	+	chr22:46718503:T:G	T	G	SNV	ELF5	HOCOMOCO	ELF5_f1	ELF5_HUMAN	aagagaacaaGgaacatgaag	0.66995	0.857196	3.56516	4.51578	strong	1	0.950625	0.18139
chr22:46718436:T:C_333	chr22	46718436	46718436	1	+	chr22:46718436:T:C	T	C	SNV	GLI1	HOCOMOCO	GLI1_f1	GLI1_HUMAN	ctttgtctcaTgggaagccct	0.701452	0.567456	5.07112	4.13264	strong	1	-0.938477	-0.131034
chr22:46714329:C:T_334	chr22	46714329	46714329	1	-	chr22:46714329:C:T	C	T	SNV	MYB	HOCOMOCO	MYB_f1	MYB_HUMAN	gagacaCggccag	0.681241	0.515146	3.01363	2.29892	strong	1	-0.714709	-0.16298
chr22:46716176:A:G_335	chr22	46716176	46716176	1	+	chr22:46716176:A:G	A	G	SNV	NR1D1	HOCOMOCO	NR1D1_f1	NR1D1_HUMAN	agacgcccaaggaGgccagggctgcac	0.630884	0.729921	4.87249	5.5981	strong	1	0.725614	0.0957668
chr22:46717451:T:G_336	chr22	46717451	46717451	1	+	chr22:46717451:T:G	T	G	SNV	NFYC	HOCOMOCO	NFYC_f1	NFYC_HUMAN	ttatgcttcatttGcccccttctctgt	0.550499	0.689369	3.61971	4.44733	strong	1	0.827616	0.131397
chr22:46718397:G:A_337	chr22	46718397	46718397	1	-	chr22:46718397:G:A	G	A	SNV	HOXD9	HOCOMOCO	HXD9_f1	HXD9_HUMAN	attactgccAtggaaatta	0.568421	0.757895	2.46429	3.19898	strong	1	0.734694	0.177559
chr22:46717860:C:T_338	chr22	46717860	46717860	1	-	chr22:46717860:C:T	C	T	SNV	IKZF1	HOCOMOCO	IKZF1_f1	IKZF1_HUMAN	tcgtcctCgcagttg	0.800372	0.612243	3.75778	2.89059	strong	1	-0.86719	-0.185377
chr22:46718503:T:G_339	chr22	46718503	46718503	1	+	chr22:46718503:T:G	T	G	SNV	HOXB1	HOCOMOCO	HXB1_f1	HXB1_HUMAN	agagaacaaTgaacatgaa	0.601505	0.496474	4.47116	3.71329	strong	1	-0.757863	-0.103159
chr22:46716176:A:G_340	chr22	46716176	46716176	1	+	chr22:46716176:A:G	A	G	SNV	ESR2	HOCOMOCO	ESR2_si	ESR2_HUMAN	caaggaGgccagg	0.688381	0.855719	3.30963	4.09929	strong	1	0.789661	0.165196
chr22:46717660:G:C_341	chr22	46717660	46717660	1	+	chr22:46717660:G:C	G	C	SNV	MBD2	HOCOMOCO	MBD2_si	MBD2_HUMAN	cccggacaccGaatgttggtg	0.655846	0.483878	3.87932	2.89709	strong	1	-0.982223	-0.168045
chr22:46718361:C:T_342	chr22	46718361	46718361	1	-	chr22:46718361:C:T	C	T	SNV	EBF1	HOCOMOCO	COE1_f2	COE1_HUMAN	cggaaggttagCgagggaagaca	0.698089	0.582419	4.90156	4.11081	strong	1	-0.790747	-0.113524
chr22:46718895:G:A_343	chr22	46718895	46718895	1	+	chr22:46718895:G:A	G	A	SNV	TCF3	HOCOMOCO	TFE2_f2	TFE2_HUMAN	ccttgtgaggAgatgctcaag	0.632517	0.802518	3.82096	4.80703	strong	1	0.986063	0.165655
chr22:46718039:C:T_344	chr22	46718039	46718039	1	-	chr22:46718039:C:T	C	T	SNV	SNAI2	HOCOMOCO	SNAI2_f1	SNAI2_HUMAN	acttccTggacac	0.509091	0.672727	2.4898	3.22449	strong	1	0.734694	0.156522
chr22:46717854:C:T_345	chr22	46717854	46717854	1	+	chr22:46717854:C:T	C	T	SNV	HIC1	HOCOMOCO	HIC1_si	HIC1_HUMAN	ctcccgatTgtcctcgc	0.515194	0.678129	3.15689	4.1087	strong	1	0.951814	0.158928
chr22:46718039:C:T_346	chr22	46718039	46718039	1	-	chr22:46718039:C:T	C	T	SNV	ZEB1	HOCOMOCO	ZEB1_do	ZEB1_HUMAN	acttccTggacac	0.479684	0.679708	2.37836	3.34021	strong	1	0.961843	0.197084
chr22:46717528:T:C_347	chr22	46717528	46717528	1	+	chr22:46717528:T:C	T	C	SNV	SRF	HOCOMOCO	SRF_do	SRF_HUMAN	gtggggtcaagtgtCagagaagagcactg	0.441027	0.558528	3.58384	4.46676	strong	1	0.882914	0.113427
chr22:46716437:A:G_348	chr22	46716437	46716437	1	+	chr22:46716437:A:G	A	G	SNV	BACH1	HOCOMOCO	BACH1_si	BACH1_HUMAN	tgtctcctctgccGtgtcgggccgcct	0.542228	0.633729	4.80129	5.56191	strong	1	0.760618	0.088376
chr22:46716437:A:G_349	chr22	46716437	46716437	1	+	chr22:46716437:A:G	A	G	SNV	AHR	HOCOMOCO	AHR_si	AHR_HUMAN	cctctgccGtgtcgggc	0.636269	0.788463	3.48622	4.28121	strong	1	0.794995	0.147599
chr22:46716176:A:G_350	chr22	46716176	46716176	1	+	chr22:46716176:A:G	A	G	SNV	KLF4	HOCOMOCO	KLF4_f2	KLF4_HUMAN	gcccaaggaGgccagggct	0.565411	0.697013	3.47986	4.26547	strong	1	0.785606	0.129336
chr22:46717854:C:T_351	chr22	46717854	46717854	1	-	chr22:46717854:C:T	C	T	SNV	LHX3	HOCOMOCO	LHX3_f1	LHX3_HUMAN	ccctctcccgatTgtcctcgcagtt	0.307305	0.42748	2.65742	3.62096	strong	1	0.96354	0.117343
chr22:46718964:G:A_352	chr22	46718964	46718964	1	-	chr22:46718964:G:A	G	A	SNV	FOXJ2	HOCOMOCO	FOXJ2_f1	FOXJ2_HUMAN	gctggcctcAaatgggtgt	0.405441	0.561497	2.55108	3.50403	strong	1	0.952948	0.154156
chr22:46717742:A:G_353	chr22	46717742	46717742	1	+	chr22:46717742:A:G	A	G	SNV	HINFP	HOCOMOCO	HINFP_f1	HINFP_HUMAN	aactggagccaaatcGgaggatggagggagt	0.588704	0.7184	4.6236	5.57763	strong	1	0.954029	0.124725
chr22:46718361:C:T_354	chr22	46718361	46718361	1	+	chr22:46718361:C:T	C	T	SNV	ATF1	HOCOMOCO	ATF1_si	ATF1_HUMAN	gaaggttagTgagggaaga	0.547288	0.698372	3.57256	4.51778	strong	1	0.945216	0.147579
chr22:46718963:C:A_355	chr22	46718963	46718963	1	-	chr22:46718963:C:A	C	A	SNV	ZNF423	HOCOMOCO	ZN423_f1	ZN423_HUMAN	cttctggctggcctCgaatgggtgtcggg	0.64886	0.573258	7.99716	7.08223	strong	1	-0.914934	-0.0747087
chr22:46716176:A:G_356	chr22	46716176	46716176	1	+	chr22:46716176:A:G	A	G	SNV	NFATC1	HOCOMOCO	NFAC1_si	NFAC1_HUMAN	acgcccaaggaAgccagggctgc	0.699392	0.544076	4.7268	3.72944	strong	1	-0.99736	-0.149818
chr22:46718436:T:C_357	chr22	46718436	46718436	1	+	chr22:46718436:T:C	T	C	SNV	NFYA	HOCOMOCO	NFYA_f1	NFYA_HUMAN	ttctttgtctcaTgggaagccctga	0.753132	0.604656	5.11278	4.14561	strong	1	-0.967171	-0.143906
chr22:46717528:T:C_358	chr22	46717528	46717528	1	+	chr22:46717528:T:C	T	C	SNV	PPARA	HOCOMOCO	PPARA_f1	PPARA_HUMAN	aagtgtCagagaa	0.523311	0.709038	2.72211	3.65961	strong	1	0.9375	0.182809
chr22:46717742:A:G_359	chr22	46717742	46717742	1	+	chr22:46717742:A:G	A	G	SNV	MECP2	HOCOMOCO	MECP2_f1	MECP2_HUMAN	caaatcGgaggat	0.534264	0.733833	2.63326	3.60724	strong	1	0.973986	0.198519
chr22:46716176:A:G_360	chr22	46716176	46716176	1	-	chr22:46716176:A:G	A	G	SNV	STAT6	HOCOMOCO	STAT6_do	STAT6_HUMAN	gacgcccaaggaAgccagggctgca	0.655298	0.521339	4.05966	3.29034	strong	1	-0.769317	-0.127386
chr22:46717955:G:A_361	chr22	46717955	46717955	1	+	chr22:46717955:G:A	G	A	SNV	TFAP2B	HOCOMOCO	AP2B_f1	AP2B_HUMAN	gaggctgacGgagccgtgg	0.785108	0.609253	4.11577	3.22029	strong	1	-0.895479	-0.171876
chr22:46713478:G:A_362	chr22	46713478	46713478	1	+	chr22:46713478:G:A	G	A	SNV	MZF1	HOCOMOCO	MZF1_f1	MZF1_HUMAN	gtcattgaGcagaagct	0.621222	0.445914	3.54513	2.57271	strong	1	-0.972415	-0.172225
chr22:46718095:T:C_363	chr22	46718095	46718095	1	+	chr22:46718095:T:C	T	C	SNV	NR1I2	HOCOMOCO	NR1I2_si	NR1I2_HUMAN	tcaccatTcagggag	0.65299	0.468923	3.24843	2.35536	strong	1	-0.893065	-0.181073
chr22:46717660:G:C_364	chr22	46717660	46717660	1	+	chr22:46717660:G:C	G	C	SNV	NFKB1	HOCOMOCO	NFKB1_f1	NFKB1_HUMAN	cccggacaccCaatgttggtg	0.484183	0.609819	3.34063	4.16974	strong	1	0.82911	0.122929
chr22:46717999:C:T_365	chr22	46717999	46717999	1	-	chr22:46717999:C:T	C	T	SNV	WT1	HOCOMOCO	WT1_f1	WT1_HUMAN	cacagatcccaaCgcctgccatcaa	0.703068	0.555585	4.8325	3.87645	strong	1	-0.956049	-0.141483
chr22:46718361:C:T_366	chr22	46718361	46718361	1	+	chr22:46718361:C:T	C	T	SNV	HIC1	HOCOMOCO	HIC1_si	HIC1_HUMAN	aaggttagCgagggaag	0.627301	0.464366	3.81178	2.85997	strong	1	-0.951814	-0.158928
chr22:46717451:T:G_367	chr22	46717451	46717451	1	+	chr22:46717451:T:G	T	G	SNV	VSX2	HOCOMOCO	VSX2_si	VSX2_HUMAN	tgcttcatttGcccccttctc	0.61079	0.744546	4.3742	5.29261	strong	1	0.918403	0.130332
chr22:46715265:A:C_368	chr22	46715265	46715265	1	+	chr22:46715265:A:C	A	C	SNV	SOX10	HOCOMOCO	SOX10_si	SOX10_HUMAN	gagactAagactt	0.780835	0.574882	3.43495	2.55133	strong	1	-0.883623	-0.201959
chr22:46718436:T:C_369	chr22	46718436	46718436	1	-	chr22:46718436:T:C	T	C	SNV	POU3F1	HOCOMOCO	PO3F1_f1	PO3F1_HUMAN	tttctttgtctcaTgggaagccctgag	0.642977	0.503753	3.65514	2.91977	strong	1	-0.735372	-0.132717
chr22:46717854:C:T_370	chr22	46717854	46717854	1	-	chr22:46717854:C:T	C	T	SNV	NR4A2	HOCOMOCO	NR4A2_si	NR4A2_HUMAN	ctcccgatTgtcctcgc	0.564208	0.718627	3.54155	4.48359	strong	1	0.942042	0.151939
chr22:46717999:C:T_371	chr22	46717999	46717999	1	-	chr22:46717999:C:T	C	T	SNV	NKX3-2	HOCOMOCO	NKX32_f1	NKX32_HUMAN	cagatcccaaTgcctgccatc	0.484513	0.627637	2.78878	3.55556	strong	1	0.766782	0.138147
chr22:46717999:C:T_372	chr22	46717999	46717999	1	-	chr22:46717999:C:T	C	T	SNV	SNAI2	HOCOMOCO	SNAI2_f1	SNAI2_HUMAN	tcccaaCgcctgc	0.827273	0.663636	3.91837	3.18367	strong	1	-0.734694	-0.156522
chr22:46717860:C:T_373	chr22	46717860	46717860	1	+	chr22:46717860:C:T	C	T	SNV	POU2F2	HOCOMOCO	PO2F2_si	PO2F2_HUMAN	atcgtcctTgcagttgg	0.46553	0.597233	3.55173	4.55005	strong	1	0.998324	0.131305
chr22:46718436:T:C_374	chr22	46718436	46718436	1	+	chr22:46718436:T:C	T	C	SNV	HOXC6	HOCOMOCO	HXC6_f1	HXC6_HUMAN	ttttctttgtctcaTgggaagccctgagg	0.55009	0.468269	5.55824	4.79261	strong	1	-0.765625	-0.0783796
chr22:46718039:C:T_375	chr22	46718039	46718039	1	-	chr22:46718039:C:T	C	T	SNV	NFKB1	HOCOMOCO	NFKB1_f1	NFKB1_HUMAN	tttgacttccCggacactggg	0.720154	0.589518	4.89787	4.03577	strong	1	-0.862103	-0.12782
chr22:46716869:C:T_376	chr22	46716869	46716869	1	-	chr22:46716869:C:T	C	T	SNV	RARB	HOCOMOCO	RARB_f1	RARB_HUMAN	cagagtctcgTgaccgtagac	0.692637	0.856228	4.04737	4.9623	strong	1	0.914934	0.158666
chr22:46718964:G:A_377	chr22	46718964	46718964	1	+	chr22:46718964:G:A	G	A	SNV	TCF7L2	HOCOMOCO	TF7L2_f1	TF7L2_HUMAN	tggctggcctcAaatgggtgtcg	0.584716	0.750604	3.59735	4.56705	strong	1	0.969701	0.160949
chr22:46716176:A:G_378	chr22	46716176	46716176	1	+	chr22:46716176:A:G	A	G	SNV	IRF7	HOCOMOCO	IRF7_f1	IRF7_HUMAN	gcccaaggaAgccagggct	0.596181	0.452041	3.30333	2.53674	strong	1	-0.766583	-0.140633
chr22:46717999:C:T_379	chr22	46717999	46717999	1	-	chr22:46717999:C:T	C	T	SNV	FEV	HOCOMOCO	FEV_f1	FEV_HUMAN	agatcccaaTgcctgccat	0.641221	0.778626	3.6301	4.3648	strong	1	0.734694	0.132414
chr22:46718113:A:G_380	chr22	46718113	46718113	1	-	chr22:46718113:A:G	A	G	SNV	FOXD1	HOCOMOCO	FOXD1_si	FOXD1_HUMAN	ggaggtggctagggAcacactccagggaa	0.662777	0.524952	4.44081	3.59187	strong	1	-0.848936	-0.130246
chr22:46713478:G:A_381	chr22	46713478	46713478	1	+	chr22:46713478:G:A	G	A	SNV	NFE2	HOCOMOCO	NFE2_f2	NFE2_HUMAN	attgagtcattgaGcagaagcttgatt	0.698338	0.593698	5.40275	4.64038	strong	1	-0.76237	-0.100304
chr22:46718113:A:G_382	chr22	46718113	46718113	1	+	chr22:46718113:A:G	A	G	SNV	TCF4	HOCOMOCO	ITF2_f1	ITF2_HUMAN	ggctagggGcacactcc	0.548354	0.699077	3.65213	4.64852	strong	1	0.996393	0.150108
chr22:46717955:G:A_383	chr22	46717955	46717955	1	+	chr22:46717955:G:A	G	A	SNV	MEIS1	HOCOMOCO	MEIS1_f2	MEIS1_HUMAN	aaggaggctgacAgagccgtggaac	0.614058	0.722136	4.64129	5.42115	strong	1	0.779854	0.105015
chr22:46717999:C:T_384	chr22	46717999	46717999	1	-	chr22:46717999:C:T	C	T	SNV	HMGA1	HOCOMOCO	HMGA1_f1	HMGA1_HUMAN	tcccaaTgcctgc	0.574629	0.777206	2.1217	2.82545	strong	1	0.703756	0.195518
chr22:46717999:C:T_385	chr22	46717999	46717999	1	-	chr22:46717999:C:T	C	T	SNV	TAL1	HOCOMOCO	TAL1_f1	TAL1_HUMAN	acagatcccaaCgcctgccatca	0.598382	0.483184	5.16957	4.21081	strong	1	-0.958767	-0.112635
chr22:46718963:C:A_386	chr22	46718963	46718963	1	-	chr22:46718963:C:A	C	A	SNV	ZBTB6	HOCOMOCO	ZBTB6_si	ZBTB6_HUMAN	tctggctggcctCgaatgggtgtcg	0.600197	0.498292	4.63127	3.87003	strong	1	-0.761246	-0.099929
chr22:46717528:T:C_387	chr22	46717528	46717528	1	-	chr22:46717528:T:C	T	C	SNV	LEF1	HOCOMOCO	LEF1_f1	LEF1_HUMAN	aagtgtCagagaa	0.599075	0.761724	3.18367	4.03639	strong	1	0.852716	0.161329
chr22:46717999:C:T_388	chr22	46717999	46717999	1	+	chr22:46717999:C:T	C	T	SNV	POU4F2	HOCOMOCO	PO4F2_si	PO4F2_HUMAN	cacagatcccaaTgcctgccatcaa	0.443117	0.581098	3.2432	4.18168	strong	1	0.938477	0.13348
chr22:46718503:T:G_389	chr22	46718503	46718503	1	+	chr22:46718503:T:G	T	G	SNV	GABPB1+GABPB2	HOCOMOCO	GABP1+GABP2_f1	GABP1+GABP2_HUMAN	agagaacaaGgaacatgaa	0.559263	0.724391	3.21066	4.10768	strong	1	0.897023	0.160043
chr22:46717860:C:T_390	chr22	46717860	46717860	1	-	chr22:46717860:C:T	C	T	SNV	PRDM1	HOCOMOCO	PRDM1_f1	PRDM1_HUMAN	tcccgatcgtcctTgcagttggcaaat	0.553374	0.657062	5.24294	6.1915	strong	1	0.948561	0.101681
chr22:46718503:T:G_391	chr22	46718503	46718503	1	-	chr22:46718503:T:G	T	G	SNV	HOXB7	HOCOMOCO	HXB7_si	HXB7_HUMAN	agagaacaaTgaacatgaa	0.721312	0.588821	5.17562	4.24339	strong	1	-0.932224	-0.130627
chr22:46714329:C:T_392	chr22	46714329	46714329	1	-	chr22:46714329:C:T	C	T	SNV	POU4F2	HOCOMOCO	PO4F2_si	PO4F2_HUMAN	gtggaggagacaTggccagcccttc	0.296858	0.433575	2.24842	3.1783	strong	1	0.929877	0.132257
chr22:46718964:G:A_393	chr22	46718964	46718964	1	-	chr22:46718964:G:A	G	A	SNV	NFIL3	HOCOMOCO	NFIL3_si	NFIL3_HUMAN	tctggctggcctcAaatgggtgtcggg	0.426439	0.545949	3.12998	3.95121	strong	1	0.821231	0.116136
chr22:46717999:C:T_394	chr22	46717999	46717999	1	+	chr22:46717999:C:T	C	T	SNV	NFE2L1	HOCOMOCO	NF2L1_f1	NF2L1_HUMAN	tcccaaTgcctgc	0.515182	0.744275	2.0346	2.89612	strong	1	0.861523	0.22332
chr22:46717742:A:G_395	chr22	46717742	46717742	1	-	chr22:46717742:A:G	A	G	SNV	FOXI1	HOCOMOCO	FOXI1_f1	FOXI1_HUMAN	ggagccaaatcAgaggatggagg	0.850641	0.735205	6.86475	5.94384	strong	1	-0.920914	-0.11431
chr22:46718095:T:C_396	chr22	46718095	46718095	1	-	chr22:46718095:T:C	T	C	SNV	MEF2C	HOCOMOCO	MEF2C_f1	MEF2C_HUMAN	agagttcaccatTcagggaggtggc	0.565812	0.478621	5.24524	4.44844	strong	1	-0.796804	-0.0864856
chr22:46718095:T:C_397	chr22	46718095	46718095	1	-	chr22:46718095:T:C	T	C	SNV	PAX6	HOCOMOCO	PAX6_f1	PAX6_HUMAN	agttcaccatTcagggaggtg	0.799296	0.663194	4.62874	3.8706	strong	1	-0.758146	-0.131926
chr22:46716176:A:G_398	chr22	46716176	46716176	1	-	chr22:46716176:A:G	A	G	SNV	FOXD1	HOCOMOCO	FOXD1_si	FOXD1_HUMAN	cagacgcccaaggaAgccagggctgcacc	0.621284	0.483459	4.18523	3.3363	strong	1	-0.848936	-0.130246
chr22:46718503:T:G_399	chr22	46718503	46718503	1	-	chr22:46718503:T:G	T	G	SNV	RARG	HOCOMOCO	RARG_f1	RARG_HUMAN	gaacaaTgaacat	0.797011	0.645884	3.98579	3.24137	strong	1	-0.74442	-0.149312
chr22:46717860:C:T_400	chr22	46717860	46717860	1	+	chr22:46717860:C:T	C	T	SNV	FOXQ1	HOCOMOCO	FOXQ1_f1	FOXQ1_HUMAN	ccgatcgtcctTgcagttggcaa	0.38781	0.48426	3.13393	3.86862	strong	1	0.734694	0.0942254
chr22:46718113:A:G_401	chr22	46718113	46718113	1	+	chr22:46718113:A:G	A	G	SNV	SNAI2	HOCOMOCO	SNAI2_f1	SNAI2_HUMAN	ctagggGcacact	0.509091	0.672727	2.4898	3.22449	strong	1	0.734694	0.156522
chr22:46719042:G:A_402	chr22	46719042	46719042	1	-	chr22:46719042:G:A	G	A	SNV	TFE3	HOCOMOCO	TFE3_f1	TFE3_HUMAN	tgtggccgtGccttcaggg	0.586709	0.451879	3.24851	2.53831	strong	1	-0.710203	-0.130902
chr22:46717451:T:G_403	chr22	46717451	46717451	1	+	chr22:46717451:T:G	T	G	SNV	HIC1	HOCOMOCO	HIC1_si	HIC1_HUMAN	cttcatttGcccccttc	0.621027	0.757754	3.77513	4.57385	strong	1	0.798717	0.133364
chr22:46718397:G:A_404	chr22	46718397	46718397	1	+	chr22:46718397:G:A	G	A	SNV	IRF7	HOCOMOCO	IRF7_f1	IRF7_HUMAN	attactgccAtggaaatta	0.513968	0.658108	2.86609	3.63267	strong	1	0.766583	0.140633
chr22:46714329:C:T_405	chr22	46714329	46714329	1	+	chr22:46714329:C:T	C	T	SNV	EOMES	HOCOMOCO	EOMES_f1	EOMES_HUMAN	agtggaggagacaTggccagcccttcc	0.494493	0.572862	5.76492	6.64489	strong	1	0.879967	0.0769134
chr22:46717860:C:T_406	chr22	46717860	46717860	1	+	chr22:46717860:C:T	C	T	SNV	RUNX3	HOCOMOCO	RUNX3_si	RUNX3_HUMAN	tcccgatcgtcctTgcagttggcaaat	0.560821	0.671863	4.55462	5.41688	strong	1	0.862258	0.108257
chr22:46718963:C:A_407	chr22	46718963	46718963	1	-	chr22:46718963:C:A	C	A	SNV	MTF1	HOCOMOCO	MTF1_f1	MTF1_HUMAN	tgcttctggctggcctCgaatgggtgtcgggct	0.569764	0.473443	5.06145	4.2619	strong	1	-0.799551	-0.0926178
chr22:46717999:C:T_408	chr22	46717999	46717999	1	+	chr22:46717999:C:T	C	T	SNV	MAFG	HOCOMOCO	MAFG_si	MAFG_HUMAN	tcccaaTgcctgc	0.569276	0.782532	2.68527	3.65565	strong	1	0.970372	0.208898
chr22:46718436:T:C_409	chr22	46718436	46718436	1	+	chr22:46718436:T:C	T	C	SNV	ZNF333	HOCOMOCO	ZN333_f1	ZN333_HUMAN	ttgtctcaTgggaagcc	0.660895	0.47619	3.32872	2.44291	strong	1	-0.885813	-0.178771
chr22:46717854:C:T_410	chr22	46717854	46717854	1	-	chr22:46717854:C:T	C	T	SNV	ESR2	HOCOMOCO	ESR2_si	ESR2_HUMAN	cccgatTgtcctc	0.634372	0.831563	3.05476	3.9853	strong	1	0.930535	0.194667
chr22:46717600:C:T_411	chr22	46717600	46717600	1	+	chr22:46717600:C:T	C	T	SNV	PRRX2	HOCOMOCO	PRRX2_f1	PRRX2_HUMAN	gcctaaTaatggg	0.646896	0.829934	3.22903	4.12653	strong	1	0.8975	0.180932
chr22:46717600:C:T_412	chr22	46717600	46717600	1	-	chr22:46717600:C:T	C	T	SNV	ZNF423	HOCOMOCO	ZN423_f1	ZN423_HUMAN	cttcctttgcctaaCaatgggtctctcca	0.573258	0.497657	7.08223	6.1673	strong	1	-0.914934	-0.0747087
chr22:46716869:C:T_413	chr22	46716869	46716869	1	-	chr22:46716869:C:T	C	T	SNV	E2F4	HOCOMOCO	E2F4_do	E2F4_HUMAN	ttccagagtctcgCgaccgtagacctg	0.715636	0.588577	4.80175	3.99195	strong	1	-0.809795	-0.122434
chr22:46718397:G:A_414	chr22	46718397	46718397	1	-	chr22:46718397:G:A	G	A	SNV	NFIA+NFIB+NFIC+NFIX	HOCOMOCO	NFIA+NFIB+NFIC+NFIX_si	NFIA+NFIB+NFIC+NFIX_HUMAN	actgccAtggaaa	0.692225	0.873826	2.9872	3.7431	strong	1	0.755895	0.177096
chr22:46717955:G:A_415	chr22	46717955	46717955	1	+	chr22:46717955:G:A	G	A	SNV	SOX10	HOCOMOCO	SOX10_si	SOX10_HUMAN	gctgacAgagccg	0.56368	0.782845	2.50327	3.44358	strong	1	0.940312	0.214916
chr22:46718503:T:G_416	chr22	46718503	46718503	1	+	chr22:46718503:T:G	T	G	SNV	FEV	HOCOMOCO	FEV_f1	FEV_HUMAN	agagaacaaGgaacatgaa	0.56584	0.725191	3.22704	4.07908	strong	1	0.852041	0.153563
chr22:46718964:G:A_417	chr22	46718964	46718964	1	+	chr22:46718964:G:A	G	A	SNV	ZBTB18	HOCOMOCO	ZN238_f1	ZN238_HUMAN	tctggctggcctcAaatgggtgtcggg	0.497895	0.611579	4.1662	5.06371	strong	1	0.897507	0.110392
chr22:46718397:G:A_418	chr22	46718397	46718397	1	+	chr22:46718397:G:A	G	A	SNV	POU2F2	HOCOMOCO	PO2F2_si	PO2F2_HUMAN	ttactgccAtggaaatt	0.703855	0.835558	5.35827	6.35659	strong	1	0.998324	0.131305
chr22:46717854:C:T_419	chr22	46717854	46717854	1	-	chr22:46717854:C:T	C	T	SNV	SOX10	HOCOMOCO	SOX10_si	SOX10_HUMAN	cccgatTgtcctc	0.591754	0.810919	2.62371	3.56403	strong	1	0.940312	0.214916
chr22:46718095:T:C_420	chr22	46718095	46718095	1	+	chr22:46718095:T:C	T	C	SNV	NR1H2	HOCOMOCO	NR1H2_f1	NR1H2_HUMAN	ccaaagagagttcaccatTcagggaggtggctaggga	0.568257	0.506296	8.428	7.5304	strong	1	-0.8976	-0.0611344
chr22:46719042:G:A_421	chr22	46719042	46719042	1	-	chr22:46719042:G:A	G	A	SNV	USF1	HOCOMOCO	USF1_f1	USF1_HUMAN	tgtggccgtGccttcaggg	0.605636	0.471316	4.57514	3.57975	strong	1	-0.99539	-0.132761
chr22:46717955:G:A_422	chr22	46717955	46717955	1	+	chr22:46717955:G:A	G	A	SNV	TCF7	HOCOMOCO	TCF7_f1	TCF7_HUMAN	aggaggctgacAgagccgtggaa	0.503736	0.662769	2.746	3.52167	strong	1	0.775661	0.150134
chr22:46718095:T:C_423	chr22	46718095	46718095	1	+	chr22:46718095:T:C	T	C	SNV	FOXJ3	HOCOMOCO	FOXJ3_si	FOXJ3_HUMAN	agagttcaccatTcagggaggtggc	0.620416	0.514133	5.43763	4.52093	strong	1	-0.916706	-0.105228
chr22:46717742:A:G_424	chr22	46717742	46717742	1	+	chr22:46717742:A:G	A	G	SNV	CREM	HOCOMOCO	CREM_f1	CREM_HUMAN	gagccaaatcAgaggatggag	0.611774	0.463761	4.01628	3.07975	strong	1	-0.936524	-0.144688
chr22:46717999:C:T_425	chr22	46717999	46717999	1	-	chr22:46717999:C:T	C	T	SNV	FOS	HOCOMOCO	FOS_si	FOS_HUMAN	acagatcccaaTgcctgccatca	0.518705	0.671031	2.63501	3.34502	strong	1	0.710008	0.145541
chr22:46717528:T:C_426	chr22	46717528	46717528	1	+	chr22:46717528:T:C	T	C	SNV	NR2F1	HOCOMOCO	COT1_si	COT1_HUMAN	tcaagtgtCagagaaga	0.593892	0.731529	3.35948	4.09535	strong	1	0.735877	0.133052
chr22:46718361:C:T_427	chr22	46718361	46718361	1	+	chr22:46718361:C:T	C	T	SNV	BATF	HOCOMOCO	BATF_si	BATF_HUMAN	gaaggttagTgagggaaga	0.590962	0.730231	3.91558	4.81242	strong	1	0.896842	0.13693
chr22:46717854:C:T_428	chr22	46717854	46717854	1	-	chr22:46717854:C:T	C	T	SNV	HINFP	HOCOMOCO	HINFP_f1	HINFP_HUMAN	tttccctctcccgatCgtcctcgcagttggc	0.732767	0.63753	5.68331	4.98276	strong	1	-0.700553	-0.0915869
chr22:46717955:G:A_429	chr22	46717955	46717955	1	-	chr22:46717955:G:A	G	A	SNV	FOXJ2	HOCOMOCO	FOXJ2_f1	FOXJ2_HUMAN	gaggctgacAgagccgtgg	0.387568	0.532682	2.44194	3.32807	strong	1	0.886134	0.143347
chr22:46718436:T:C_430	chr22	46718436	46718436	1	+	chr22:46718436:T:C	T	C	SNV	E2F5	HOCOMOCO	E2F5_do	E2F5_HUMAN	tttgtctcaCgggaagccc	0.506157	0.65014	3.19448	4.04655	strong	1	0.852071	0.139296
chr22:46715265:A:C_431	chr22	46715265	46715265	1	-	chr22:46715265:A:C	A	C	SNV	LHX3	HOCOMOCO	LHX3_f1	LHX3_HUMAN	taggtcgagactAagacttcccact	0.514348	0.427041	4.31745	3.61744	strong	1	-0.700007	-0.0852493
chr22:46717528:T:C_432	chr22	46717528	46717528	1	+	chr22:46717528:T:C	T	C	SNV	JUND	HOCOMOCO	JUND_f1	JUND_HUMAN	ggtcaagtgtCagagaagagc	0.563021	0.695296	3.96447	4.86089	strong	1	0.896422	0.129431
chr22:46718361:C:T_433	chr22	46718361	46718361	1	+	chr22:46718361:C:T	C	T	SNV	POU4F2	HOCOMOCO	PO4F2_si	PO4F2_HUMAN	gcggaaggttagTgagggaagacaa	0.608935	0.746916	4.37101	5.30949	strong	1	0.938477	0.13348
chr22:46718963:C:A_434	chr22	46718963	46718963	1	-	chr22:46718963:C:A	C	A	SNV	CEBPE	HOCOMOCO	CEBPE_f1	CEBPE_HUMAN	ctggctggcctAgaatgggtgtc	0.485794	0.617988	2.80426	3.52449	strong	1	0.720232	0.12848
chr22:46717999:C:T_435	chr22	46717999	46717999	1	-	chr22:46717999:C:T	C	T	SNV	MYF6	HOCOMOCO	MYF6_f1	MYF6_HUMAN	tcccaaCgcctgc	0.816466	0.645394	3.84397	3.07835	strong	1	-0.765625	-0.164108
chr22:46718397:G:A_436	chr22	46718397	46718397	1	-	chr22:46718397:G:A	G	A	SNV	YY1	HOCOMOCO	TYY1_f2	TYY1_HUMAN	ttattactgccAtggaaattagg	0.526201	0.665525	4.04742	5.04197	strong	1	0.994548	0.133863
chr22:46718964:G:A_437	chr22	46718964	46718964	1	-	chr22:46718964:G:A	G	A	SNV	CEBPD	HOCOMOCO	CEBPD_f1	CEBPD_HUMAN	ggctggcctcAaatgggtgtc	0.496966	0.668203	2.54189	3.35511	strong	1	0.813223	0.164925
chr22:46717742:A:G_438	chr22	46717742	46717742	1	+	chr22:46717742:A:G	A	G	SNV	NR2C1	HOCOMOCO	NR2C1_si	NR2C1_HUMAN	tggagccaaatcAgaggatggaggg	0.635775	0.509922	4.26507	3.47064	strong	1	-0.794436	-0.121026
chr22:46717999:C:T_439	chr22	46717999	46717999	1	-	chr22:46717999:C:T	C	T	SNV	TCF4	HOCOMOCO	ITF2_f1	ITF2_HUMAN	gatcccaaCgcctgcca	0.806891	0.656167	5.36125	4.36486	strong	1	-0.996393	-0.150108
chr22:46717999:C:T_440	chr22	46717999	46717999	1	+	chr22:46717999:C:T	C	T	SNV	HOXB7	HOCOMOCO	HXB7_si	HXB7_HUMAN	agatcccaaTgcctgccat	0.330976	0.438378	2.42915	3.18485	strong	1	0.755694	0.105891
chr22:46717854:C:T_441	chr22	46717854	46717854	1	+	chr22:46717854:C:T	C	T	SNV	FOXC1	HOCOMOCO	FOXC1_f1	FOXC1_HUMAN	ttccctctcccgatTgtcctcgcagttgg	0.404568	0.521544	3.44136	4.36866	strong	1	0.927298	0.113618
chr22:46718095:T:C_442	chr22	46718095	46718095	1	+	chr22:46718095:T:C	T	C	SNV	NR1I3	HOCOMOCO	NR1I3_si	NR1I3_HUMAN	tcaccatTcagggag	0.651345	0.473552	3.14429	2.3052	strong	1	-0.839093	-0.175184
chr22:46716869:C:T_443	chr22	46716869	46716869	1	-	chr22:46716869:C:T	C	T	SNV	RORA	HOCOMOCO	RORA_f1	RORA_HUMAN	ccagagtctcgTgaccgtagacc	0.532029	0.658947	4.23357	5.21641	strong	1	0.982833	0.125083
chr22:46718361:C:T_444	chr22	46718361	46718361	1	+	chr22:46718361:C:T	C	T	SNV	SMARCC1	HOCOMOCO	SMRC1_f1	SMRC1_HUMAN	aaggttagTgagggaag	0.595506	0.732702	3.52486	4.31061	strong	1	0.785753	0.134512
chr22:46719021:C:G_445	chr22	46719021	46719021	1	-	chr22:46719021:C:G	C	G	SNV	ARNT	HOCOMOCO	ARNT_f1	ARNT_HUMAN	aaagcccGcctccct	0.51746	0.720378	2.58374	3.56322	strong	1	0.97948	0.199367
chr22:46717451:T:G_446	chr22	46717451	46717451	1	-	chr22:46717451:T:G	T	G	SNV	NFATC4	HOCOMOCO	NFAC4_f1	NFAC4_HUMAN	gcttcatttTcccccttct	0.962865	0.788227	5.19493	4.29243	strong	1	-0.9025	-0.167538
chr22:46717854:C:T_447	chr22	46717854	46717854	1	-	chr22:46717854:C:T	C	T	SNV	NR2F2	HOCOMOCO	COT2_f2	COT2_HUMAN	ttccctctcccgatTgtcctcgcagttgg	0.573144	0.720695	3.52301	4.32846	strong	1	0.805448	0.13761
chr22:46718095:T:C_448	chr22	46718095	46718095	1	-	chr22:46718095:T:C	T	C	SNV	FOXI1	HOCOMOCO	FOXI1_f1	FOXI1_HUMAN	gagttcaccatTcagggaggtgg	0.779485	0.655321	6.29709	5.30655	strong	1	-0.990544	-0.122953
chr22:46717860:C:T_449	chr22	46717860	46717860	1	+	chr22:46717860:C:T	C	T	SNV	POU1F1	HOCOMOCO	PIT1_f1	PIT1_HUMAN	cccgatcgtcctTgcagttggcaaa	0.508982	0.646754	3.10557	3.89242	strong	1	0.786846	0.133141
chr22:46716869:C:T_450	chr22	46716869	46716869	1	+	chr22:46716869:C:T	C	T	SNV	HOXA5	HOCOMOCO	HXA5_si	HXA5_HUMAN	agagtctcgTgaccgtaga	0.327444	0.470564	1.96632	2.75613	strong	1	0.789809	0.139104
chr22:46717528:T:C_451	chr22	46717528	46717528	1	-	chr22:46717528:T:C	T	C	SNV	DBP	HOCOMOCO	DBP_si	DBP_HUMAN	ggtcaagtgtTagagaagagc	0.780593	0.622796	3.9437	3.19054	strong	1	-0.753164	-0.150907
chr22:46718436:T:C_452	chr22	46718436	46718436	1	+	chr22:46718436:T:C	T	C	SNV	POU1F1	HOCOMOCO	PIT1_f1	PIT1_HUMAN	ttctttgtctcaTgggaagccctga	0.640069	0.504865	3.85424	3.08206	strong	1	-0.772181	-0.130659
chr22:46717600:C:T_453	chr22	46717600	46717600	1	+	chr22:46717600:C:T	C	T	SNV	MSX2	HOCOMOCO	MSX2_f1	MSX2_HUMAN	gcctaaTaatggg	0.647116	0.878454	2.50895	3.34923	strong	1	0.840278	0.221667
chr22:46717854:C:T_454	chr22	46717854	46717854	1	+	chr22:46717854:C:T	C	T	SNV	FOS	HOCOMOCO	FOS_si	FOS_HUMAN	cctctcccgatTgtcctcgcagt	0.583495	0.778818	2.93701	3.84743	strong	1	0.910425	0.186624
chr22:46715265:A:C_455	chr22	46715265	46715265	1	-	chr22:46715265:A:C	A	C	SNV	ZBTB4	HOCOMOCO	ZBTB4_si	ZBTB4_HUMAN	gttctaggtcgagactCagacttcccacttgtg	0.512496	0.599207	5.66609	6.56859	strong	1	0.9025	0.0840306
chr22:46717451:T:G_456	chr22	46717451	46717451	1	+	chr22:46717451:T:G	T	G	SNV	HOXA9	HOCOMOCO	HXA9_f1	HXA9_HUMAN	ttatgcttcatttGcccccttctctgt	0.512791	0.615848	4.24067	5.05121	strong	1	0.810548	0.100408
chr22:46717660:G:C_457	chr22	46717660	46717660	1	-	chr22:46717660:G:C	G	C	SNV	NFE2L2	HOCOMOCO	NF2L2_si	NF2L2_HUMAN	ccccggacaccGaatgttggtgg	0.652505	0.52213	4.01988	3.27306	strong	1	-0.74682	-0.124254
chr22:46717600:C:T_458	chr22	46717600	46717600	1	-	chr22:46717600:C:T	C	T	SNV	PPARA	HOCOMOCO	PPARA_f1	PPARA_HUMAN	gcctaaCaatggg	0.496947	0.332154	2.58903	1.7572	strong	1	-0.83183	-0.162204
chr22:46718361:C:T_459	chr22	46718361	46718361	1	+	chr22:46718361:C:T	C	T	SNV	CREB1	HOCOMOCO	CREB1_f1	CREB1_HUMAN	aaggttagTgagggaag	0.600271	0.776318	3.48822	4.46867	strong	1	0.980456	0.171576
chr22:46717660:G:C_460	chr22	46717660	46717660	1	+	chr22:46717660:G:C	G	C	SNV	ELK4	HOCOMOCO	ELK4_f1	ELK4_HUMAN	cccggacaccGaatgttggtg	0.811801	0.675896	5.45079	4.55724	strong	1	-0.893546	-0.133601
chr22:46717742:A:G_461	chr22	46717742	46717742	1	+	chr22:46717742:A:G	A	G	SNV	NFATC3	HOCOMOCO	NFAC3_f1	NFAC3_HUMAN	gccaaatcGgaggatgg	0.463398	0.610121	2.6609	3.45757	strong	1	0.796663	0.142912
chr22:46719042:G:A_462	chr22	46719042	46719042	1	-	chr22:46719042:G:A	G	A	SNV	NFATC1	HOCOMOCO	NFAC1_do	NFAC1_HUMAN	gggtgtggccgtAccttcagggttg	0.499957	0.602091	4.18561	5.013	strong	1	0.827399	0.100455
chr22:46716176:A:G_463	chr22	46716176	46716176	1	-	chr22:46716176:A:G	A	G	SNV	FOXJ2	HOCOMOCO	FOXJ2_f1	FOXJ2_HUMAN	gcccaaggaAgccagggct	0.558066	0.40201	3.48308	2.53013	strong	1	-0.952948	-0.154156
chr22:46718039:C:T_464	chr22	46718039	46718039	1	+	chr22:46718039:C:T	C	T	SNV	RELA	HOCOMOCO	TF65_f2	TF65_HUMAN	tttgacttccCggacactggg	0.74176	0.618782	5.29073	4.43804	strong	1	-0.852685	-0.120414
chr22:46718095:T:C_465	chr22	46718095	46718095	1	+	chr22:46718095:T:C	T	C	SNV	BATF	HOCOMOCO	BATF_si	BATF_HUMAN	gttcaccatTcagggaggt	0.597193	0.457925	3.95571	3.05886	strong	1	-0.896842	-0.13693
chr22:46716869:C:T_466	chr22	46716869	46716869	1	-	chr22:46716869:C:T	C	T	SNV	PPARG	HOCOMOCO	PPARG_si	PPARG_HUMAN	gagtctcgTgaccgtag	0.631227	0.795054	3.35335	4.19435	strong	1	0.841003	0.1603
chr22:46718436:T:C_467	chr22	46718436	46718436	1	+	chr22:46718436:T:C	T	C	SNV	ZNF143	HOCOMOCO	ZN143_si	ZN143_HUMAN	gatccccttttctttgtctcaTgggaagccctgaggttgggca	0.768551	0.676022	6.9736	6.17674	strong	1	-0.796866	-0.0888678
chr22:46714329:C:T_468	chr22	46714329	46714329	1	-	chr22:46714329:C:T	C	T	SNV	RUNX3	HOCOMOCO	RUNX3_si	RUNX3_HUMAN	agtggaggagacaCggccagcccttcc	0.581991	0.454796	4.71901	3.73132	strong	1	-0.987692	-0.124005
chr22:46717860:C:T_469	chr22	46717860	46717860	1	-	chr22:46717860:C:T	C	T	SNV	IRF3	HOCOMOCO	IRF3_f1	IRF3_HUMAN	ctctcccgatcgtcctTgcagttggcaaatgtt	0.545574	0.662403	4.6103	5.52262	strong	1	0.912322	0.111819
chr22:46717660:G:C_470	chr22	46717660	46717660	1	-	chr22:46717660:G:C	G	C	SNV	NFYC	HOCOMOCO	NFYC_f1	NFYC_HUMAN	gtccccggacaccCaatgttggtggaa	0.672623	0.82822	4.34753	5.27482	strong	1	0.927298	0.147223
chr22:46713478:G:A_471	chr22	46713478	46713478	1	-	chr22:46713478:G:A	G	A	SNV	FOXF2	HOCOMOCO	FOXF2_f1	FOXF2_HUMAN	gagtcattgaAcagaagcttg	0.504598	0.64925	3.15656	4.02814	strong	1	0.871589	0.141917
chr22:46718895:G:A_472	chr22	46718895	46718895	1	-	chr22:46718895:G:A	G	A	SNV	STAT4	HOCOMOCO	STAT4_si	STAT4_HUMAN	gtccttgtgaggAgatgctcaaggt	0.535407	0.677113	3.60153	4.48492	strong	1	0.883393	0.135953
chr22:46718039:C:T_473	chr22	46718039	46718039	1	-	chr22:46718039:C:T	C	T	SNV	HNF4G	HOCOMOCO	HNF4G_f1	HNF4G_HUMAN	ctttgacttccTggacactgggg	0.616494	0.743285	4.01698	4.7826	strong	1	0.765625	0.120899
chr22:46717854:C:T_474	chr22	46717854	46717854	1	+	chr22:46717854:C:T	C	T	SNV	HOXC6	HOCOMOCO	HXC6_f1	HXC6_HUMAN	ttccctctcccgatTgtcctcgcagttgg	0.346775	0.428597	3.65576	4.42139	strong	1	0.765625	0.0783796
chr22:46718361:C:T_475	chr22	46718361	46718361	1	+	chr22:46718361:C:T	C	T	SNV	ZBTB33	HOCOMOCO	KAISO_f1	KAISO_HUMAN	cggaaggttagCgagggaagaca	0.744157	0.586352	4.53542	3.60583	strong	1	-0.929585	-0.153841
chr22:46717860:C:T_476	chr22	46717860	46717860	1	-	chr22:46717860:C:T	C	T	SNV	GLI2	HOCOMOCO	GLI2_f1	GLI2_HUMAN	cgatcgtcctCgcagttggca	0.662371	0.552835	6.11657	5.11862	strong	1	-0.997941	-0.10856
chr22:46719042:G:A_477	chr22	46719042	46719042	1	+	chr22:46719042:G:A	G	A	SNV	HIF1A	HOCOMOCO	HIF1A_si	HIF1A_HUMAN	ggtgtggccgtGccttcagggtt	0.825572	0.652701	4.98584	3.98982	strong	1	-0.99602	-0.166258
chr22:46717451:T:G_478	chr22	46717451	46717451	1	-	chr22:46717451:T:G	T	G	SNV	SOX5	HOCOMOCO	SOX5_f1	SOX5_HUMAN	ttcatttTccccctt	0.689544	0.528859	3.50447	2.71654	strong	1	-0.787931	-0.156746
chr22:46718503:T:G_479	chr22	46718503	46718503	1	-	chr22:46718503:T:G	T	G	SNV	NR1I2	HOCOMOCO	NR1I2_f2	NR1I2_HUMAN	cttcgtcaaagagaacaaTgaacatgaaggaattgct	0.732464	0.629871	5.53252	4.80266	strong	1	-0.729868	-0.0981556
chr22:46717742:A:G_480	chr22	46717742	46717742	1	-	chr22:46717742:A:G	A	G	SNV	FOXO4	HOCOMOCO	FOXO4_f1	FOXO4_HUMAN	gccaaatcAgaggatgg	0.681052	0.519099	4.01749	3.08527	strong	1	-0.932224	-0.159262
chr22:46715265:A:C_481	chr22	46715265	46715265	1	+	chr22:46715265:A:C	A	C	SNV	RXRG	HOCOMOCO	RXRG_f1	RXRG_HUMAN	taggtcgagactCagacttcccact	0.528421	0.604659	5.17056	5.89933	strong	1	0.728769	0.0752981
chr22:46717854:C:T_482	chr22	46717854	46717854	1	-	chr22:46717854:C:T	C	T	SNV	SOX2	HOCOMOCO	SOX2_f1	SOX2_HUMAN	tttccctctcccgatTgtcctcgcagttggc	0.57454	0.707416	4.55171	5.50766	strong	1	0.955943	0.125574
chr22:46718039:C:T_483	chr22	46718039	46718039	1	-	chr22:46718039:C:T	C	T	SNV	GLI2	HOCOMOCO	GLI2_f1	GLI2_HUMAN	tttgacttccCggacactggg	0.63046	0.55228	5.82584	5.11357	strong	1	-0.712267	-0.077483
chr22:46717528:T:C_484	chr22	46717528	46717528	1	-	chr22:46717528:T:C	T	C	SNV	NFE2L1	HOCOMOCO	NF2L1_f1	NF2L1_HUMAN	aagtgtCagagaa	0.649815	0.839502	2.5409	3.25423	strong	1	0.713333	0.184907
chr22:46717528:T:C_485	chr22	46717528	46717528	1	-	chr22:46717528:T:C	T	C	SNV	NFIL3	HOCOMOCO	NFIL3_si	NFIL3_HUMAN	tggggtcaagtgtTagagaagagcact	0.715074	0.600058	5.11337	4.32302	strong	1	-0.790349	-0.111769
chr22:46718895:G:A_486	chr22	46718895	46718895	1	+	chr22:46718895:G:A	G	A	SNV	MECOM	HOCOMOCO	EVI1_f1	EVI1_HUMAN	ggagtccttgtgaggAgatgctcaaggtcac	0.527439	0.621251	4.87313	5.68986	strong	1	0.816728	0.0908766
chr22:46716176:A:G_487	chr22	46716176	46716176	1	+	chr22:46716176:A:G	A	G	SNV	RORC	HOCOMOCO	RORG_f1	RORG_HUMAN	gacgcccaaggaGgccagggctgca	0.650665	0.771685	4.41986	5.18549	strong	1	0.765625	0.11548
chr22:46716869:C:T_488	chr22	46716869	46716869	1	+	chr22:46716869:C:T	C	T	SNV	HOXD9	HOCOMOCO	HXD9_f1	HXD9_HUMAN	agagtctcgTgaccgtaga	0.484211	0.673684	2.13776	2.87245	strong	1	0.734694	0.177559
chr22:46717999:C:T_489	chr22	46717999	46717999	1	-	chr22:46717999:C:T	C	T	SNV	TCF12	HOCOMOCO	HTF4_f1	HTF4_HUMAN	gatcccaaCgcctgcca	0.788869	0.634058	5.12006	4.12127	strong	1	-0.998793	-0.154082
chr22:46718113:A:G_490	chr22	46718113	46718113	1	-	chr22:46718113:A:G	A	G	SNV	FOXF1	HOCOMOCO	FOXF1_f1	FOXF1_HUMAN	gtggctagggAcacactccag	0.636485	0.496724	3.84915	3.05903	strong	1	-0.790123	-0.133823
chr22:46716869:C:T_491	chr22	46716869	46716869	1	+	chr22:46716869:C:T	C	T	SNV	MAFG	HOCOMOCO	MAFG_si	MAFG_HUMAN	gtctcgTgaccgt	0.650718	0.863973	3.05585	4.02623	strong	1	0.970372	0.208898
chr22:46717860:C:T_492	chr22	46717860	46717860	1	-	chr22:46717860:C:T	C	T	SNV	ESRRB	HOCOMOCO	ERR2_f1	ERR2_HUMAN	atcgtcctTgcagttgg	0.642221	0.765642	4.3653	5.18256	strong	1	0.817262	0.121356
chr22:46718397:G:A_493	chr22	46718397	46718397	1	-	chr22:46718397:G:A	G	A	SNV	TGIF1	HOCOMOCO	TGIF1_si	TGIF1_HUMAN	actgccAtggaaa	0.609168	0.804127	2.89078	3.7766	strong	1	0.885813	0.189821
chr22:46718964:G:A_494	chr22	46718964	46718964	1	+	chr22:46718964:G:A	G	A	SNV	TCF3	HOCOMOCO	TFE2_f2	TFE2_HUMAN	ggctggcctcAaatgggtgtc	0.544225	0.714226	3.30884	4.2949	strong	1	0.986063	0.165655
chr22:46716869:C:T_495	chr22	46716869	46716869	1	-	chr22:46716869:C:T	C	T	SNV	RARG	HOCOMOCO	RARG_f1	RARG_HUMAN	gtctcgTgaccgt	0.694462	0.858128	3.48065	4.28683	strong	1	0.806184	0.1617
chr22:46718436:T:C_496	chr22	46718436	46718436	1	+	chr22:46718436:T:C	T	C	SNV	RBPJ	HOCOMOCO	SUH_f1	SUH_HUMAN	ttgtctcaTgggaagcc	0.916144	0.775255	5.19293	4.41706	strong	1	-0.775877	-0.137208
chr22:46718964:G:A_497	chr22	46718964	46718964	1	+	chr22:46718964:G:A	G	A	SNV	RARG	HOCOMOCO	RARG_f1	RARG_HUMAN	ggcctcAaatggg	0.458936	0.622602	2.3205	3.12669	strong	1	0.806184	0.1617
chr22:46718039:C:T_498	chr22	46718039	46718039	1	+	chr22:46718039:C:T	C	T	SNV	ZFHX3	HOCOMOCO	ZFHX3_f1	ZFHX3_HUMAN	tttgacttccTggacactggg	0.426174	0.561039	2.69927	3.46489	strong	1	0.765625	0.128528
chr22:46716176:A:G_499	chr22	46716176	46716176	1	+	chr22:46716176:A:G	A	G	SNV	NFATC2	HOCOMOCO	NFAC2_f1	NFAC2_HUMAN	cccaaggaAgccagggc	0.698915	0.541725	4.15945	3.2614	strong	1	-0.898052	-0.15274
chr22:46716869:C:T_500	chr22	46716869	46716869	1	-	chr22:46716869:C:T	C	T	SNV	NR2F2	HOCOMOCO	COT2_f1	COT2_HUMAN	agagtctcgTgaccgtaga	0.704256	0.837996	4.25064	5.02067	strong	1	0.77003	0.129342
chr22:46718964:G:A_501	chr22	46718964	46718964	1	+	chr22:46718964:G:A	G	A	SNV	HSF1	HOCOMOCO	HSF1_f2	HSF1_HUMAN	tctggctggcctcGaatgggtgtcggg	0.5878	0.454283	3.61197	2.89465	strong	1	-0.717323	-0.123113
chr22:46717854:C:T_502	chr22	46717854	46717854	1	-	chr22:46717854:C:T	C	T	SNV	ATF5	HOCOMOCO	ATF5_si	ATF5_HUMAN	cctctcccgatCgtcctcgcagt	0.687502	0.569903	4.81189	4.02538	strong	1	-0.786515	-0.113956
chr22:46717955:G:A_503	chr22	46717955	46717955	1	-	chr22:46717955:G:A	G	A	SNV	FOXO1	HOCOMOCO	FOXO1_si	FOXO1_HUMAN	agcaaggaggctgacAgagccgtggaacagg	0.410882	0.55848	2.90294	3.81892	strong	1	0.915976	0.139653
chr22:46718113:A:G_504	chr22	46718113	46718113	1	-	chr22:46718113:A:G	A	G	SNV	JUND	HOCOMOCO	JUND_f1	JUND_HUMAN	gtggctagggAcacactccag	0.692281	0.558506	4.84046	3.93387	strong	1	-0.906586	-0.130899
chr22:46715265:A:C_505	chr22	46715265	46715265	1	+	chr22:46715265:A:C	A	C	SNV	SNAI2	HOCOMOCO	SNAI2_f1	SNAI2_HUMAN	gagactCagactt	0.345455	0.509091	1.7551	2.4898	strong	1	0.734694	0.156522
chr22:46715974:G:A_506	chr22	46715974	46715974	1	+	chr22:46715974:G:A	G	A	SNV	RARB	HOCOMOCO	RARB_f1	RARB_HUMAN	tgagcaggttAtaacagcaag	0.64534	0.808931	3.78285	4.69778	strong	1	0.914934	0.158666
chr22:46718964:G:A_507	chr22	46718964	46718964	1	+	chr22:46718964:G:A	G	A	SNV	TCF7	HOCOMOCO	TCF7_f1	TCF7_HUMAN	tggctggcctcAaatgggtgtcg	0.575892	0.729273	3.09793	3.84603	strong	1	0.748097	0.144799
chr22:46716176:A:G_508	chr22	46716176	46716176	1	+	chr22:46716176:A:G	A	G	SNV	NR2F1	HOCOMOCO	COT1_si	COT1_HUMAN	cccaaggaGgccagggc	0.555255	0.707736	3.1529	3.96814	strong	1	0.81524	0.147402
chr22:46716176:A:G_509	chr22	46716176	46716176	1	+	chr22:46716176:A:G	A	G	SNV	RBPJ	HOCOMOCO	SUH_f1	SUH_HUMAN	cccaaggaAgccagggc	0.618153	0.490291	3.55189	2.84775	strong	1	-0.704141	-0.124523
chr22:46719021:C:G_510	chr22	46719021	46719021	1	-	chr22:46719021:C:G	C	G	SNV	MAF	HOCOMOCO	MAF_f1	MAF_HUMAN	aaagcccGcctccct	0.428175	0.575542	2.2399	2.95126	strong	1	0.711365	0.142268
chr22:46714329:C:T_511	chr22	46714329	46714329	1	-	chr22:46714329:C:T	C	T	SNV	SNAI2	HOCOMOCO	SNAI2_f1	SNAI2_HUMAN	gagacaTggccag	0.509091	0.672727	2.4898	3.22449	strong	1	0.734694	0.156522
chr22:46713478:G:A_512	chr22	46713478	46713478	1	+	chr22:46713478:G:A	G	A	SNV	POU1F1	HOCOMOCO	PIT1_f1	PIT1_HUMAN	ttgagtcattgaAcagaagcttgat	0.587858	0.728463	3.55605	4.35907	strong	1	0.803025	0.135878
chr22:46718964:G:A_513	chr22	46718964	46718964	1	+	chr22:46718964:G:A	G	A	SNV	MYF6	HOCOMOCO	MYF6_f1	MYF6_HUMAN	ggcctcAaatggg	0.513218	0.68429	2.4868	3.25243	strong	1	0.765625	0.164108
chr22:46718397:G:A_514	chr22	46718397	46718397	1	+	chr22:46718397:G:A	G	A	SNV	RUNX2	HOCOMOCO	RUNX2_f1	RUNX2_HUMAN	tattactgccGtggaaattag	0.694308	0.533945	3.82111	2.99169	strong	1	-0.829419	-0.153534
chr22:46717600:C:T_515	chr22	46717600	46717600	1	-	chr22:46717600:C:T	C	T	SNV	LEF1	HOCOMOCO	LEF1_f1	LEF1_HUMAN	gcctaaCaatggg	0.820373	0.635199	4.34386	3.37305	strong	1	-0.970804	-0.18367
chr22:46716176:A:G_516	chr22	46716176	46716176	1	+	chr22:46716176:A:G	A	G	SNV	STAT1	HOCOMOCO	STAT1_f2	STAT1_HUMAN	cagacgcccaaggaAgccagggctgcacc	0.633928	0.49638	4.70468	3.75018	strong	1	-0.954501	-0.131746
chr22:46718503:T:G_517	chr22	46718503	46718503	1	-	chr22:46718503:T:G	T	G	SNV	HOXB8	HOCOMOCO	HXB8_do	HXB8_HUMAN	aagagaacaaTgaacatgaag	0.709199	0.582457	5.32755	4.40025	strong	1	-0.927298	-0.124383
chr22:46713478:G:A_518	chr22	46713478	46713478	1	-	chr22:46713478:G:A	G	A	SNV	FOXD3	HOCOMOCO	FOXD3_f1	FOXD3_HUMAN	gtcattgaAcagaagct	0.512112	0.659907	3.43072	4.40458	strong	1	0.973857	0.146543
chr22:46717854:C:T_519	chr22	46717854	46717854	1	-	chr22:46717854:C:T	C	T	SNV	NR2F6	HOCOMOCO	NR2F6_f1	NR2F6_HUMAN	tctttccctctcccgatTgtcctcgcagttggcaa	0.577806	0.71154	3.97894	4.81922	strong	1	0.840278	0.126707
chr22:46718503:T:G_520	chr22	46718503	46718503	1	+	chr22:46718503:T:G	T	G	SNV	POU2F2	HOCOMOCO	PO2F2_si	PO2F2_HUMAN	gagaacaaTgaacatga	0.736198	0.604495	5.60342	4.6051	strong	1	-0.998324	-0.131305
chr22:46715265:A:C_521	chr22	46715265	46715265	1	-	chr22:46715265:A:C	A	C	SNV	MECP2	HOCOMOCO	MECP2_f1	MECP2_HUMAN	gagactCagactt	0.368945	0.570415	1.82643	2.80969	strong	1	0.983264	0.20041
chr22:46717528:T:C_522	chr22	46717528	46717528	1	-	chr22:46717528:T:C	T	C	SNV	MEIS2	HOCOMOCO	MEIS2_do	MEIS2_HUMAN	ggggtcaagtgtCagagaagagcac	0.701252	0.825029	5.81806	6.81321	strong	1	0.995152	0.121065
chr22:46717451:T:G_523	chr22	46717451	46717451	1	-	chr22:46717451:T:G	T	G	SNV	SMARCC1	HOCOMOCO	SMRC1_f1	SMRC1_HUMAN	cttcatttGcccccttc	0.456008	0.600928	2.72592	3.55591	strong	1	0.829992	0.142085
chr22:46717451:T:G_524	chr22	46717451	46717451	1	+	chr22:46717451:T:G	T	G	SNV	STAT5B	HOCOMOCO	STA5B_f1	STA5B_HUMAN	tatgcttcatttTcccccttctctg	0.546644	0.423419	4.48782	3.51094	strong	1	-0.976879	-0.120873
chr22:46718095:T:C_525	chr22	46718095	46718095	1	-	chr22:46718095:T:C	T	C	SNV	ZBTB33	HOCOMOCO	KAISO_f1	KAISO_HUMAN	gagttcaccatCcagggaggtgg	0.628605	0.759675	3.85473	4.62683	strong	1	0.772095	0.127777
chr22:46718964:G:A_526	chr22	46718964	46718964	1	-	chr22:46718964:G:A	G	A	SNV	CDX2	HOCOMOCO	CDX2_f1	CDX2_HUMAN	tggcctcAaatgggt	0.522755	0.708144	2.31216	3.10398	strong	1	0.791814	0.182004
chr22:46716869:C:T_527	chr22	46716869	46716869	1	-	chr22:46716869:C:T	C	T	SNV	CREB1	HOCOMOCO	CREB1_f1	CREB1_HUMAN	gagtctcgTgaccgtag	0.572783	0.723868	3.33513	4.17656	strong	1	0.841432	0.147247
chr22:46716176:A:G_528	chr22	46716176	46716176	1	+	chr22:46716176:A:G	A	G	SNV	IRF8	HOCOMOCO	IRF8_si	IRF8_HUMAN	cagacgcccaaggaAgccagggctgcacc	0.584008	0.469922	4.21775	3.45269	strong	1	-0.765064	-0.109179
chr22:46715265:A:C_529	chr22	46715265	46715265	1	+	chr22:46715265:A:C	A	C	SNV	SOX15	HOCOMOCO	SOX15_f1	SOX15_HUMAN	gagactAagactt	0.704478	0.525815	3.28641	2.49629	strong	1	-0.790123	-0.172015
chr22:46718397:G:A_530	chr22	46718397	46718397	1	+	chr22:46718397:G:A	G	A	SNV	POU2F1	HOCOMOCO	PO2F1_f1	PO2F1_HUMAN	ttactgccAtggaaatt	0.774704	0.920159	4.05129	4.77632	strong	1	0.725029	0.140121
chr22:46717860:C:T_531	chr22	46717860	46717860	1	-	chr22:46717860:C:T	C	T	SNV	SOX10	HOCOMOCO	SOX10_si	SOX10_HUMAN	cgtcctTgcagtt	0.618651	0.837817	2.73912	3.67943	strong	1	0.940312	0.214916
chr22:46718436:T:C_532	chr22	46718436	46718436	1	-	chr22:46718436:T:C	T	C	SNV	POU5F1	HOCOMOCO	PO5F1_do	PO5F1_HUMAN	cttttctttgtctcaTgggaagccctgaggt	0.652132	0.531657	5.37805	4.45217	strong	1	-0.925884	-0.114995
chr22:46718397:G:A_533	chr22	46718397	46718397	1	+	chr22:46718397:G:A	G	A	SNV	PRDM1	HOCOMOCO	PRDM1_f1	PRDM1_HUMAN	agttattactgccAtggaaattaggtc	0.541377	0.647114	5.13319	6.10049	strong	1	0.967303	0.10369
chr22:46717528:T:C_534	chr22	46717528	46717528	1	+	chr22:46717528:T:C	T	C	SNV	ESR2	HOCOMOCO	ESR2_si	ESR2_HUMAN	aagtgtCagagaa	0.597611	0.807269	2.88129	3.87066	strong	1	0.989366	0.206974
chr22:46718964:G:A_535	chr22	46718964	46718964	1	-	chr22:46718964:G:A	G	A	SNV	CEBPB	HOCOMOCO	CEBPB_f1	CEBPB_HUMAN	gctggcctcAaatgggtgt	0.53906	0.7114	3.0962	4.05115	strong	1	0.954953	0.169009
chr22:46717528:T:C_536	chr22	46717528	46717528	1	+	chr22:46717528:T:C	T	C	SNV	PAX5	HOCOMOCO	PAX5_si	PAX5_HUMAN	caagtgtCagagaag	0.578035	0.733733	3.1211	3.94773	strong	1	0.826638	0.154183
chr22:46718436:T:C_537	chr22	46718436	46718436	1	+	chr22:46718436:T:C	T	C	SNV	CEBPZ	HOCOMOCO	CEBPZ_si	CEBPZ_HUMAN	ctttgtctcaTgggaagccct	0.688989	0.560374	5.08282	4.1506	strong	1	-0.932224	-0.127056
chr22:46719021:C:G_538	chr22	46719021	46719021	1	+	chr22:46719021:C:G	C	G	SNV	SMAD4	HOCOMOCO	SMAD4_si	SMAD4_HUMAN	caaagcccGcctccctg	0.473798	0.621137	2.56546	3.31188	strong	1	0.746424	0.142686
chr22:46718397:G:A_539	chr22	46718397	46718397	1	+	chr22:46718397:G:A	G	A	SNV	E2F5	HOCOMOCO	E2F5_do	E2F5_HUMAN	attactgccGtggaaatta	0.638162	0.512412	3.97566	3.23149	strong	1	-0.744173	-0.121657
chr22:46715974:G:A_540	chr22	46715974	46715974	1	+	chr22:46715974:G:A	G	A	SNV	ZNF148	HOCOMOCO	ZN148_si	ZN148_HUMAN	agcctgagcaggttGtaacagcaagtccc	0.49127	0.382654	3.97501	3.17239	strong	1	-0.802619	-0.103775
chr22:46717742:A:G_541	chr22	46717742	46717742	1	-	chr22:46717742:A:G	A	G	SNV	SRY	HOCOMOCO	SRY_f1	SRY_HUMAN	gccaaatcAgaggatgg	0.638861	0.47019	2.93097	2.19539	strong	1	-0.73558	-0.163248
chr22:46718113:A:G_542	chr22	46718113	46718113	1	+	chr22:46718113:A:G	A	G	SNV	IRF8	HOCOMOCO	IRF8_si	IRF8_HUMAN	ggaggtggctagggAcacactccagggaa	0.592503	0.473779	4.27472	3.47855	strong	1	-0.796173	-0.113619
chr22:46716176:A:G_543	chr22	46716176	46716176	1	+	chr22:46716176:A:G	A	G	SNV	RARG	HOCOMOCO	RARG_f1	RARG_HUMAN	caaggaGgccagg	0.62059	0.810295	3.11678	4.05122	strong	1	0.934444	0.187426
chr22:46719021:C:G_544	chr22	46719021	46719021	1	-	chr22:46719021:C:G	C	G	SNV	SMARCC1	HOCOMOCO	SMRC1_f1	SMRC1_HUMAN	caaagcccGcctccctg	0.47309	0.611984	2.82375	3.61923	strong	1	0.795482	0.136178
chr22:46715265:A:C_545	chr22	46715265	46715265	1	-	chr22:46715265:A:C	A	C	SNV	FOXQ1	HOCOMOCO	FOXQ1_f1	FOXQ1_HUMAN	aggtcgagactAagacttcccac	0.550569	0.449431	4.37372	3.60332	strong	1	-0.770408	-0.0988058
chr22:46718964:G:A_546	chr22	46718964	46718964	1	-	chr22:46718964:G:A	G	A	SNV	LEF1	HOCOMOCO	LEF1_f1	LEF1_HUMAN	ggcctcAaatggg	0.62359	0.778645	3.3122	4.1251	strong	1	0.812899	0.153796
chr22:46717999:C:T_547	chr22	46717999	46717999	1	+	chr22:46717999:C:T	C	T	SNV	POU2F2	HOCOMOCO	PO2F2_si	PO2F2_HUMAN	gatcccaaTgcctgcca	0.62131	0.715977	4.73256	5.45015	strong	1	0.717587	0.0943812
chr22:46716869:C:T_548	chr22	46716869	46716869	1	-	chr22:46716869:C:T	C	T	SNV	NR4A1	HOCOMOCO	NR4A1_f1	NR4A1_HUMAN	gagtctcgTgaccgtag	0.686178	0.827529	4.28674	5.14672	strong	1	0.859979	0.138795
chr22:46715265:A:C_549	chr22	46715265	46715265	1	+	chr22:46715265:A:C	A	C	SNV	NR2F1	HOCOMOCO	COT1_f1	COT1_HUMAN	aggtcgagactCagacttcccac	0.49974	0.62464	3.13631	3.84253	strong	1	0.70622	0.118396
chr22:46718436:T:C_550	chr22	46718436	46718436	1	+	chr22:46718436:T:C	T	C	SNV	NFYC	HOCOMOCO	NFYC_f1	NFYC_HUMAN	tttctttgtctcaTgggaagccctgag	0.724417	0.578061	4.6562	3.78397	strong	1	-0.872223	-0.13848
chr22:46717528:T:C_551	chr22	46717528	46717528	1	+	chr22:46717528:T:C	T	C	SNV	RARG	HOCOMOCO	RARG_f1	RARG_HUMAN	aagtgtCagagaa	0.509746	0.699451	2.57078	3.50523	strong	1	0.934444	0.187426
chr22:46717860:C:T_552	chr22	46717860	46717860	1	+	chr22:46717860:C:T	C	T	SNV	EOMES	HOCOMOCO	EOMES_f1	EOMES_HUMAN	tcccgatcgtcctCgcagttggcaaat	0.583505	0.519985	6.76439	6.05116	strong	1	-0.713232	-0.06234
chr22:46717955:G:A_553	chr22	46717955	46717955	1	-	chr22:46717955:G:A	G	A	SNV	NHLH1	HOCOMOCO	HEN1_si	HEN1_HUMAN	ggctagcaaggaggctgacGgagccgtggaacaggggct	0.642083	0.57099	6.90693	6.1839	strong	1	-0.723024	-0.0685525
chr22:46717451:T:G_554	chr22	46717451	46717451	1	-	chr22:46717451:T:G	T	G	SNV	THRA	HOCOMOCO	THA_f1	THA_HUMAN	gcttcatttGcccccttct	0.509479	0.654702	2.94878	3.74222	strong	1	0.793433	0.14096
chr22:46716176:A:G_555	chr22	46716176	46716176	1	+	chr22:46716176:A:G	A	G	SNV	PPARG	HOCOMOCO	PPARG_si	PPARG_HUMAN	cccaaggaGgccagggc	0.658326	0.834086	3.49246	4.39472	strong	1	0.902266	0.171977
chr22:46717999:C:T_556	chr22	46717999	46717999	1	-	chr22:46717999:C:T	C	T	SNV	MYOG	HOCOMOCO	MYOG_f1	MYOG_HUMAN	cacagatcccaaCgcctgccatcaa	0.675884	0.540244	4.93939	4.00954	strong	1	-0.929847	-0.129844
chr22:46715974:G:A_557	chr22	46715974	46715974	1	+	chr22:46715974:G:A	G	A	SNV	POU6F1	HOCOMOCO	PO6F1_f1	PO6F1_HUMAN	cctgagcaggttAtaacagcaagtc	0.486089	0.586877	4.33	5.18333	strong	1	0.853333	0.0982977
chr22:46718397:G:A_558	chr22	46718397	46718397	1	+	chr22:46718397:G:A	G	A	SNV	IRF1	HOCOMOCO	IRF1_si	IRF1_HUMAN	ttattactgccAtggaaattagg	0.584152	0.716396	4.49956	5.48435	strong	1	0.984791	0.129641
chr22:46717854:C:T_559	chr22	46717854	46717854	1	+	chr22:46717854:C:T	C	T	SNV	NFIA+NFIB+NFIC+NFIX	HOCOMOCO	NFIA+NFIB+NFIC+NFIX_si	NFIA+NFIB+NFIC+NFIX_HUMAN	cccgatTgtcctc	0.541889	0.750201	2.36145	3.22853	strong	1	0.867079	0.203145
chr22:46716176:A:G_560	chr22	46716176	46716176	1	+	chr22:46716176:A:G	A	G	SNV	RARB	HOCOMOCO	RARB_f1	RARB_HUMAN	cgcccaaggaGgccagggctg	0.672819	0.836409	3.93653	4.85146	strong	1	0.914934	0.158666
chr22:46717660:G:C_561	chr22	46717660	46717660	1	-	chr22:46717660:G:C	G	C	SNV	KLF4	HOCOMOCO	KLF4_f2	KLF4_HUMAN	ccggacaccCaatgttggt	0.55233	0.694971	3.40177	4.25327	strong	1	0.851505	0.140185
chr22:46718095:T:C_562	chr22	46718095	46718095	1	+	chr22:46718095:T:C	T	C	SNV	JUNB	HOCOMOCO	JUNB_f1	JUNB_HUMAN	gttcaccatTcagggaggt	0.626148	0.501515	3.74825	3.0251	strong	1	-0.72315	-0.122207
chr22:46717742:A:G_563	chr22	46717742	46717742	1	+	chr22:46717742:A:G	A	G	SNV	FOSL2	HOCOMOCO	FOSL2_f1	FOSL2_HUMAN	gagccaaatcAgaggatggag	0.571736	0.459476	4.20256	3.40061	strong	1	-0.801945	-0.110432
chr22:46716869:C:T_564	chr22	46716869	46716869	1	-	chr22:46716869:C:T	C	T	SNV	VSX2	HOCOMOCO	VSX2_si	VSX2_HUMAN	cagagtctcgTgaccgtagac	0.38798	0.505614	2.84433	3.65203	strong	1	0.807706	0.114623
chr22:46715974:G:A_565	chr22	46715974	46715974	1	+	chr22:46715974:G:A	G	A	SNV	ESRRA	HOCOMOCO	ERR1_f1	ERR1_HUMAN	agcaggttAtaacagca	0.582147	0.725031	3.4915	4.31178	strong	1	0.820284	0.139259
chr22:46715265:A:C_566	chr22	46715265	46715265	1	+	chr22:46715265:A:C	A	C	SNV	NR1H2	HOCOMOCO	NR1H2_f1	NR1H2_HUMAN	gggttctaggtcgagactCagacttcccacttgtgcc	0.543406	0.607025	8.068	8.9896	strong	1	0.9216	0.062769
chr22:46714329:C:T_567	chr22	46714329	46714329	1	+	chr22:46714329:C:T	C	T	SNV	MEF2C	HOCOMOCO	MEF2C_f1	MEF2C_HUMAN	gtggaggagacaTggccagcccttc	0.426196	0.535232	3.96934	4.96578	strong	1	0.996444	0.108155
chr22:46718436:T:C_568	chr22	46718436	46718436	1	+	chr22:46718436:T:C	T	C	SNV	YY1	HOCOMOCO	TYY1_f2	TYY1_HUMAN	tctttgtctcaTgggaagccctg	0.551343	0.415537	4.2269	3.25746	strong	1	-0.969436	-0.130483
chr22:46713478:G:A_569	chr22	46713478	46713478	1	+	chr22:46713478:G:A	G	A	SNV	CEBPB	HOCOMOCO	CEBPB_f1	CEBPB_HUMAN	agtcattgaGcagaagctt	0.761462	0.628234	4.32855	3.59032	strong	1	-0.738228	-0.130653
chr22:46717600:C:T_570	chr22	46717600	46717600	1	-	chr22:46717600:C:T	C	T	SNV	ESR2	HOCOMOCO	ESR2_si	ESR2_HUMAN	gcctaaCaatggg	0.555531	0.389922	2.68272	1.90121	strong	1	-0.781502	-0.163489
chr22:46717854:C:T_571	chr22	46717854	46717854	1	-	chr22:46717854:C:T	C	T	SNV	MEIS2	HOCOMOCO	MEIS2_do	MEIS2_HUMAN	ccctctcccgatTgtcctcgcagtt	0.466544	0.570353	3.93102	4.76564	strong	1	0.834619	0.101536
chr22:46717999:C:T_572	chr22	46717999	46717999	1	+	chr22:46717999:C:T	C	T	SNV	SOX9	HOCOMOCO	SOX9_f1	SOX9_HUMAN	cagatcccaaTgcctgccatc	0.535819	0.657251	3.7102	4.51091	strong	1	0.800713	0.118257
chr22:46717451:T:G_573	chr22	46717451	46717451	1	-	chr22:46717451:T:G	T	G	SNV	MAX	HOCOMOCO	MAX_f1	MAX_HUMAN	tgcttcatttGcccccttctc	0.534705	0.658682	3.52181	4.2985	strong	1	0.77669	0.120664
chr22:46718964:G:A_574	chr22	46718964	46718964	1	-	chr22:46718964:G:A	G	A	SNV	FOXF1	HOCOMOCO	FOXF1_f1	FOXF1_HUMAN	ggctggcctcAaatgggtgtc	0.338467	0.467973	2.16433	2.89648	strong	1	0.732154	0.124004
chr22:46718503:T:G_575	chr22	46718503	46718503	1	+	chr22:46718503:T:G	T	G	SNV	PAX5	HOCOMOCO	PAX5_si	PAX5_HUMAN	agaacaaTgaacatg	0.613692	0.448198	3.31041	2.43176	strong	1	-0.878646	-0.163883
chr22:46718039:C:T_576	chr22	46718039	46718039	1	-	chr22:46718039:C:T	C	T	SNV	E2F5	HOCOMOCO	E2F5_do	E2F5_HUMAN	ttgacttccCggacactgg	0.646324	0.509894	4.02397	3.21659	strong	1	-0.807375	-0.131989
chr22:46718503:T:G_577	chr22	46718503	46718503	1	-	chr22:46718503:T:G	T	G	SNV	ESR2	HOCOMOCO	ESR2_do	ESR2_HUMAN	gtcaaagagaacaaTgaacatgaaggaat	0.683396	0.555978	5.08134	4.19243	strong	1	-0.888902	-0.121934
chr22:46717742:A:G_578	chr22	46717742	46717742	1	-	chr22:46717742:A:G	A	G	SNV	HOXD4	HOCOMOCO	HXD4_f1	HXD4_HUMAN	ccaaatcAgaggatg	0.786877	0.587974	3.33667	2.54655	strong	1	-0.790123	-0.188876
chr22:46717955:G:A_579	chr22	46717955	46717955	1	-	chr22:46717955:G:A	G	A	SNV	FOXA1	HOCOMOCO	FOXA1_f1	FOXA1_HUMAN	ggaggctgacAgagccgtgga	0.465237	0.602847	2.94359	3.78556	strong	1	0.841969	0.135462
chr22:46718503:T:G_580	chr22	46718503	46718503	1	-	chr22:46718503:T:G	T	G	SNV	POU5F1	HOCOMOCO	PO5F1_do	PO5F1_HUMAN	cgtcaaagagaacaaTgaacatgaaggaatt	0.595545	0.494866	4.94316	4.16942	strong	1	-0.773743	-0.0960991
chr22:46719021:C:G_581	chr22	46719021	46719021	1	-	chr22:46719021:C:G	C	G	SNV	AHR	HOCOMOCO	AHR_si	AHR_HUMAN	caaagcccGcctccctg	0.567357	0.745811	3.12625	4.05842	strong	1	0.932163	0.173066
chr22:46717451:T:G_582	chr22	46717451	46717451	1	+	chr22:46717451:T:G	T	G	SNV	TEAD4	HOCOMOCO	TEAD4_f1	TEAD4_HUMAN	atgcttcatttTcccccttctct	0.676379	0.54279	4.43085	3.59057	strong	1	-0.840278	-0.129945
chr22:46717600:C:T_583	chr22	46717600	46717600	1	+	chr22:46717600:C:T	C	T	SNV	GATA1	HOCOMOCO	GATA1_si	GATA1_HUMAN	tttgcctaaTaatgggtct	0.608855	0.7241	3.83307	4.5359	strong	1	0.702833	0.113023
chr22:46715265:A:C_584	chr22	46715265	46715265	1	-	chr22:46715265:A:C	A	C	SNV	KLF15	HOCOMOCO	KLF15_f1	KLF15_HUMAN	gttctaggtcgagactCagacttcccacttgtg	0.601504	0.729946	3.88911	4.65054	strong	1	0.761424	0.121799
chr22:46718436:T:C_585	chr22	46718436	46718436	1	+	chr22:46718436:T:C	T	C	SNV	HOXD10	HOCOMOCO	HXD10_f1	HXD10_HUMAN	tttgtctcaTgggaagccc	0.719034	0.540715	3.35467	2.58904	strong	1	-0.765625	-0.167863
chr22:46717999:C:T_586	chr22	46717999	46717999	1	-	chr22:46717999:C:T	C	T	SNV	HINFP	HOCOMOCO	HINFP_f1	HINFP_HUMAN	atccacagatcccaaCgcctgccatcaacag	0.705491	0.610254	5.48267	4.78212	strong	1	-0.700553	-0.0915869
chr22:46718503:T:G_587	chr22	46718503	46718503	1	+	chr22:46718503:T:G	T	G	SNV	NFATC1	HOCOMOCO	NFAC1_do	NFAC1_HUMAN	caaagagaacaaGgaacatgaagga	0.53116	0.654157	4.43839	5.43479	strong	1	0.996406	0.120974
chr22:46715974:G:A_588	chr22	46715974	46715974	1	+	chr22:46715974:G:A	G	A	SNV	RARA	HOCOMOCO	RARA_f1	RARA_HUMAN	caggttAtaacag	0.669203	0.833263	4.00424	4.97417	strong	1	0.969927	0.162741
chr22:46718361:C:T_589	chr22	46718361	46718361	1	+	chr22:46718361:C:T	C	T	SNV	NKX2-5	HOCOMOCO	NKX25_f1	NKX25_HUMAN	ggttagTgaggga	0.552218	0.729786	2.64204	3.46853	strong	1	0.826493	0.174873
chr22:46718964:G:A_590	chr22	46718964	46718964	1	-	chr22:46718964:G:A	G	A	SNV	RUNX3	HOCOMOCO	RUNX3_si	RUNX3_HUMAN	tctggctggcctcAaatgggtgtcggg	0.552122	0.663163	4.48707	5.34933	strong	1	0.862258	0.108257
chr22:46717742:A:G_591	chr22	46717742	46717742	1	+	chr22:46717742:A:G	A	G	SNV	TAL1	HOCOMOCO	TAL1_f1	TAL1_HUMAN	ggagccaaatcAgaggatggagg	0.72781	0.612612	6.24677	5.288	strong	1	-0.958767	-0.112635
chr22:46715974:G:A_592	chr22	46715974	46715974	1	+	chr22:46715974:G:A	G	A	SNV	ESR2	HOCOMOCO	ESR2_si	ESR2_HUMAN	caggttAtaacag	0.567459	0.76465	2.739	3.66954	strong	1	0.930535	0.194667
chr22:46717999:C:T_593	chr22	46717999	46717999	1	-	chr22:46717999:C:T	C	T	SNV	ARID3A	HOCOMOCO	ARI3A_f1	ARI3A_HUMAN	tcccaaTgcctgc	0.337667	0.500618	2.00077	2.93701	strong	1	0.936236	0.161248
chr22:46717742:A:G_594	chr22	46717742	46717742	1	+	chr22:46717742:A:G	A	G	SNV	HOXB1	HOCOMOCO	HXB1_f1	HXB1_HUMAN	agccaaatcGgaggatgga	0.587216	0.709023	4.36805	5.24696	strong	1	0.878906	0.119636
chr22:46714329:C:T_595	chr22	46714329	46714329	1	+	chr22:46714329:C:T	C	T	SNV	BARX2	HOCOMOCO	BARX2_si	BARX2_HUMAN	gaggagacaTggccagccc	0.308015	0.494132	1.59358	2.45011	strong	1	0.856529	0.179259
chr22:46717451:T:G_596	chr22	46717451	46717451	1	-	chr22:46717451:T:G	T	G	SNV	PPARA	HOCOMOCO	PPARA_f1	PPARA_HUMAN	tcatttGccccct	0.565977	0.736874	2.93748	3.80012	strong	1	0.862639	0.168211
chr22:46715974:G:A_597	chr22	46715974	46715974	1	+	chr22:46715974:G:A	G	A	SNV	CRX	HOCOMOCO	CRX_si	CRX_HUMAN	gcaggttAtaacagc	0.639474	0.815209	2.80177	3.54442	strong	1	0.742649	0.171697
chr22:46719042:G:A_598	chr22	46719042	46719042	1	-	chr22:46719042:G:A	G	A	SNV	BATF	HOCOMOCO	BATF_si	BATF_HUMAN	tgtggccgtGccttcaggg	0.567623	0.45062	3.76528	3.01182	strong	1	-0.753458	-0.115038
chr22:46718963:C:A_599	chr22	46718963	46718963	1	-	chr22:46718963:C:A	C	A	SNV	EBF1	HOCOMOCO	COE1_f2	COE1_HUMAN	ctggctggcctCgaatgggtgtc	0.627404	0.502699	4.41834	3.56583	strong	1	-0.85251	-0.122391
chr22:46715265:A:C_600	chr22	46715265	46715265	1	+	chr22:46715265:A:C	A	C	SNV	ZNF423	HOCOMOCO	ZN423_f1	ZN423_HUMAN	tctaggtcgagactCagacttcccacttg	0.40831	0.469385	5.08601	5.82514	strong	1	0.73913	0.0603535
chr22:46717860:C:T_601	chr22	46717860	46717860	1	-	chr22:46717860:C:T	C	T	SNV	MZF1	HOCOMOCO	MZF1_f1	MZF1_HUMAN	atcgtcctCgcagttgg	0.758042	0.587498	4.30406	3.35807	strong	1	-0.945992	-0.167546
chr22:46718436:T:C_602	chr22	46718436	46718436	1	+	chr22:46718436:T:C	T	C	SNV	PBX3	HOCOMOCO	PBX3_f2	PBX3_HUMAN	tttctttgtctcaTgggaagccctgag	0.710158	0.584386	4.50775	3.75201	strong	1	-0.755745	-0.120931
chr22:46717600:C:T_603	chr22	46717600	46717600	1	+	chr22:46717600:C:T	C	T	SNV	PGR	HOCOMOCO	PRGR_f1	PRGR_HUMAN	gcctaaCaatggg	0.720968	0.511375	3.19873	2.28806	strong	1	-0.910673	-0.20645
chr22:46716176:A:G_604	chr22	46716176	46716176	1	-	chr22:46716176:A:G	A	G	SNV	FOXQ1	HOCOMOCO	FOXQ1_f1	FOXQ1_HUMAN	acgcccaaggaAgccagggctgc	0.51574	0.407234	4.10842	3.28189	strong	1	-0.826531	-0.106004
chr22:46717451:T:G_605	chr22	46717451	46717451	1	-	chr22:46717451:T:G	T	G	SNV	ZNF333	HOCOMOCO	ZN333_f1	ZN333_HUMAN	cttcatttTcccccttc	0.800144	0.61544	3.99654	3.11073	strong	1	-0.885813	-0.178771
chr22:46715265:A:C_606	chr22	46715265	46715265	1	+	chr22:46715265:A:C	A	C	SNV	CRX	HOCOMOCO	CRX_si	CRX_HUMAN	cgagactAagacttc	0.765248	0.569124	3.33329	2.50448	strong	1	-0.828812	-0.191618
chr22:46715974:G:A_607	chr22	46715974	46715974	1	+	chr22:46715974:G:A	G	A	SNV	NR4A1	HOCOMOCO	NR4A1_f1	NR4A1_HUMAN	agcaggttAtaacagca	0.575074	0.699659	3.61078	4.36876	strong	1	0.757977	0.122333
chr22:46717742:A:G_608	chr22	46717742	46717742	1	-	chr22:46717742:A:G	A	G	SNV	FOXJ2	HOCOMOCO	FOXJ2_f1	FOXJ2_HUMAN	agccaaatcAgaggatgga	0.542441	0.416462	3.38766	2.61838	strong	1	-0.769286	-0.124445
chr22:46715265:A:C_609	chr22	46715265	46715265	1	-	chr22:46715265:A:C	A	C	SNV	OTX1	HOCOMOCO	OTX1_f1	OTX1_HUMAN	cgagactAagacttc	0.760987	0.566963	3.30262	2.5125	strong	1	-0.790123	-0.184783
chr22:46715265:A:C_610	chr22	46715265	46715265	1	-	chr22:46715265:A:C	A	C	SNV	ATF5	HOCOMOCO	ATF5_si	ATF5_HUMAN	aggtcgagactCagacttcccac	0.547979	0.655395	3.87875	4.59716	strong	1	0.718402	0.104088
chr22:46716176:A:G_611	chr22	46716176	46716176	1	+	chr22:46716176:A:G	A	G	SNV	IRF4	HOCOMOCO	IRF4_si	IRF4_HUMAN	tcagacgcccaaggaAgccagggctgcaccc	0.610372	0.480332	4.72758	3.77564	strong	1	-0.951941	-0.125589
chr22:46717528:T:C_612	chr22	46717528	46717528	1	+	chr22:46717528:T:C	T	C	SNV	OTX1	HOCOMOCO	OTX1_f1	OTX1_HUMAN	caagtgtTagagaag	0.718249	0.524224	3.12858	2.33846	strong	1	-0.790123	-0.184783
chr22:46717451:T:G_613	chr22	46717451	46717451	1	+	chr22:46717451:T:G	T	G	SNV	BACH1	HOCOMOCO	BACH1_si	BACH1_HUMAN	ttatgcttcatttTcccccttctctgt	0.624953	0.529903	5.48896	4.69884	strong	1	-0.790123	-0.0918043
chr22:46717600:C:T_614	chr22	46717600	46717600	1	-	chr22:46717600:C:T	C	T	SNV	LHX3	HOCOMOCO	LHX3_f1	LHX3_HUMAN	tcctttgcctaaTaatgggtctctc	0.524292	0.620563	4.39718	5.16906	strong	1	0.77188	0.0940022
chr22:46718095:T:C_615	chr22	46718095	46718095	1	-	chr22:46718095:T:C	T	C	SNV	ZIC1	HOCOMOCO	ZIC1_f1	ZIC1_HUMAN	ttcaccatCcagggagg	0.595096	0.766216	2.64437	3.37063	strong	1	0.726254	0.166464
chr22:46717854:C:T_616	chr22	46717854	46717854	1	-	chr22:46717854:C:T	C	T	SNV	ESRRB	HOCOMOCO	ERR2_f1	ERR2_HUMAN	ctcccgatTgtcctcgc	0.642221	0.762965	4.3653	5.16483	strong	1	0.799534	0.118724
chr22:46717528:T:C_617	chr22	46717528	46717528	1	+	chr22:46717528:T:C	T	C	SNV	POU4F2	HOCOMOCO	PO4F2_si	PO4F2_HUMAN	ggggtcaagtgtTagagaagagcac	0.603528	0.465573	4.33424	3.39594	strong	1	-0.938298	-0.133455
chr22:46716176:A:G_618	chr22	46716176	46716176	1	+	chr22:46716176:A:G	A	G	SNV	NR1I2	HOCOMOCO	NR1I2_si	NR1I2_HUMAN	ccaaggaGgccaggg	0.53231	0.729553	2.66291	3.6199	strong	1	0.956994	0.194035
chr22:46717600:C:T_619	chr22	46717600	46717600	1	+	chr22:46717600:C:T	C	T	SNV	DLX3	HOCOMOCO	DLX3_do	DLX3_HUMAN	tttgcctaaTaatgggtct	0.606595	0.761819	3.57395	4.45648	strong	1	0.882528	0.151881
chr22:46717854:C:T_620	chr22	46717854	46717854	1	+	chr22:46717854:C:T	C	T	SNV	RELA	HOCOMOCO	TF65_f2	TF65_HUMAN	ctctcccgatTgtcctcgcag	0.534208	0.656898	3.85163	4.70232	strong	1	0.850687	0.120132
chr22:46715974:G:A_621	chr22	46715974	46715974	1	-	chr22:46715974:G:A	G	A	SNV	TFEB	HOCOMOCO	TFEB_f1	TFEB_HUMAN	agcaggttAtaacagca	0.549196	0.680476	4.18423	5.17746	strong	1	0.993232	0.130776
chr22:46717451:T:G_622	chr22	46717451	46717451	1	-	chr22:46717451:T:G	T	G	SNV	SOX17	HOCOMOCO	SOX17_f2	SOX17_HUMAN	acctttatgcttcatttTcccccttctctgtgcct	0.67466	0.571641	6.52392	5.5581	strong	1	-0.965815	-0.100879
chr22:46719042:G:A_623	chr22	46719042	46719042	1	+	chr22:46719042:G:A	G	A	SNV	HEY2	HOCOMOCO	HEY2_f1	HEY2_HUMAN	cctggggtgtggccgtGccttcagggttgagga	0.78693	0.665176	5.42816	4.63804	strong	1	-0.790123	-0.116009
chr22:46716869:C:T_624	chr22	46716869	46716869	1	-	chr22:46716869:C:T	C	T	SNV	NR1H2	HOCOMOCO	NR1H2_f1	NR1H2_HUMAN	ctggtttccagagtctcgTgaccgtagacctgggagg	0.626574	0.690192	9.2728	10.1944	strong	1	0.9216	0.062769
chr22:46717660:G:C_625	chr22	46717660	46717660	1	-	chr22:46717660:G:C	G	C	SNV	NFYA	HOCOMOCO	NFYA_f1	NFYA_HUMAN	tccccggacaccCaatgttggtgga	0.679184	0.828622	4.63108	5.60452	strong	1	0.973432	0.144837
chr22:46713478:G:A_626	chr22	46713478	46713478	1	+	chr22:46713478:G:A	G	A	SNV	STAT2	HOCOMOCO	STAT2_f1	STAT2_HUMAN	aattgagtcattgaAcagaagcttgattt	0.619097	0.74471	4.31229	5.12739	strong	1	0.815103	0.120151
chr22:46717451:T:G_627	chr22	46717451	46717451	1	+	chr22:46717451:T:G	T	G	SNV	FOXJ3	HOCOMOCO	FOXJ3_f2	FOXJ3_HUMAN	tatgcttcatttTcccccttctctg	0.66776	0.544531	5.51351	4.5175	strong	1	-0.996004	-0.121481
chr22:46715265:A:C_628	chr22	46715265	46715265	1	+	chr22:46715265:A:C	A	C	SNV	OTX2	HOCOMOCO	OTX2_si	OTX2_HUMAN	tctaggtcgagactAagacttcccacttg	0.655756	0.527613	4.07914	3.34893	strong	1	-0.730207	-0.12088
chr22:46717860:C:T_629	chr22	46717860	46717860	1	-	chr22:46717860:C:T	C	T	SNV	ELK4	HOCOMOCO	ELK4_f1	ELK4_HUMAN	cgatcgtcctTgcagttggca	0.53048	0.677096	3.60116	4.56513	strong	1	0.963967	0.144131
chr22:46718113:A:G_630	chr22	46718113	46718113	1	-	chr22:46718113:A:G	A	G	SNV	PDX1	HOCOMOCO	PDX1_do	PDX1_HUMAN	ggctagggAcacactcc	0.628502	0.497022	3.91749	3.11796	strong	1	-0.79953	-0.129446
chr22:46718113:A:G_631	chr22	46718113	46718113	1	-	chr22:46718113:A:G	A	G	SNV	FOXP2	HOCOMOCO	FOXP2_si	FOXP2_HUMAN	ggctagggAcacactcc	0.75436	0.618116	3.99018	3.29013	strong	1	-0.700052	-0.133284
chr22:46716869:C:T_632	chr22	46716869	46716869	1	-	chr22:46716869:C:T	C	T	SNV	USF1	HOCOMOCO	USF1_f1	USF1_HUMAN	agagtctcgTgaccgtaga	0.732272	0.867007	5.51359	6.51204	strong	1	0.998458	0.13317
chr22:46717528:T:C_633	chr22	46717528	46717528	1	+	chr22:46717528:T:C	T	C	SNV	ESRRA	HOCOMOCO	ERR1_f1	ERR1_HUMAN	tcaagtgtCagagaaga	0.53375	0.660124	3.21366	3.93916	strong	1	0.725499	0.123168
chr22:46716869:C:T_634	chr22	46716869	46716869	1	-	chr22:46716869:C:T	C	T	SNV	NR4A2	HOCOMOCO	NR4A2_si	NR4A2_HUMAN	gagtctcgTgaccgtag	0.641243	0.795662	4.01151	4.95355	strong	1	0.942042	0.151939
chr22:46718361:C:T_635	chr22	46718361	46718361	1	+	chr22:46718361:C:T	C	T	SNV	HOXA10	HOCOMOCO	HXA10_f1	HXA10_HUMAN	cggaaggttagTgagggaagaca	0.497784	0.655163	2.88472	3.70348	strong	1	0.818762	0.148934
chr22:46717860:C:T_636	chr22	46717860	46717860	1	-	chr22:46717860:C:T	C	T	SNV	IRF8	HOCOMOCO	IRF8_si	IRF8_HUMAN	ctcccgatcgtcctTgcagttggcaaatg	0.590225	0.701445	4.25944	5.00529	strong	1	0.745852	0.106437
chr22:46717955:G:A_637	chr22	46717955	46717955	1	+	chr22:46717955:G:A	G	A	SNV	MEIS2	HOCOMOCO	MEIS2_do	MEIS2_HUMAN	aaggaggctgacAgagccgtggaac	0.54801	0.671787	4.586	5.58115	strong	1	0.995152	0.121065
chr22:46716869:C:T_638	chr22	46716869	46716869	1	-	chr22:46716869:C:T	C	T	SNV	MYCN	HOCOMOCO	MYCN_si	MYCN_HUMAN	agtctcgTgaccgta	0.697967	0.856206	3.95677	4.84633	strong	1	0.889554	0.157313
chr22:46717860:C:T_639	chr22	46717860	46717860	1	+	chr22:46717860:C:T	C	T	SNV	FOXP2	HOCOMOCO	FOXP2_si	FOXP2_HUMAN	atcgtcctTgcagttgg	0.440416	0.576661	2.37707	3.07713	strong	1	0.700052	0.133284
chr22:46717854:C:T_640	chr22	46717854	46717854	1	-	chr22:46717854:C:T	C	T	SNV	ESR2	HOCOMOCO	ESR2_do	ESR2_HUMAN	ttccctctcccgatTgtcctcgcagttgg	0.489768	0.611439	3.73054	4.57934	strong	1	0.848807	0.116434
chr22:46718503:T:G_641	chr22	46718503	46718503	1	-	chr22:46718503:T:G	T	G	SNV	DLX3	HOCOMOCO	DLX3_do	DLX3_HUMAN	agagaacaaTgaacatgaa	0.7513	0.58505	4.39668	3.45146	strong	1	-0.945216	-0.162669
chr22:46717742:A:G_642	chr22	46717742	46717742	1	-	chr22:46717742:A:G	A	G	SNV	FOXD3	HOCOMOCO	FOXD3_f1	FOXD3_HUMAN	gccaaatcAgaggatgg	0.549348	0.435698	3.67608	2.92721	strong	1	-0.748866	-0.112687
chr22:46718436:T:C_643	chr22	46718436	46718436	1	+	chr22:46718436:T:C	T	C	SNV	GLI3	HOCOMOCO	GLI3_si	GLI3_HUMAN	ctttgtctcaTgggaagccct	0.624866	0.516684	4.27659	3.57117	strong	1	-0.705424	-0.104931
chr22:46717999:C:T_644	chr22	46717999	46717999	1	-	chr22:46717999:C:T	C	T	SNV	SOX17	HOCOMOCO	SOX17_f2	SOX17_HUMAN	ctatccacagatcccaaTgcctgccatcaacagcc	0.553091	0.65611	5.3842	6.35002	strong	1	0.965815	0.100879
chr22:46718964:G:A_645	chr22	46718964	46718964	1	-	chr22:46718964:G:A	G	A	SNV	STAT6	HOCOMOCO	STAT6_do	STAT6_HUMAN	ctggctggcctcGaatgggtgtcgg	0.666809	0.53713	4.12576	3.38103	strong	1	-0.744734	-0.123316
chr22:46716176:A:G_646	chr22	46716176	46716176	1	+	chr22:46716176:A:G	A	G	SNV	NR2F2	HOCOMOCO	COT2_f1	COT2_HUMAN	gcccaaggaGgccagggct	0.544602	0.708041	3.33142	4.27244	strong	1	0.941021	0.158064
chr22:46718964:G:A_647	chr22	46718964	46718964	1	+	chr22:46718964:G:A	G	A	SNV	USF1	HOCOMOCO	USF1_f1	USF1_HUMAN	gctggcctcAaatgggtgt	0.521077	0.655812	3.94852	4.94697	strong	1	0.998458	0.13317
chr22:46718095:T:C_648	chr22	46718095	46718095	1	-	chr22:46718095:T:C	T	C	SNV	HOXA5	HOCOMOCO	HXA5_si	HXA5_HUMAN	gttcaccatTcagggaggt	0.669925	0.495245	3.8563	2.89233	strong	1	-0.963967	-0.169778
chr22:46719021:C:G_649	chr22	46719021	46719021	1	-	chr22:46719021:C:G	C	G	SNV	HINFP	HOCOMOCO	HINFP_f1	HINFP_HUMAN	agaccatcaaagcccGcctccctggggtgtg	0.629856	0.741848	4.92631	5.75011	strong	1	0.8238	0.1077
chr22:46716437:A:G_650	chr22	46716437	46716437	1	-	chr22:46716437:A:G	A	G	SNV	MEF2C	HOCOMOCO	MEF2C_f1	MEF2C_HUMAN	gtctcctctgccAtgtcgggccgcc	0.534345	0.436682	4.95767	4.06516	strong	1	-0.892511	-0.0968737
chr22:46717955:G:A_651	chr22	46717955	46717955	1	+	chr22:46717955:G:A	G	A	SNV	EGR1	HOCOMOCO	EGR1_f2	EGR1_HUMAN	ggaggctgacGgagccgtgga	0.623322	0.502395	4.46108	3.61852	strong	1	-0.842566	-0.118912
chr22:46719021:C:G_652	chr22	46719021	46719021	1	-	chr22:46719021:C:G	C	G	SNV	GLIS3	HOCOMOCO	GLIS3_f1	GLIS3_HUMAN	tcaaagcccCcctccctgg	0.874096	0.72821	5.07228	4.24354	strong	1	-0.828744	-0.143195
chr22:46717854:C:T_653	chr22	46717854	46717854	1	-	chr22:46717854:C:T	C	T	SNV	NFAT5	HOCOMOCO	NFAT5_f1	NFAT5_HUMAN	ttccctctcccgatTgtcctcgcagttgg	0.531514	0.647855	3.8999	4.69003	strong	1	0.790123	0.111574
chr22:46715265:A:C_654	chr22	46715265	46715265	1	-	chr22:46715265:A:C	A	C	SNV	PAX5	HOCOMOCO	PAX5_si	PAX5_HUMAN	cgagactCagacttc	0.737923	0.90937	3.96998	4.88024	strong	1	0.910254	0.169779
chr22:46716437:A:G_655	chr22	46716437	46716437	1	+	chr22:46716437:A:G	A	G	SNV	TEAD3	HOCOMOCO	TEAD3_si	TEAD3_HUMAN	ttgtctcctctgccAtgtcgggccgcctg	0.696271	0.550881	3.80015	3.07073	strong	1	-0.729422	-0.137007
chr22:46715974:G:A_656	chr22	46715974	46715974	1	+	chr22:46715974:G:A	G	A	SNV	KLF4	HOCOMOCO	KLF4_f2	KLF4_HUMAN	gagcaggttGtaacagcaa	0.591237	0.445209	3.63403	2.7623	strong	1	-0.871726	-0.143514
chr22:46717600:C:T_657	chr22	46717600	46717600	1	+	chr22:46717600:C:T	C	T	SNV	GCM1	HOCOMOCO	GCM1_f1	GCM1_HUMAN	ttcctttgcctaaTaatgggtctctcc	0.560281	0.713633	3.22511	4.02385	strong	1	0.798744	0.14482
chr22:46717528:T:C_658	chr22	46717528	46717528	1	-	chr22:46717528:T:C	T	C	SNV	SOX5	HOCOMOCO	SOX5_f1	SOX5_HUMAN	caagtgtTagagaag	0.836877	0.694114	4.22693	3.52688	strong	1	-0.70005	-0.139263
chr22:46716176:A:G_659	chr22	46716176	46716176	1	+	chr22:46716176:A:G	A	G	SNV	RARA	HOCOMOCO	RARA_f1	RARA_HUMAN	caaggaGgccagg	0.67188	0.83594	4.02007	4.99	strong	1	0.969927	0.162741
chr22:46718039:C:T_660	chr22	46718039	46718039	1	-	chr22:46718039:C:T	C	T	SNV	SOX10	HOCOMOCO	SOX10_si	SOX10_HUMAN	acttccTggacac	0.434522	0.639009	1.94913	2.82646	strong	1	0.877335	0.200522
chr22:46718503:T:G_661	chr22	46718503	46718503	1	+	chr22:46718503:T:G	T	G	SNV	NR0B1	HOCOMOCO	NR0B1_si	NR0B1_HUMAN	agagaacaaGgaacatgaa	0.507282	0.67927	2.24772	2.95325	strong	1	0.705525	0.165269
chr22:46716437:A:G_662	chr22	46716437	46716437	1	+	chr22:46716437:A:G	A	G	SNV	MITF	HOCOMOCO	MITF_f1	MITF_HUMAN	tcctctgccAtgtcgggcc	0.783134	0.612022	4.42209	3.49479	strong	1	-0.927304	-0.165668
chr22:46717451:T:G_663	chr22	46717451	46717451	1	-	chr22:46717451:T:G	T	G	SNV	NFATC2	HOCOMOCO	NFAC2_f1	NFAC2_HUMAN	cttcatttTcccccttc	0.95472	0.783641	5.62091	4.64351	strong	1	-0.977402	-0.166236
chr22:46717999:C:T_664	chr22	46717999	46717999	1	-	chr22:46717999:C:T	C	T	SNV	ESR2	HOCOMOCO	ESR2_do	ESR2_HUMAN	tccacagatcccaaTgcctgccatcaaca	0.536061	0.65646	4.05349	4.89342	strong	1	0.839933	0.115216
chr22:46717854:C:T_665	chr22	46717854	46717854	1	-	chr22:46717854:C:T	C	T	SNV	ESRRA	HOCOMOCO	ERR1_f1	ERR1_HUMAN	ctcccgatTgtcctcgc	0.676612	0.819497	4.03381	4.85409	strong	1	0.820284	0.139259
chr22:46718964:G:A_666	chr22	46718964	46718964	1	+	chr22:46718964:G:A	G	A	SNV	NHLH1	HOCOMOCO	HEN1_si	HEN1_HUMAN	cttgcttctggctggcctcAaatgggtgtcgggctctac	0.518525	0.606026	5.65032	6.54023	strong	1	0.889903	0.0843748
chr22:46718964:G:A_667	chr22	46718964	46718964	1	-	chr22:46718964:G:A	G	A	SNV	STAT5A	HOCOMOCO	STA5A_do	STA5A_HUMAN	tggctggcctcGaatgggtgtcg	0.651082	0.516617	4.25994	3.42514	strong	1	-0.834796	-0.129907
chr22:46717742:A:G_668	chr22	46717742	46717742	1	-	chr22:46717742:A:G	A	G	SNV	MAFA	HOCOMOCO	MAFA_f1	MAFA_HUMAN	gtttaaactggagccaaatcAgaggatggagggagtggcta	0.664677	0.548608	4.95128	4.18558	strong	1	-0.765696	-0.106891
chr22:46717742:A:G_669	chr22	46717742	46717742	1	+	chr22:46717742:A:G	A	G	SNV	JUN	HOCOMOCO	JUN_f1	JUN_HUMAN	gccaaatcAgaggatgg	0.628835	0.46802	3.86538	2.90758	strong	1	-0.957801	-0.157636
chr22:46718964:G:A_670	chr22	46718964	46718964	1	+	chr22:46718964:G:A	G	A	SNV	SNAI2	HOCOMOCO	SNAI2_f1	SNAI2_HUMAN	ggcctcAaatggg	0.509091	0.672727	2.4898	3.22449	strong	1	0.734694	0.156522
chr22:46718503:T:G_671	chr22	46718503	46718503	1	+	chr22:46718503:T:G	T	G	SNV	PLAG1	HOCOMOCO	PLAG1_f1	PLAG1_HUMAN	tcgtcaaagagaacaaGgaacatgaaggaattg	0.474387	0.60683	3.50222	4.39719	strong	1	0.89497	0.126874
chr22:46718113:A:G_672	chr22	46718113	46718113	1	+	chr22:46718113:A:G	A	G	SNV	GATA4	HOCOMOCO	GATA4_f1	GATA4_HUMAN	ggctagggAcacactcc	0.655506	0.449761	3.08797	2.16976	strong	1	-0.918208	-0.198515
chr22:46719021:C:G_673	chr22	46719021	46719021	1	+	chr22:46719021:C:G	C	G	SNV	E2F3	HOCOMOCO	E2F3_si	E2F3_HUMAN	tcaaagcccGcctccctgg	0.547948	0.703963	2.86665	3.63399	strong	1	0.767343	0.150754
chr22:46717600:C:T_674	chr22	46717600	46717600	1	+	chr22:46717600:C:T	C	T	SNV	TGIF1	HOCOMOCO	TGIF1_si	TGIF1_HUMAN	gcctaaCaatggg	0.79284	0.597882	3.72532	2.8395	strong	1	-0.885813	-0.189821
chr22:46717660:G:C_675	chr22	46717660	46717660	1	-	chr22:46717660:G:C	G	C	SNV	FOXI1	HOCOMOCO	FOXI1_f1	FOXI1_HUMAN	ccccggacaccCaatgttggtgg	0.555298	0.677107	4.50859	5.48035	strong	1	0.971766	0.120622
chr22:46717742:A:G_676	chr22	46717742	46717742	1	+	chr22:46717742:A:G	A	G	SNV	RARB	HOCOMOCO	RARB_f1	RARB_HUMAN	gagccaaatcAgaggatggag	0.674857	0.511266	3.94793	3.03299	strong	1	-0.914934	-0.158666
chr22:46717451:T:G_677	chr22	46717451	46717451	1	-	chr22:46717451:T:G	T	G	SNV	IRF2	HOCOMOCO	IRF2_f1	IRF2_HUMAN	ttatgcttcatttTcccccttctctgt	0.817521	0.724121	6.58994	5.86045	strong	1	-0.729489	-0.0910137
chr22:46718895:G:A_678	chr22	46718895	46718895	1	+	chr22:46718895:G:A	G	A	SNV	NFATC3	HOCOMOCO	NFAC3_f1	NFAC3_HUMAN	ttgtgaggAgatgctca	0.555205	0.68891	3.15939	3.88537	strong	1	0.725983	0.130233
chr22:46717528:T:C_679	chr22	46717528	46717528	1	+	chr22:46717528:T:C	T	C	SNV	ESRRB	HOCOMOCO	ERR2_f1	ERR2_HUMAN	tcaagtgtCagagaaga	0.526253	0.635461	3.59739	4.32053	strong	1	0.723143	0.10738
chr22:46715974:G:A_680	chr22	46715974	46715974	1	+	chr22:46715974:G:A	G	A	SNV	NFE2	HOCOMOCO	NFE2_f2	NFE2_HUMAN	gcctgagcaggttGtaacagcaagtcc	0.692511	0.577545	5.36029	4.52269	strong	1	-0.837605	-0.110203
chr22:46719042:G:A_681	chr22	46719042	46719042	1	+	chr22:46719042:G:A	G	A	SNV	ZBTB33	HOCOMOCO	KAISO_f1	KAISO_HUMAN	ggtgtggccgtAccttcagggtt	0.604872	0.739826	3.71493	4.5099	strong	1	0.794972	0.131563
chr22:46718397:G:A_682	chr22	46718397	46718397	1	-	chr22:46718397:G:A	G	A	SNV	BHLHE40	HOCOMOCO	BHE40_f2	BHE40_HUMAN	ttactgccGtggaaatt	0.642586	0.504305	4.13979	3.2703	strong	1	-0.869488	-0.136131
chr22:46717600:C:T_683	chr22	46717600	46717600	1	+	chr22:46717600:C:T	C	T	SNV	TFAP2B	HOCOMOCO	AP2B_f1	AP2B_HUMAN	tttgcctaaCaatgggtct	0.587503	0.448509	3.10953	2.40175	strong	1	-0.707779	-0.135849
chr22:46717742:A:G_684	chr22	46717742	46717742	1	+	chr22:46717742:A:G	A	G	SNV	ARID3A	HOCOMOCO	ARI3A_f1	ARI3A_HUMAN	caaatcAgaggat	0.666254	0.499382	3.88867	2.9299	strong	1	-0.958767	-0.165128
chr22:46718113:A:G_685	chr22	46718113	46718113	1	-	chr22:46718113:A:G	A	G	SNV	FOXQ1	HOCOMOCO	FOXQ1_f1	FOXQ1_HUMAN	ggtggctagggAcacactccagg	0.561286	0.448091	4.45536	3.59311	strong	1	-0.862245	-0.110584
chr22:46714329:C:T_686	chr22	46714329	46714329	1	-	chr22:46714329:C:T	C	T	SNV	CEBPE	HOCOMOCO	CEBPE_f1	CEBPE_HUMAN	tggaggagacaTggccagccctt	0.483906	0.624632	2.79398	3.56069	strong	1	0.766711	0.136771
chr22:46718503:T:G_687	chr22	46718503	46718503	1	+	chr22:46718503:T:G	T	G	SNV	ETS2	HOCOMOCO	ETS2_f1	ETS2_HUMAN	aagagaacaaGgaacatgaag	0.642136	0.825598	3.055	3.8593	strong	1	0.804293	0.173944
chr22:46716176:A:G_688	chr22	46716176	46716176	1	-	chr22:46716176:A:G	A	G	SNV	HOXC6	HOCOMOCO	HXC6_f1	HXC6_HUMAN	cagacgcccaaggaAgccagggctgcacc	0.440523	0.358702	4.53299	3.76736	strong	1	-0.765625	-0.0783796
chr22:46715974:G:A_689	chr22	46715974	46715974	1	-	chr22:46715974:G:A	G	A	SNV	ATF6	HOCOMOCO	ATF6A_si	ATF6A_HUMAN	ctgagcaggttAtaacagcaagt	0.527452	0.622639	4.16097	4.88488	strong	1	0.723906	0.0933502
chr22:46716437:A:G_690	chr22	46716437	46716437	1	+	chr22:46716437:A:G	A	G	SNV	TCF4	HOCOMOCO	ITF2_f1	ITF2_HUMAN	cctctgccAtgtcgggc	0.631871	0.495294	4.20424	3.30137	strong	1	-0.902876	-0.136019
chr22:46719021:C:G_691	chr22	46719021	46719021	1	-	chr22:46719021:C:G	C	G	SNV	EGR2	HOCOMOCO	EGR2_si	EGR2_HUMAN	atcaaagcccCcctccctggg	0.863898	0.721746	5.72697	4.81581	strong	1	-0.911157	-0.138068
chr22:46713478:G:A_692	chr22	46713478	46713478	1	+	chr22:46713478:G:A	G	A	SNV	SP3	HOCOMOCO	SP3_f1	SP3_HUMAN	ggaagaattgagtcattgaGcagaagcttgatttcagat	0.477385	0.377248	3.94746	3.24435	strong	1	-0.703111	-0.092308
chr22:46718963:C:A_693	chr22	46718963	46718963	1	+	chr22:46718963:C:A	C	A	SNV	OTX1	HOCOMOCO	OTX1_f1	OTX1_HUMAN	ctggcctAgaatggg	0.552197	0.746222	2.45237	3.24249	strong	1	0.790123	0.184783
chr22:46718039:C:T_694	chr22	46718039	46718039	1	-	chr22:46718039:C:T	C	T	SNV	MAFK	HOCOMOCO	MAFK_si	MAFK_HUMAN	ttgacttccCggacactgg	0.678577	0.558899	5.14819	4.26237	strong	1	-0.885813	-0.117681
chr22:46718895:G:A_695	chr22	46718895	46718895	1	+	chr22:46718895:G:A	G	A	SNV	EGR3	HOCOMOCO	EGR3_f1	EGR3_HUMAN	ccttgtgaggGgatgctcaag	0.719258	0.569982	4.03091	3.24079	strong	1	-0.790123	-0.143219
chr22:46717999:C:T_696	chr22	46717999	46717999	1	-	chr22:46717999:C:T	C	T	SNV	ESR1	HOCOMOCO	ESR1_do	ESR1_HUMAN	ctatccacagatcccaaTgcctgccatcaacagcc	0.549362	0.65783	4.43363	5.22179	strong	1	0.788161	0.102251
chr22:46718895:G:A_697	chr22	46718895	46718895	1	+	chr22:46718895:G:A	G	A	SNV	ZNF219	HOCOMOCO	ZN219_f1	ZN219_HUMAN	tccttgtgaggGgatgctcaagg	0.746193	0.610831	5.03889	4.16586	strong	1	-0.873029	-0.130775
chr22:46714329:C:T_698	chr22	46714329	46714329	1	-	chr22:46714329:C:T	C	T	SNV	MEF2A	HOCOMOCO	MEF2A_f1	MEF2A_HUMAN	agtggaggagacaTggccagcccttcc	0.405556	0.523478	3.20741	4.1025	strong	1	0.895087	0.115951
chr22:46718113:A:G_699	chr22	46718113	46718113	1	-	chr22:46718113:A:G	A	G	SNV	JUNB	HOCOMOCO	JUNB_f1	JUNB_HUMAN	tggctagggAcacactcca	0.716219	0.565699	4.27086	3.39751	strong	1	-0.873349	-0.147589
chr22:46717742:A:G_700	chr22	46717742	46717742	1	+	chr22:46717742:A:G	A	G	SNV	TAL1	HOCOMOCO	TAL1_f2	TAL1_HUMAN	aaggtttaaactggagccaaatcAgaggatggagggagtggctaggaa	0.686196	0.585074	6.883	5.93632	strong	1	-0.946676	-0.0963956
chr22:46717451:T:G_701	chr22	46717451	46717451	1	+	chr22:46717451:T:G	T	G	SNV	NFYB	HOCOMOCO	NFYB_f1	NFYB_HUMAN	tatgcttcatttGcccccttctctg	0.587378	0.730143	4.2535	5.23715	strong	1	0.983651	0.138611
chr22:46717451:T:G_702	chr22	46717451	46717451	1	-	chr22:46717451:T:G	T	G	SNV	BHLHE40	HOCOMOCO	BHE40_f2	BHE40_HUMAN	cttcatttGcccccttc	0.573028	0.694165	3.70242	4.46411	strong	1	0.761688	0.119253
chr22:46718039:C:T_703	chr22	46718039	46718039	1	-	chr22:46718039:C:T	C	T	SNV	MYF6	HOCOMOCO	MYF6_f1	MYF6_HUMAN	acttccTggacac	0.384201	0.555274	1.9094	2.67502	strong	1	0.765625	0.164108
chr22:46716869:C:T_704	chr22	46716869	46716869	1	-	chr22:46716869:C:T	C	T	SNV	NR1I3	HOCOMOCO	NR1I3_f2	NR1I3_HUMAN	tggtttccagagtctcgTgaccgtagacctgggag	0.587547	0.692318	4.77968	5.58207	strong	1	0.802395	0.101077
chr22:46717854:C:T_705	chr22	46717854	46717854	1	-	chr22:46717854:C:T	C	T	SNV	KLF1	HOCOMOCO	KLF1_f1	KLF1_HUMAN	ctctcccgatCgtcctcgcag	0.583574	0.449651	3.79241	2.98558	strong	1	-0.806835	-0.128044
chr22:46718964:G:A_706	chr22	46718964	46718964	1	-	chr22:46718964:G:A	G	A	SNV	ZNF350	HOCOMOCO	ZN350_f1	ZN350_HUMAN	ctgccttgcttctggctggcctcAaatgggtgtcgggctctacagct	0.574268	0.663268	5.12203	5.8398	strong	1	0.717767	0.0838956
chr22:46717955:G:A_707	chr22	46717955	46717955	1	-	chr22:46717955:G:A	G	A	SNV	FOXF2	HOCOMOCO	FOXF2_f1	FOXF2_HUMAN	ggaggctgacAgagccgtgga	0.521238	0.656931	3.25682	4.07443	strong	1	0.817605	0.133127
chr22:46717860:C:T_708	chr22	46717860	46717860	1	+	chr22:46717860:C:T	C	T	SNV	FOXJ2	HOCOMOCO	FOXJ2_f1	FOXJ2_HUMAN	gatcgtcctTgcagttggc	0.459962	0.57763	2.88401	3.60254	strong	1	0.718534	0.116235
chr22:46717742:A:G_709	chr22	46717742	46717742	1	+	chr22:46717742:A:G	A	G	SNV	ZBTB33	HOCOMOCO	KAISO_f1	KAISO_HUMAN	ggagccaaatcGgaggatggagg	0.639257	0.796304	3.91748	4.8426	strong	1	0.925117	0.153101
chr22:46716869:C:T_710	chr22	46716869	46716869	1	-	chr22:46716869:C:T	C	T	SNV	RXRB	HOCOMOCO	RXRB_f1	RXRB_HUMAN	agagtctcgTgaccgtaga	0.668661	0.836515	3.57332	4.42284	strong	1	0.849518	0.161805
chr22:46716176:A:G_711	chr22	46716176	46716176	1	+	chr22:46716176:A:G	A	G	SNV	NFATC1	HOCOMOCO	NFAC1_do	NFAC1_HUMAN	gacgcccaaggaAgccagggctgca	0.513305	0.41328	4.29374	3.48343	strong	1	-0.810312	-0.0983807
chr22:46714329:C:T_712	chr22	46714329	46714329	1	+	chr22:46714329:C:T	C	T	SNV	ARNTL	HOCOMOCO	BMAL1_f1	BMAL1_HUMAN	agtggaggagacaTggccagcccttcc	0.603316	0.692427	5.04861	5.75262	strong	1	0.704009	0.0860377
chr22:46714329:C:T_713	chr22	46714329	46714329	1	+	chr22:46714329:C:T	C	T	SNV	HOXD9	HOCOMOCO	HXD9_f1	HXD9_HUMAN	gaggagacaTggccagccc	0.336842	0.526316	1.56633	2.30102	strong	1	0.734694	0.177559
chr22:46717451:T:G_714	chr22	46717451	46717451	1	+	chr22:46717451:T:G	T	G	SNV	NHLH1	HOCOMOCO	HEN1_si	HEN1_HUMAN	acacctttatgcttcatttGcccccttctctgtgcctca	0.559651	0.650053	6.06858	6.98798	strong	1	0.919399	0.0871714
chr22:46715974:G:A_715	chr22	46715974	46715974	1	-	chr22:46715974:G:A	G	A	SNV	POU4F2	HOCOMOCO	PO4F2_si	PO4F2_HUMAN	cctgagcaggttAtaacagcaagtc	0.49561	0.602897	3.60024	4.32994	strong	1	0.729706	0.103787
chr22:46718113:A:G_716	chr22	46718113	46718113	1	-	chr22:46718113:A:G	A	G	SNV	FOXO1	HOCOMOCO	FOXO1_si	FOXO1_HUMAN	gggaggtggctagggAcacactccagggaaa	0.658667	0.523528	4.44067	3.60201	strong	1	-0.838661	-0.127865
chr22:46713478:G:A_717	chr22	46713478	46713478	1	-	chr22:46713478:G:A	G	A	SNV	FOXQ1	HOCOMOCO	FOXQ1_f1	FOXQ1_HUMAN	tgagtcattgaAcagaagcttga	0.51507	0.628265	4.10332	4.96556	strong	1	0.862245	0.110584
chr22:46715265:A:C_718	chr22	46715265	46715265	1	-	chr22:46715265:A:C	A	C	SNV	FOSL2	HOCOMOCO	FOSL2_f1	FOSL2_HUMAN	ggtcgagactCagacttccca	0.688161	0.821365	5.03426	5.98581	strong	1	0.951557	0.131034
chr22:46715974:G:A_719	chr22	46715974	46715974	1	+	chr22:46715974:G:A	G	A	SNV	NR4A2	HOCOMOCO	NR4A2_si	NR4A2_HUMAN	agcaggttAtaacagca	0.553801	0.703906	3.47806	4.39378	strong	1	0.915721	0.147694
chr22:46717600:C:T_720	chr22	46717600	46717600	1	-	chr22:46717600:C:T	C	T	SNV	OTX2	HOCOMOCO	OTX2_si	OTX2_HUMAN	cttcctttgcctaaTaatgggtctctcca	0.562804	0.711425	3.54947	4.39636	strong	1	0.846898	0.140197
chr22:46716176:A:G_721	chr22	46716176	46716176	1	+	chr22:46716176:A:G	A	G	SNV	SNAI2	HOCOMOCO	SNAI2_f1	SNAI2_HUMAN	caaggaGgccagg	0.509091	0.672727	2.4898	3.22449	strong	1	0.734694	0.156522
chr22:46717742:A:G_722	chr22	46717742	46717742	1	+	chr22:46717742:A:G	A	G	SNV	TCF3	HOCOMOCO	TFE2_f2	TFE2_HUMAN	gagccaaatcAgaggatggag	0.795567	0.635197	4.76671	3.83651	strong	1	-0.9302	-0.156271
chr22:46718095:T:C_723	chr22	46718095	46718095	1	-	chr22:46718095:T:C	T	C	SNV	NFYB	HOCOMOCO	NFYB_f1	NFYB_HUMAN	agagttcaccatTcagggaggtggc	0.770919	0.635785	5.5181	4.58702	strong	1	-0.931075	-0.131203
chr22:46717528:T:C_724	chr22	46717528	46717528	1	+	chr22:46717528:T:C	T	C	SNV	INSM1	HOCOMOCO	INSM1_f1	INSM1_HUMAN	gggtcaagtgtCagagaagagca	0.55206	0.650652	4.68355	5.50243	strong	1	0.818875	0.0974387
chr22:46717528:T:C_725	chr22	46717528	46717528	1	+	chr22:46717528:T:C	T	C	SNV	NR1I3	HOCOMOCO	NR1I3_si	NR1I3_HUMAN	caagtgtCagagaag	0.550652	0.708569	2.66907	3.41436	strong	1	0.74529	0.1556
chr22:46718503:T:G_726	chr22	46718503	46718503	1	-	chr22:46718503:T:G	T	G	SNV	BARX2	HOCOMOCO	BARX2_si	BARX2_HUMAN	agagaacaaTgaacatgaa	0.773935	0.58465	3.73779	2.86668	strong	1	-0.871111	-0.182311
chr22:46718436:T:C_727	chr22	46718436	46718436	1	+	chr22:46718436:T:C	T	C	SNV	NOBOX	HOCOMOCO	NOBOX_si	NOBOX_HUMAN	ttgtctcaTgggaagcc	0.661151	0.50729	3.48125	2.69767	strong	1	-0.783581	-0.150488
chr22:46718113:A:G_728	chr22	46718113	46718113	1	-	chr22:46718113:A:G	A	G	SNV	JUN	HOCOMOCO	JUN_f1	JUN_HUMAN	ggctagggAcacactcc	0.707477	0.575273	4.33377	3.54637	strong	1	-0.7874	-0.129592
chr22:46717854:C:T_729	chr22	46717854	46717854	1	-	chr22:46717854:C:T	C	T	SNV	DLX3	HOCOMOCO	DLX3_do	DLX3_HUMAN	tctcccgatTgtcctcgca	0.483479	0.638702	2.87397	3.7565	strong	1	0.882528	0.151881
chr22:46717860:C:T_730	chr22	46717860	46717860	1	-	chr22:46717860:C:T	C	T	SNV	AHR	HOCOMOCO	AHR_si	AHR_HUMAN	atcgtcctCgcagttgg	0.737879	0.602488	4.01698	3.30976	strong	1	-0.707223	-0.131303
chr22:46718113:A:G_731	chr22	46718113	46718113	1	-	chr22:46718113:A:G	A	G	SNV	FOXJ2	HOCOMOCO	FOXJ2_f1	FOXJ2_HUMAN	tggctagggAcacactcca	0.672938	0.516883	4.18454	3.23159	strong	1	-0.952948	-0.154156
chr22:46718397:G:A_732	chr22	46718397	46718397	1	+	chr22:46718397:G:A	G	A	SNV	IRF3	HOCOMOCO	IRF3_f1	IRF3_HUMAN	caaagttattactgccAtggaaattaggtcatc	0.551426	0.648793	4.65599	5.41634	strong	1	0.760342	0.0931917
chr22:46716437:A:G_733	chr22	46716437	46716437	1	-	chr22:46716437:A:G	A	G	SNV	DLX3	HOCOMOCO	DLX3_do	DLX3_HUMAN	tcctctgccAtgtcgggcc	0.45093	0.28468	2.68892	1.7437	strong	1	-0.945216	-0.162669
chr22:46717999:C:T_734	chr22	46717999	46717999	1	-	chr22:46717999:C:T	C	T	SNV	JUND	HOCOMOCO	JUND_f1	JUND_HUMAN	cagatcccaaTgcctgccatc	0.451771	0.573423	3.21054	4.03497	strong	1	0.824426	0.119036
chr22:46716869:C:T_735	chr22	46716869	46716869	1	-	chr22:46716869:C:T	C	T	SNV	ARNTL	HOCOMOCO	BMAL1_f1	BMAL1_HUMAN	ttccagagtctcgTgaccgtagacctg	0.737631	0.84888	6.10975	6.98866	strong	1	0.878906	0.107412
chr22:46715265:A:C_736	chr22	46715265	46715265	1	-	chr22:46715265:A:C	A	C	SNV	ZBTB6	HOCOMOCO	ZBTB6_si	ZBTB6_HUMAN	taggtcgagactCagacttcccact	0.537114	0.663222	4.16003	5.10208	strong	1	0.942042	0.123662
chr22:46717528:T:C_737	chr22	46717528	46717528	1	-	chr22:46717528:T:C	T	C	SNV	CREB1	HOCOMOCO	CREB1_f1	CREB1_HUMAN	tcaagtgtCagagaaga	0.52867	0.70023	3.08945	4.04492	strong	1	0.955467	0.167203
chr22:46717600:C:T_738	chr22	46717600	46717600	1	-	chr22:46717600:C:T	C	T	SNV	TAL1	HOCOMOCO	TAL1_f2	TAL1_HUMAN	ctctggtctcttcctttgcctaaCaatgggtctctccaggggtctgcc	0.641134	0.540012	6.46115	5.51447	strong	1	-0.946676	-0.0963956
chr22:46717451:T:G_739	chr22	46717451	46717451	1	-	chr22:46717451:T:G	T	G	SNV	NFATC3	HOCOMOCO	NFAC3_f1	NFAC3_HUMAN	cttcatttTcccccttc	0.878419	0.734428	4.91434	4.13252	strong	1	-0.781828	-0.140251
chr22:46718397:G:A_740	chr22	46718397	46718397	1	+	chr22:46718397:G:A	G	A	SNV	BACH1	HOCOMOCO	BACH1_si	BACH1_HUMAN	agttattactgccGtggaaattaggtc	0.491751	0.403585	4.38169	3.6488	strong	1	-0.732892	-0.0851545
chr22:46713478:G:A_741	chr22	46713478	46713478	1	+	chr22:46713478:G:A	G	A	SNV	IRF8	HOCOMOCO	IRF8_si	IRF8_HUMAN	aattgagtcattgaAcagaagcttgattt	0.600005	0.714091	4.32503	5.0901	strong	1	0.765064	0.109179
chr22:46717528:T:C_742	chr22	46717528	46717528	1	+	chr22:46717528:T:C	T	C	SNV	SOX10	HOCOMOCO	SOX10_si	SOX10_HUMAN	aagtgtCagagaa	0.505075	0.695008	2.25183	3.06672	strong	1	0.814892	0.18625
chr22:46718113:A:G_743	chr22	46718113	46718113	1	-	chr22:46718113:A:G	A	G	SNV	ZFHX3	HOCOMOCO	ZFHX3_f1	ZFHX3_HUMAN	gtggctagggAcacactccag	0.521745	0.38688	3.24182	2.4762	strong	1	-0.765625	-0.128528
chr22:46719042:G:A_744	chr22	46719042	46719042	1	+	chr22:46719042:G:A	G	A	SNV	MYC	HOCOMOCO	MYC_f1	MYC_HUMAN	gtgtggccgtGccttcagggt	0.61745	0.468063	4.12554	3.17544	strong	1	-0.950099	-0.144864
chr22:46716869:C:T_745	chr22	46716869	46716869	1	-	chr22:46716869:C:T	C	T	SNV	E2F6	HOCOMOCO	E2F6_f1	E2F6_HUMAN	ccagagtctcgCgaccgtagacc	0.680985	0.563656	4.33991	3.62241	strong	1	-0.717503	-0.114056
chr22:46718436:T:C_746	chr22	46718436	46718436	1	-	chr22:46718436:T:C	T	C	SNV	PDX1	HOCOMOCO	PDX1_do	PDX1_HUMAN	ttgtctcaTgggaagcc	0.611076	0.450985	3.81152	2.83801	strong	1	-0.973511	-0.157614
chr22:46717955:G:A_747	chr22	46717955	46717955	1	+	chr22:46717955:G:A	G	A	SNV	MEF2C	HOCOMOCO	MEF2C_f1	MEF2C_HUMAN	aaggaggctgacAgagccgtggaac	0.354248	0.439595	3.31183	4.09178	strong	1	0.779955	0.0846568
chr22:46717955:G:A_748	chr22	46717955	46717955	1	+	chr22:46717955:G:A	G	A	SNV	GATA4	HOCOMOCO	GATA4_f1	GATA4_HUMAN	aggctgacAgagccgtg	0.512769	0.698304	2.45096	3.27897	strong	1	0.828013	0.179015
chr22:46718503:T:G_749	chr22	46718503	46718503	1	+	chr22:46718503:T:G	T	G	SNV	ELK1	HOCOMOCO	ELK1_f1	ELK1_HUMAN	gagaacaaGgaacatga	0.569711	0.726777	2.95248	3.73197	strong	1	0.779485	0.153203
chr22:46717955:G:A_750	chr22	46717955	46717955	1	+	chr22:46717955:G:A	G	A	SNV	ATF1	HOCOMOCO	ATF1_si	ATF1_HUMAN	gaggctgacGgagccgtgg	0.767578	0.630052	4.95074	4.09035	strong	1	-0.860394	-0.134335
chr22:46717742:A:G_751	chr22	46717742	46717742	1	+	chr22:46717742:A:G	A	G	SNV	MAFK	HOCOMOCO	MAFK_si	MAFK_HUMAN	agccaaatcAgaggatgga	0.732472	0.612794	5.5471	4.66129	strong	1	-0.885813	-0.117681
chr22:46717451:T:G_752	chr22	46717451	46717451	1	-	chr22:46717451:T:G	T	G	SNV	RARB	HOCOMOCO	RARB_f1	RARB_HUMAN	tgcttcatttGcccccttctc	0.565614	0.712143	3.33695	4.15646	strong	1	0.819513	0.142119
chr22:46717854:C:T_753	chr22	46717854	46717854	1	-	chr22:46717854:C:T	C	T	SNV	PRRX2	HOCOMOCO	PRRX2_f1	PRRX2_HUMAN	cccgatTgtcctc	0.445502	0.632733	2.24153	3.15958	strong	1	0.918056	0.185076
chr22:46713478:G:A_754	chr22	46713478	46713478	1	+	chr22:46713478:G:A	G	A	SNV	WT1	HOCOMOCO	WT1_f1	WT1_HUMAN	ttgagtcattgaGcagaagcttgat	0.559193	0.441582	3.89984	3.13743	strong	1	-0.762405	-0.112826
chr22:46717854:C:T_755	chr22	46717854	46717854	1	-	chr22:46717854:C:T	C	T	SNV	RARG	HOCOMOCO	RARG_do	RARG_HUMAN	tctctttccctctcccgatTgtcctcgcagttggcaaat	0.617057	0.744744	4.46233	5.29183	strong	1	0.829494	0.119351
chr22:46716437:A:G_756	chr22	46716437	46716437	1	+	chr22:46716437:A:G	A	G	SNV	BARX2	HOCOMOCO	BARX2_si	BARX2_HUMAN	tcctctgccAtgtcgggcc	0.530795	0.341509	2.61884	1.74773	strong	1	-0.871111	-0.182311
chr22:46719042:G:A_757	chr22	46719042	46719042	1	+	chr22:46719042:G:A	G	A	SNV	AHR	HOCOMOCO	AHR_si	AHR_HUMAN	gtggccgtGccttcagg	0.768217	0.579239	4.17546	3.18832	strong	1	-0.987138	-0.183272
chr22:46717600:C:T_758	chr22	46717600	46717600	1	+	chr22:46717600:C:T	C	T	SNV	RELA	HOCOMOCO	TF65_f2	TF65_HUMAN	ctttgcctaaCaatgggtctc	0.428004	0.325771	3.11525	2.40641	strong	1	-0.708842	-0.100101
chr22:46717999:C:T_759	chr22	46717999	46717999	1	+	chr22:46717999:C:T	C	T	SNV	NOBOX	HOCOMOCO	NOBOX_si	NOBOX_HUMAN	gatcccaaTgcctgcca	0.440544	0.594406	2.35775	3.14133	strong	1	0.783581	0.150488
chr22:46717742:A:G_760	chr22	46717742	46717742	1	-	chr22:46717742:A:G	A	G	SNV	ATF1	HOCOMOCO	ATF1_si	ATF1_HUMAN	agccaaatcAgaggatgga	0.62195	0.478324	4.03966	3.1411	strong	1	-0.89856	-0.140294
chr22:46718397:G:A_761	chr22	46718397	46718397	1	+	chr22:46718397:G:A	G	A	SNV	MYF6	HOCOMOCO	MYF6_f1	MYF6_HUMAN	actgccGtggaaa	0.603338	0.432265	2.89013	2.1245	strong	1	-0.765625	-0.164108
chr22:46718361:C:T_762	chr22	46718361	46718361	1	+	chr22:46718361:C:T	C	T	SNV	ATF2+ATF4	HOCOMOCO	ATF2+ATF4_f1	ATF2+ATF4_HUMAN	aaggttagTgagggaag	0.608706	0.781864	3.58771	4.56609	strong	1	0.978379	0.168727
chr22:46716176:A:G_763	chr22	46716176	46716176	1	-	chr22:46716176:A:G	A	G	SNV	LHX3	HOCOMOCO	LHX3_f1	LHX3_HUMAN	gacgcccaaggaAgccagggctgca	0.497235	0.395724	4.18024	3.36634	strong	1	-0.813899	-0.0991194
chr22:46717854:C:T_764	chr22	46717854	46717854	1	+	chr22:46717854:C:T	C	T	SNV	CEBPZ	HOCOMOCO	CEBPZ_si	CEBPZ_HUMAN	ctctcccgatTgtcctcgcag	0.604236	0.732851	4.46852	5.40074	strong	1	0.932224	0.127056
chr22:46717660:G:C_765	chr22	46717660	46717660	1	-	chr22:46717660:G:C	G	C	SNV	EBF1	HOCOMOCO	COE1_f2	COE1_HUMAN	ccccggacaccCaatgttggtgg	0.460291	0.581275	3.27592	4.10299	strong	1	0.827077	0.118739
chr22:46717742:A:G_766	chr22	46717742	46717742	1	+	chr22:46717742:A:G	A	G	SNV	IKZF1	HOCOMOCO	IKZF1_f1	IKZF1_HUMAN	ccaaatcGgaggatg	0.59085	0.77695	2.79198	3.64982	strong	1	0.85784	0.183378
chr22:46715265:A:C_767	chr22	46715265	46715265	1	+	chr22:46715265:A:C	A	C	SNV	ARID3A	HOCOMOCO	ARI3A_f1	ARI3A_HUMAN	gagactAagactt	0.685235	0.518362	3.99772	3.03896	strong	1	-0.958767	-0.165128
chr22:46718503:T:G_768	chr22	46718503	46718503	1	+	chr22:46718503:T:G	T	G	SNV	NR5A2	HOCOMOCO	NR5A2_f1	NR5A2_HUMAN	agagaacaaGgaacatgaa	0.681205	0.842762	3.94653	4.84225	strong	1	0.895724	0.156759
chr22:46718964:G:A_769	chr22	46718964	46718964	1	+	chr22:46718964:G:A	G	A	SNV	ZNF384	HOCOMOCO	ZN384_f1	ZN384_HUMAN	tggctggcctcAaatgggtgtcg	0.440082	0.56621	2.78984	3.52464	strong	1	0.734806	0.121419
chr22:46717860:C:T_770	chr22	46717860	46717860	1	-	chr22:46717860:C:T	C	T	SNV	IRF2	HOCOMOCO	IRF2_f1	IRF2_HUMAN	tcccgatcgtcctTgcagttggcaaat	0.55843	0.679071	4.56634	5.50859	strong	1	0.942252	0.117559
chr22:46717854:C:T_771	chr22	46717854	46717854	1	-	chr22:46717854:C:T	C	T	SNV	ZNF384	HOCOMOCO	ZN384_f1	ZN384_HUMAN	cctctcccgatTgtcctcgcagt	0.474045	0.637218	2.9877	3.93832	strong	1	0.950625	0.15708
chr22:46718113:A:G_772	chr22	46718113	46718113	1	+	chr22:46718113:A:G	A	G	SNV	TGIF1	HOCOMOCO	TGIF1_si	TGIF1_HUMAN	ctagggAcacact	0.761049	0.604321	3.58087	2.86876	strong	1	-0.712108	-0.152598
chr22:46716176:A:G_773	chr22	46716176	46716176	1	-	chr22:46716176:A:G	A	G	SNV	FOXC1	HOCOMOCO	FOXC1_f1	FOXC1_HUMAN	cagacgcccaaggaAgccagggctgcacc	0.599585	0.491435	4.98731	4.12997	strong	1	-0.857339	-0.105046
chr22:46718095:T:C_774	chr22	46718095	46718095	1	+	chr22:46718095:T:C	T	C	SNV	FOSB	HOCOMOCO	FOSB_f1	FOSB_HUMAN	gttcaccatTcagggaggt	0.668993	0.523207	3.80131	3.01079	strong	1	-0.790523	-0.141261
chr22:46716437:A:G_775	chr22	46716437	46716437	1	+	chr22:46716437:A:G	A	G	SNV	MEF2A	HOCOMOCO	MEF2A_f1	MEF2A_HUMAN	tgtctcctctgccAtgtcgggccgcct	0.518817	0.403371	4.06712	3.19083	strong	1	-0.87629	-0.113516
chr22:46718964:G:A_776	chr22	46718964	46718964	1	-	chr22:46718964:G:A	G	A	SNV	ATF3	HOCOMOCO	ATF3_f1	ATF3_HUMAN	ctggcctcAaatgggtg	0.660275	0.889289	2.9187	3.87437	strong	1	0.955676	0.220386
chr22:46717999:C:T_777	chr22	46717999	46717999	1	-	chr22:46717999:C:T	C	T	SNV	NFYB	HOCOMOCO	NFYB_f1	NFYB_HUMAN	cacagatcccaaTgcctgccatcaa	0.622122	0.761676	4.49288	5.45441	strong	1	0.961526	0.135494
chr22:46717955:G:A_778	chr22	46717955	46717955	1	+	chr22:46717955:G:A	G	A	SNV	ATF2+ATF4	HOCOMOCO	ATF2+ATF4_f1	ATF2+ATF4_HUMAN	aggctgacGgagccgtg	0.776421	0.628538	4.53533	3.69976	strong	1	-0.835566	-0.144098
chr22:46718361:C:T_779	chr22	46718361	46718361	1	+	chr22:46718361:C:T	C	T	SNV	RUNX1	HOCOMOCO	RUNX1_f1	RUNX1_HUMAN	gaaggttagTgagggaaga	0.573679	0.729487	3.16439	3.96851	strong	1	0.804117	0.149893
chr22:46715974:G:A_780	chr22	46715974	46715974	1	-	chr22:46715974:G:A	G	A	SNV	JUNB	HOCOMOCO	JUNB_f1	JUNB_HUMAN	gagcaggttGtaacagcaa	0.638394	0.504642	3.8193	3.04325	strong	1	-0.776058	-0.131148
chr22:46718436:T:C_781	chr22	46718436	46718436	1	+	chr22:46718436:T:C	T	C	SNV	HOXD4	HOCOMOCO	HXD4_f1	HXD4_HUMAN	tgtctcaTgggaagc	0.607831	0.430427	2.62543	1.92071	strong	1	-0.704721	-0.168461
chr22:46716176:A:G_782	chr22	46716176	46716176	1	-	chr22:46716176:A:G	A	G	SNV	PITX2	HOCOMOCO	PITX2_si	PITX2_HUMAN	gcccaaggaAgccagggct	0.769449	0.58174	3.83557	2.9436	strong	1	-0.891975	-0.180887
chr22:46718095:T:C_783	chr22	46718095	46718095	1	-	chr22:46718095:T:C	T	C	SNV	HIC1	HOCOMOCO	HIC1_si	HIC1_HUMAN	ttcaccatCcagggagg	0.41192	0.551641	2.55359	3.3698	strong	1	0.816206	0.136285
chr22:46717860:C:T_784	chr22	46717860	46717860	1	-	chr22:46717860:C:T	C	T	SNV	EGR2	HOCOMOCO	EGR2_si	EGR2_HUMAN	cgatcgtcctCgcagttggca	0.757604	0.615452	5.04565	4.13449	strong	1	-0.911157	-0.138068
chr22:46718964:G:A_785	chr22	46718964	46718964	1	-	chr22:46718964:G:A	G	A	SNV	TFAP4	HOCOMOCO	TFAP4_si	TFAP4_HUMAN	ggctggcctcAaatgggtgtc	0.560387	0.672694	3.77153	4.48811	strong	1	0.716582	0.108961
chr22:46718361:C:T_786	chr22	46718361	46718361	1	+	chr22:46718361:C:T	C	T	SNV	ATF6	HOCOMOCO	ATF6A_si	ATF6A_HUMAN	cggaaggttagCgagggaagaca	0.616711	0.497445	4.83979	3.93276	strong	1	-0.907029	-0.116965
chr22:46716176:A:G_787	chr22	46716176	46716176	1	+	chr22:46716176:A:G	A	G	SNV	NFATC4	HOCOMOCO	NFAC4_f1	NFAC4_HUMAN	gcccaaggaAgccagggct	0.73046	0.555821	3.9939	3.0914	strong	1	-0.9025	-0.167538
chr22:46714329:C:T_788	chr22	46714329	46714329	1	+	chr22:46714329:C:T	C	T	SNV	MYOD1	HOCOMOCO	MYOD1_f1	MYOD1_HUMAN	aggagacaTggccagcc	0.525969	0.700066	2.82165	3.71586	strong	1	0.894209	0.170118
chr22:46717600:C:T_789	chr22	46717600	46717600	1	+	chr22:46717600:C:T	C	T	SNV	MYOD1	HOCOMOCO	MYOD1_f1	MYOD1_HUMAN	ttgcctaaCaatgggtc	0.647196	0.486842	3.44431	2.62068	strong	1	-0.823623	-0.156689
chr22:46713478:G:A_790	chr22	46713478	46713478	1	+	chr22:46713478:G:A	G	A	SNV	NR3C1	HOCOMOCO	GCR_si	GCR_HUMAN	cattgaAcagaag	0.728875	0.897949	3.29906	4.04579	strong	1	0.746734	0.16607
chr22:46718964:G:A_791	chr22	46718964	46718964	1	-	chr22:46718964:G:A	G	A	SNV	NRF1	HOCOMOCO	NRF1_f1	NRF1_HUMAN	tggctggcctcGaatgggtgtcg	0.616371	0.501209	4.38368	3.61402	strong	1	-0.769662	-0.110781
chr22:46718964:G:A_792	chr22	46718964	46718964	1	-	chr22:46718964:G:A	G	A	SNV	JUN	HOCOMOCO	JUN_f1	JUN_HUMAN	ctggcctcAaatgggtg	0.525564	0.654789	3.25031	4.01996	strong	1	0.769651	0.12667
chr22:46716437:A:G_793	chr22	46716437	46716437	1	+	chr22:46716437:A:G	A	G	SNV	RORC	HOCOMOCO	RORG_f1	RORG_HUMAN	gtctcctctgccAtgtcgggccgcc	0.655934	0.534914	4.4532	3.68757	strong	1	-0.765625	-0.11548
chr22:46718895:G:A_794	chr22	46718895	46718895	1	+	chr22:46718895:G:A	G	A	SNV	EGR1	HOCOMOCO	EGR1_f2	EGR1_HUMAN	ccttgtgaggGgatgctcaag	0.669835	0.563272	4.78517	4.04269	strong	1	-0.742481	-0.104787
chr22:46718503:T:G_795	chr22	46718503	46718503	1	+	chr22:46718503:T:G	T	G	SNV	ATF5	HOCOMOCO	ATF5_si	ATF5_HUMAN	aaagagaacaaGgaacatgaagg	0.684597	0.801494	4.79246	5.57428	strong	1	0.781816	0.113276
chr22:46717860:C:T_796	chr22	46717860	46717860	1	-	chr22:46717860:C:T	C	T	SNV	DBP	HOCOMOCO	DBP_si	DBP_HUMAN	cgatcgtcctTgcagttggca	0.511488	0.669286	2.65927	3.41243	strong	1	0.753164	0.150907
chr22:46714329:C:T_797	chr22	46714329	46714329	1	-	chr22:46714329:C:T	C	T	SNV	MITF	HOCOMOCO	MITF_f1	MITF_HUMAN	gaggagacaTggccagccc	0.609923	0.781035	3.48342	4.41072	strong	1	0.927304	0.165668
chr22:46716869:C:T_798	chr22	46716869	46716869	1	-	chr22:46716869:C:T	C	T	SNV	ARID3A	HOCOMOCO	ARI3A_f1	ARI3A_HUMAN	gtctcgTgaccgt	0.299467	0.448596	1.78129	2.63811	strong	1	0.856821	0.14757
chr22:46718964:G:A_799	chr22	46718964	46718964	1	+	chr22:46718964:G:A	G	A	SNV	NEUROD1	HOCOMOCO	NDF1_f1	NDF1_HUMAN	tggctggcctcAaatgggtgtcg	0.571882	0.711557	3.44041	4.23774	strong	1	0.797323	0.1355
chr22:46717854:C:T_800	chr22	46717854	46717854	1	-	chr22:46717854:C:T	C	T	SNV	RXRA	HOCOMOCO	RXRA_f1	RXRA_HUMAN	ccctctcccgatTgtcctcgcagtt	0.580807	0.731275	3.9007	4.83963	strong	1	0.938928	0.144085
chr22:46716869:C:T_801	chr22	46716869	46716869	1	-	chr22:46716869:C:T	C	T	SNV	ALX1	HOCOMOCO	ALX1_si	ALX1_HUMAN	ccagagtctcgTgaccgtagacc	0.408187	0.527562	2.62599	3.33359	strong	1	0.707604	0.115357
chr22:46715974:G:A_802	chr22	46715974	46715974	1	+	chr22:46715974:G:A	G	A	SNV	PPARA	HOCOMOCO	PPARA_f1	PPARA_HUMAN	caggttAtaacag	0.64487	0.784736	3.33571	4.04171	strong	1	0.706005	0.137668
chr22:46717660:G:C_803	chr22	46717660	46717660	1	+	chr22:46717660:G:C	G	C	SNV	NR5A2	HOCOMOCO	NR5A2_f1	NR5A2_HUMAN	ccggacaccCaatgttggt	0.590154	0.757759	3.44172	4.37097	strong	1	0.92925	0.162626
chr22:46715265:A:C_804	chr22	46715265	46715265	1	-	chr22:46715265:A:C	A	C	SNV	EGR3	HOCOMOCO	EGR3_f1	EGR3_HUMAN	ggtcgagactCagacttccca	0.484605	0.633881	2.78888	3.57901	strong	1	0.790123	0.143219
chr22:46718503:T:G_805	chr22	46718503	46718503	1	+	chr22:46718503:T:G	T	G	SNV	NFATC4	HOCOMOCO	NFAC4_f1	NFAC4_HUMAN	agagaacaaGgaacatgaa	0.649772	0.7981	3.57692	4.34345	strong	1	0.766532	0.142297
chr22:46717528:T:C_806	chr22	46717528	46717528	1	-	chr22:46717528:T:C	T	C	SNV	HOXC6	HOCOMOCO	HXC6_f1	HXC6_HUMAN	gtggggtcaagtgtTagagaagagcactg	0.541226	0.459836	5.47529	4.71371	strong	1	-0.761584	-0.077966
chr22:46717742:A:G_807	chr22	46717742	46717742	1	-	chr22:46717742:A:G	A	G	SNV	FOXQ1	HOCOMOCO	FOXQ1_f1	FOXQ1_HUMAN	ggagccaaatcAgaggatggagg	0.520429	0.427328	4.14413	3.43495	strong	1	-0.709184	-0.0909537
chr22:46718895:G:A_808	chr22	46718895	46718895	1	+	chr22:46718895:G:A	G	A	SNV	PLAG1	HOCOMOCO	PLAG1_f1	PLAG1_HUMAN	gggagtccttgtgaggGgatgctcaaggtcact	0.870184	0.733363	6.17678	5.25222	strong	1	-0.924556	-0.131068
chr22:46718095:T:C_809	chr22	46718095	46718095	1	+	chr22:46718095:T:C	T	C	SNV	SMARCC1	HOCOMOCO	SMRC1_f1	SMRC1_HUMAN	ttcaccatTcagggagg	0.587561	0.463356	3.47936	2.768	strong	1	-0.711353	-0.121776
chr22:46713478:G:A_810	chr22	46713478	46713478	1	-	chr22:46713478:G:A	G	A	SNV	BRCA1	HOCOMOCO	BRCA1_f1	BRCA1_HUMAN	gtcattgaAcagaagct	0.63158	0.836743	2.87887	3.77138	strong	1	0.892513	0.199151
chr22:46717999:C:T_811	chr22	46717999	46717999	1	-	chr22:46717999:C:T	C	T	SNV	FOSL2	HOCOMOCO	FOSL2_f1	FOSL2_HUMAN	cagatcccaaTgcctgccatc	0.450401	0.564137	3.33579	4.14828	strong	1	0.812486	0.111883
chr22:46717742:A:G_812	chr22	46717742	46717742	1	-	chr22:46717742:A:G	A	G	SNV	ATF2+ATF4	HOCOMOCO	ATF2+ATF4_f1	ATF2+ATF4_HUMAN	gccaaatcAgaggatgg	0.646272	0.498962	3.79996	2.96763	strong	1	-0.832336	-0.143541
chr22:46718095:T:C_813	chr22	46718095	46718095	1	+	chr22:46718095:T:C	T	C	SNV	RARG	HOCOMOCO	RARG_f1	RARG_HUMAN	caccatTcaggga	0.592577	0.419922	2.97879	2.12833	strong	1	-0.850463	-0.170582
chr22:46716869:C:T_814	chr22	46716869	46716869	1	+	chr22:46716869:C:T	C	T	SNV	ATF3	HOCOMOCO	ATF3_f1	ATF3_HUMAN	gagtctcgTgaccgtag	0.625136	0.85415	2.77206	3.72774	strong	1	0.955676	0.220386
chr22:46717451:T:G_815	chr22	46717451	46717451	1	-	chr22:46717451:T:G	T	G	SNV	RBPJ	HOCOMOCO	SUH_f1	SUH_HUMAN	cttcatttTcccccttc	0.818807	0.679584	4.6569	3.89019	strong	1	-0.766704	-0.135586
chr22:46717999:C:T_816	chr22	46717999	46717999	1	-	chr22:46717999:C:T	C	T	SNV	NFYA	HOCOMOCO	NFYA_f1	NFYA_HUMAN	cacagatcccaaTgcctgccatcaa	0.644217	0.788726	4.40331	5.34463	strong	1	0.941325	0.14006
chr22:46718095:T:C_817	chr22	46718095	46718095	1	-	chr22:46718095:T:C	T	C	SNV	POU4F2	HOCOMOCO	PO4F2_si	PO4F2_HUMAN	agagttcaccatTcagggaggtggc	0.631962	0.51782	4.52763	3.75129	strong	1	-0.77634	-0.110419
chr22:46718039:C:T_818	chr22	46718039	46718039	1	+	chr22:46718039:C:T	C	T	SNV	POU1F1	HOCOMOCO	PIT1_f1	PIT1_HUMAN	cctttgacttccTggacactgggga	0.563831	0.703447	3.41882	4.2162	strong	1	0.79738	0.134923
chr22:46718039:C:T_819	chr22	46718039	46718039	1	-	chr22:46718039:C:T	C	T	SNV	HIVEP1	HOCOMOCO	ZEP1_f1	ZEP1_HUMAN	ctttgacttccCggacactgggg	0.682286	0.551491	4.55718	3.73073	strong	1	-0.826446	-0.125893
chr22:46717999:C:T_820	chr22	46717999	46717999	1	+	chr22:46717999:C:T	C	T	SNV	TGIF1	HOCOMOCO	TGIF1_si	TGIF1_HUMAN	tcccaaTgcctgc	0.414209	0.609168	2.00497	2.89078	strong	1	0.885813	0.189821
chr22:46717600:C:T_821	chr22	46717600	46717600	1	-	chr22:46717600:C:T	C	T	SNV	HOXA10	HOCOMOCO	HXA10_f1	HXA10_HUMAN	cctttgcctaaTaatgggtctct	0.561549	0.719734	3.21646	4.03941	strong	1	0.822953	0.149696
chr22:46719021:C:G_822	chr22	46719021	46719021	1	-	chr22:46719021:C:G	C	G	SNV	NRF1	HOCOMOCO	NRF1_f1	NRF1_HUMAN	catcaaagcccGcctccctgggg	0.485685	0.60304	3.51026	4.29458	strong	1	0.78432	0.112891
chr22:46718503:T:G_823	chr22	46718503	46718503	1	+	chr22:46718503:T:G	T	G	SNV	ETV4	HOCOMOCO	ETV4_f1	ETV4_HUMAN	agaacaaGgaacatg	0.633748	0.803871	2.80877	3.53152	strong	1	0.722749	0.165587
chr22:46715974:G:A_824	chr22	46715974	46715974	1	+	chr22:46715974:G:A	G	A	SNV	RXRB	HOCOMOCO	RXRB_f1	RXRB_HUMAN	gagcaggttAtaacagcaa	0.622766	0.780831	3.34104	4.14102	strong	1	0.799978	0.15237
chr22:46713478:G:A_825	chr22	46713478	46713478	1	+	chr22:46713478:G:A	G	A	SNV	SP1	HOCOMOCO	SP1_f2	SP1_HUMAN	gaagaattgagtcattgaGcagaagcttgatttcaga	0.50232	0.379132	4.39235	3.44153	strong	1	-0.950825	-0.115479
chr22:46715974:G:A_826	chr22	46715974	46715974	1	+	chr22:46715974:G:A	G	A	SNV	FOSL2	HOCOMOCO	FOSL2_f1	FOSL2_HUMAN	tgagcaggttGtaacagcaag	0.587871	0.453558	4.31782	3.35834	strong	1	-0.959479	-0.132125
chr22:46717451:T:G_827	chr22	46717451	46717451	1	-	chr22:46717451:T:G	T	G	SNV	TFAP4	HOCOMOCO	TFAP4_si	TFAP4_HUMAN	tgcttcatttGcccccttctc	0.505254	0.641779	3.41975	4.29086	strong	1	0.871111	0.132458
chr22:46718113:A:G_828	chr22	46718113	46718113	1	+	chr22:46718113:A:G	A	G	SNV	PLAG1	HOCOMOCO	PLAG1_si	PLAG1_HUMAN	aggtggctagggGcacactccaggg	0.657187	0.818547	3.39534	4.16753	strong	1	0.772189	0.153338
chr22:46717854:C:T_829	chr22	46717854	46717854	1	-	chr22:46717854:C:T	C	T	SNV	EGR1	HOCOMOCO	EGR1_f2	EGR1_HUMAN	ctctcccgatCgtcctcgcag	0.790839	0.663829	5.62826	4.74332	strong	1	-0.884948	-0.124894
chr22:46717860:C:T_830	chr22	46717860	46717860	1	-	chr22:46717860:C:T	C	T	SNV	NR6A1	HOCOMOCO	NR6A1_do	NR6A1_HUMAN	cccgatcgtcctTgcagttggcaaa	0.565105	0.667549	5.27623	6.19934	strong	1	0.923106	0.100392
chr22:46718436:T:C_831	chr22	46718436	46718436	1	+	chr22:46718436:T:C	T	C	SNV	FOXD3	HOCOMOCO	FOXD3_f1	FOXD3_HUMAN	ttgtctcaTgggaagcc	0.577348	0.441293	3.86058	2.96408	strong	1	-0.896502	-0.134903
chr22:46716437:A:G_832	chr22	46716437	46716437	1	-	chr22:46716437:A:G	A	G	SNV	ONECUT1	HOCOMOCO	HNF6_f1	HNF6_HUMAN	tgtctcctctgccAtgtcgggccgcct	0.50403	0.381113	3.61509	2.79532	strong	1	-0.819764	-0.118414
chr22:46718039:C:T_833	chr22	46718039	46718039	1	-	chr22:46718039:C:T	C	T	SNV	E2F4	HOCOMOCO	E2F4_do	E2F4_HUMAN	tcctttgacttccCggacactggggac	0.726003	0.598944	4.86782	4.05802	strong	1	-0.809795	-0.122434
chr22:46717860:C:T_834	chr22	46717860	46717860	1	-	chr22:46717860:C:T	C	T	SNV	NR4A1	HOCOMOCO	NR4A1_f1	NR4A1_HUMAN	atcgtcctTgcagttgg	0.593757	0.743521	3.72445	4.63561	strong	1	0.911157	0.147055
chr22:46715974:G:A_835	chr22	46715974	46715974	1	+	chr22:46715974:G:A	G	A	SNV	HIC1	HOCOMOCO	HIC1_si	HIC1_HUMAN	agcaggttGtaacagca	0.623988	0.482827	3.79243	2.96781	strong	1	-0.824615	-0.137689
chr22:46718113:A:G_836	chr22	46718113	46718113	1	+	chr22:46718113:A:G	A	G	SNV	T	HOCOMOCO	BRAC_si	BRAC_HUMAN	accattcagggaggtggctagggAcacactccagggaaatggtgaatc	0.547558	0.491304	9.36831	8.44102	strong	1	-0.927298	-0.0551094
chr22:46717999:C:T_837	chr22	46717999	46717999	1	+	chr22:46717999:C:T	C	T	SNV	ARNTL	HOCOMOCO	BMAL1_f1	BMAL1_HUMAN	ccacagatcccaaCgcctgccatcaac	0.546988	0.449589	4.6036	3.83411	strong	1	-0.769485	-0.0940396
chr22:46715974:G:A_838	chr22	46715974	46715974	1	+	chr22:46715974:G:A	G	A	SNV	JUN	HOCOMOCO	JUN_f1	JUN_HUMAN	agcaggttGtaacagca	0.59595	0.477237	3.66952	2.96248	strong	1	-0.707045	-0.116367
chr22:46717955:G:A_839	chr22	46717955	46717955	1	+	chr22:46717955:G:A	G	A	SNV	ZNF423	HOCOMOCO	ZN423_f1	ZN423_HUMAN	gcaaggaggctgacGgagccgtggaacag	0.523899	0.448297	6.48488	5.56994	strong	1	-0.914934	-0.0747087
chr22:46717600:C:T_840	chr22	46717600	46717600	1	+	chr22:46717600:C:T	C	T	SNV	ISL1	HOCOMOCO	ISL1_f1	ISL1_HUMAN	gcctaaTaatggg	0.742761	0.958904	3.06524	3.92749	strong	1	0.862245	0.210744
chr22:46718095:T:C_841	chr22	46718095	46718095	1	-	chr22:46718095:T:C	T	C	SNV	PRRX2	HOCOMOCO	PRRX2_f1	PRRX2_HUMAN	caccatTcaggga	0.652674	0.455472	3.25736	2.29042	strong	1	-0.966944	-0.194932
chr22:46718113:A:G_842	chr22	46718113	46718113	1	+	chr22:46718113:A:G	A	G	SNV	GATA2	HOCOMOCO	GATA2_si	GATA2_HUMAN	gctagggAcacactc	0.591179	0.41401	2.83488	2.03577	strong	1	-0.799115	-0.170793
chr22:46715974:G:A_843	chr22	46715974	46715974	1	+	chr22:46715974:G:A	G	A	SNV	GATA1	HOCOMOCO	GATA1_si	GATA1_HUMAN	gagcaggttAtaacagcaa	0.586668	0.716031	3.69776	4.48669	strong	1	0.788935	0.126869
chr22:46718361:C:T_844	chr22	46718361	46718361	1	+	chr22:46718361:C:T	C	T	SNV	STAT1	HOCOMOCO	STAT1_f2	STAT1_HUMAN	gagcggaaggttagTgagggaagacaaat	0.542704	0.658314	4.07164	4.87391	strong	1	0.802271	0.110734
chr22:46718397:G:A_845	chr22	46718397	46718397	1	-	chr22:46718397:G:A	G	A	SNV	MYCN	HOCOMOCO	MYCN_si	MYCN_HUMAN	tactgccGtggaaat	0.701357	0.563584	3.97583	3.20133	strong	1	-0.774503	-0.136967
chr22:46717742:A:G_846	chr22	46717742	46717742	1	-	chr22:46717742:A:G	A	G	SNV	HOXB7	HOCOMOCO	HXB7_si	HXB7_HUMAN	agccaaatcAgaggatgga	0.656741	0.52425	4.72128	3.78906	strong	1	-0.932224	-0.130627
chr22:46715974:G:A_847	chr22	46715974	46715974	1	+	chr22:46715974:G:A	G	A	SNV	TFAP2A	HOCOMOCO	AP2A_f2	AP2A_HUMAN	agcaggttGtaacagca	0.552074	0.391495	3.00392	2.15529	strong	1	-0.84863	-0.157998
chr22:46717742:A:G_848	chr22	46717742	46717742	1	+	chr22:46717742:A:G	A	G	SNV	BATF	HOCOMOCO	BATF_si	BATF_HUMAN	agccaaatcAgaggatgga	0.592332	0.441268	3.9244	2.9516	strong	1	-0.972805	-0.148528
chr22:46717742:A:G_849	chr22	46717742	46717742	1	+	chr22:46717742:A:G	A	G	SNV	TCF4	HOCOMOCO	ITF2_f1	ITF2_HUMAN	gccaaatcAgaggatgg	0.610817	0.494944	4.06506	3.29906	strong	1	-0.766004	-0.115399
chr22:46718113:A:G_850	chr22	46718113	46718113	1	+	chr22:46718113:A:G	A	G	SNV	MEIS1	HOCOMOCO	MEIS1_f2	MEIS1_HUMAN	aggtggctagggAcacactccaggg	0.589179	0.479155	4.46178	3.66789	strong	1	-0.793891	-0.106905
chr22:46718964:G:A_851	chr22	46718964	46718964	1	-	chr22:46718964:G:A	G	A	SNV	BATF	HOCOMOCO	BATF_si	BATF_HUMAN	gctggcctcAaatgggtgt	0.530254	0.66746	3.52464	4.4082	strong	1	0.883561	0.134902
chr22:46717528:T:C_852	chr22	46717528	46717528	1	-	chr22:46717528:T:C	T	C	SNV	MAF	HOCOMOCO	MAF_f1	MAF_HUMAN	caagtgtCagagaag	0.552526	0.726339	2.84016	3.67918	strong	1	0.83902	0.167798
chr22:46718964:G:A_853	chr22	46718964	46718964	1	+	chr22:46718964:G:A	G	A	SNV	EGR1	HOCOMOCO	EGR1_f2	EGR1_HUMAN	ggctggcctcGaatgggtgtc	0.673203	0.568601	4.80863	4.07982	strong	1	-0.728813	-0.102858
chr22:46718397:G:A_854	chr22	46718397	46718397	1	-	chr22:46718397:G:A	G	A	SNV	HOXA1	HOCOMOCO	HXA1_f1	HXA1_HUMAN	attactgccAtggaaatta	0.47154	0.611251	2.95146	3.74159	strong	1	0.790123	0.133015
chr22:46718436:T:C_855	chr22	46718436	46718436	1	-	chr22:46718436:T:C	T	C	SNV	MBD2	HOCOMOCO	MBD2_si	MBD2_HUMAN	ctttgtctcaCgggaagccct	0.511077	0.662371	3.05244	3.91659	strong	1	0.864143	0.147843
chr22:46718503:T:G_856	chr22	46718503	46718503	1	-	chr22:46718503:T:G	T	G	SNV	HAND1	HOCOMOCO	HAND1_si	HAND1_HUMAN	aaagagaacaaGgaacatgaagg	0.47466	0.603956	2.84602	3.56344	strong	1	0.717421	0.124531
chr22:46718963:C:A_857	chr22	46718963	46718963	1	+	chr22:46718963:C:A	C	A	SNV	SOX17	HOCOMOCO	SOX17_f2	SOX17_HUMAN	ttgcttctggctggcctAgaatgggtgtcgggctc	0.507667	0.610686	4.95834	5.92416	strong	1	0.965815	0.100879
chr22:46715265:A:C_858	chr22	46715265	46715265	1	-	chr22:46715265:A:C	A	C	SNV	JUND	HOCOMOCO	JUND_f1	JUND_HUMAN	ggtcgagactCagacttccca	0.686464	0.812047	4.80104	5.65211	strong	1	0.851072	0.122883
chr22:46716176:A:G_859	chr22	46716176	46716176	1	+	chr22:46716176:A:G	A	G	SNV	ARID3A	HOCOMOCO	ARI3A_f1	ARI3A_HUMAN	caaggaAgccagg	0.551404	0.384532	3.2288	2.27003	strong	1	-0.958767	-0.165128
chr22:46716869:C:T_860	chr22	46716869	46716869	1	+	chr22:46716869:C:T	C	T	SNV	SNAI2	HOCOMOCO	SNAI2_f1	SNAI2_HUMAN	gtctcgTgaccgt	0.509091	0.672727	2.4898	3.22449	strong	1	0.734694	0.156522
chr22:46717955:G:A_861	chr22	46717955	46717955	1	+	chr22:46717955:G:A	G	A	SNV	IRF2	HOCOMOCO	IRF2_f1	IRF2_HUMAN	caaggaggctgacAgagccgtggaaca	0.491676	0.59307	4.04496	4.83689	strong	1	0.791927	0.0988036
chr22:46715974:G:A_862	chr22	46715974	46715974	1	+	chr22:46715974:G:A	G	A	SNV	PPARG	HOCOMOCO	PPARG_si	PPARG_HUMAN	agcaggttAtaacagca	0.642869	0.806695	3.41311	4.25411	strong	1	0.841003	0.1603
chr22:46717854:C:T_863	chr22	46717854	46717854	1	+	chr22:46717854:C:T	C	T	SNV	HMGA1	HOCOMOCO	HMGA1_f1	HMGA1_HUMAN	cccgatTgtcctc	0.549973	0.81184	2.03604	2.94577	strong	1	0.909731	0.252742
chr22:46718436:T:C_864	chr22	46718436	46718436	1	+	chr22:46718436:T:C	T	C	SNV	BHLHE40	HOCOMOCO	BHE40_f2	BHE40_HUMAN	ttgtctcaCgggaagcc	0.682439	0.812561	4.39038	5.20856	strong	1	0.818185	0.128099
chr22:46717451:T:G_865	chr22	46717451	46717451	1	-	chr22:46717451:T:G	T	G	SNV	TAL1	HOCOMOCO	TAL1_f2	TAL1_HUMAN	gtccacacctttatgcttcatttGcccccttctctgtgcctcagtttc	0.542564	0.620762	5.53836	6.27043	strong	1	0.732072	0.0745434
chr22:46717999:C:T_866	chr22	46717999	46717999	1	-	chr22:46717999:C:T	C	T	SNV	STAT5B	HOCOMOCO	STA5B_f1	STA5B_HUMAN	cacagatcccaaTgcctgccatcaa	0.445413	0.568638	3.6853	4.66218	strong	1	0.976879	0.120873
chr22:46716437:A:G_867	chr22	46716437	46716437	1	+	chr22:46716437:A:G	A	G	SNV	ATF1	HOCOMOCO	ATF1_si	ATF1_HUMAN	tcctctgccGtgtcgggcc	0.637912	0.752224	4.13952	4.85468	strong	1	0.71516	0.11166
chr22:46717854:C:T_868	chr22	46717854	46717854	1	-	chr22:46717854:C:T	C	T	SNV	NFATC3	HOCOMOCO	NFAC3_f1	NFAC3_HUMAN	ctcccgatTgtcctcgc	0.614893	0.780189	3.48348	4.38098	strong	1	0.897507	0.161002
chr22:46718964:G:A_869	chr22	46718964	46718964	1	+	chr22:46718964:G:A	G	A	SNV	NR1I2	HOCOMOCO	NR1I2_si	NR1I2_HUMAN	tggcctcAaatgggt	0.46116	0.607003	2.3177	3.02531	strong	1	0.707607	0.14347
chr22:46718963:C:A_870	chr22	46718963	46718963	1	-	chr22:46718963:C:A	C	A	SNV	GLI2	HOCOMOCO	GLI2_f1	GLI2_HUMAN	tggctggcctCgaatgggtgt	0.548737	0.4392	5.08129	4.08334	strong	1	-0.997941	-0.10856
chr22:46717860:C:T_871	chr22	46717860	46717860	1	-	chr22:46717860:C:T	C	T	SNV	ZNF423	HOCOMOCO	ZN423_f1	ZN423_HUMAN	ctcccgatcgtcctCgcagttggcaaatg	0.504217	0.428616	6.24669	5.33176	strong	1	-0.914934	-0.0747087
chr22:46718503:T:G_872	chr22	46718503	46718503	1	-	chr22:46718503:T:G	T	G	SNV	FOXQ1	HOCOMOCO	FOXQ1_f1	FOXQ1_HUMAN	aaagagaacaaTgaacatgaagg	0.724046	0.628935	5.69515	4.97066	strong	1	-0.72449	-0.0929167
chr22:46717660:G:C_873	chr22	46717660	46717660	1	+	chr22:46717660:G:C	G	C	SNV	STAT5B	HOCOMOCO	STA5B_f1	STA5B_HUMAN	tccccggacaccGaatgttggtgga	0.527345	0.40412	4.33483	3.35795	strong	1	-0.976879	-0.120873
chr22:46718436:T:C_874	chr22	46718436	46718436	1	-	chr22:46718436:T:C	T	C	SNV	VSX2	HOCOMOCO	VSX2_si	VSX2_HUMAN	ctttgtctcaTgggaagccct	0.553645	0.419889	3.98183	3.06342	strong	1	-0.918403	-0.130332
chr22:46718095:T:C_875	chr22	46718095	46718095	1	-	chr22:46718095:T:C	T	C	SNV	FOS	HOCOMOCO	FOS_si	FOS_HUMAN	gagttcaccatTcagggaggtgg	0.876603	0.684326	4.30322	3.40699	strong	1	-0.896224	-0.183713
chr22:46716869:C:T_876	chr22	46716869	46716869	1	-	chr22:46716869:C:T	C	T	SNV	ZBTB33	HOCOMOCO	KAISO_f1	KAISO_HUMAN	ccagagtctcgCgaccgtagacc	0.88016	0.723113	5.33657	4.41145	strong	1	-0.925117	-0.153101
chr22:46716176:A:G_877	chr22	46716176	46716176	1	-	chr22:46716176:A:G	A	G	SNV	HOXB7	HOCOMOCO	HXB7_si	HXB7_HUMAN	gcccaaggaAgccagggct	0.570973	0.438483	4.11781	3.18559	strong	1	-0.932224	-0.130627
chr22:46715974:G:A_878	chr22	46715974	46715974	1	+	chr22:46715974:G:A	G	A	SNV	NR1I2	HOCOMOCO	NR1I2_si	NR1I2_HUMAN	gcaggttAtaacagc	0.564551	0.724927	2.81934	3.59746	strong	1	0.778123	0.157768
chr22:46718113:A:G_879	chr22	46718113	46718113	1	-	chr22:46718113:A:G	A	G	SNV	FOXC1	HOCOMOCO	FOXC1_f1	FOXC1_HUMAN	ggaggtggctagggAcacactccagggaa	0.681087	0.572936	5.6334	4.77606	strong	1	-0.857339	-0.105046
chr22:46718095:T:C_880	chr22	46718095	46718095	1	+	chr22:46718095:T:C	T	C	SNV	HMGA1	HOCOMOCO	HMGA1_f1	HMGA1_HUMAN	caccatTcaggga	0.775025	0.555685	2.81787	2.05588	strong	1	-0.761991	-0.211697
chr22:46717999:C:T_881	chr22	46717999	46717999	1	+	chr22:46717999:C:T	C	T	SNV	STAT3	HOCOMOCO	STAT3_si	STAT3_HUMAN	cagatcccaaTgcctgccatc	0.540418	0.673624	3.7638	4.65675	strong	1	0.892953	0.13046
chr22:46718503:T:G_882	chr22	46718503	46718503	1	+	chr22:46718503:T:G	T	G	SNV	IKZF1	HOCOMOCO	IKZF1_f1	IKZF1_HUMAN	agaacaaGgaacatg	0.426984	0.616812	2.03662	2.91165	strong	1	0.875028	0.187052
chr22:46718436:T:C_883	chr22	46718436	46718436	1	+	chr22:46718436:T:C	T	C	SNV	ISL1	HOCOMOCO	ISL1_f1	ISL1_HUMAN	gtctcaTgggaag	0.72297	0.508108	2.98629	2.12915	strong	1	-0.857136	-0.209496
chr22:46716176:A:G_884	chr22	46716176	46716176	1	+	chr22:46716176:A:G	A	G	SNV	IRF1	HOCOMOCO	IRF1_si	IRF1_HUMAN	acgcccaaggaAgccagggctgc	0.542276	0.413063	4.18771	3.22549	strong	1	-0.962218	-0.126669
chr22:46717600:C:T_885	chr22	46717600	46717600	1	+	chr22:46717600:C:T	C	T	SNV	SOX10	HOCOMOCO	SOX10_si	SOX10_HUMAN	gcctaaCaatggg	0.987639	0.79033	4.32223	3.47569	strong	1	-0.846538	-0.193483
chr22:46718095:T:C_886	chr22	46718095	46718095	1	-	chr22:46718095:T:C	T	C	SNV	HNF1B	HOCOMOCO	HNF1B_f1	HNF1B_HUMAN	gagagttcaccatTcagggaggtggct	0.706646	0.583335	4.91859	4.10833	strong	1	-0.810259	-0.118352
chr22:46715974:G:A_887	chr22	46715974	46715974	1	+	chr22:46715974:G:A	G	A	SNV	TFAP2C	HOCOMOCO	AP2C_f1	AP2C_HUMAN	agcaggttGtaacagca	0.553356	0.410097	3.13019	2.33092	strong	1	-0.799269	-0.142166
chr22:46717854:C:T_888	chr22	46717854	46717854	1	+	chr22:46717854:C:T	C	T	SNV	FOXO3	HOCOMOCO	FOXO3_si	FOXO3_HUMAN	ccctctcccgatTgtcctcgcagtt	0.439113	0.567708	2.7554	3.50461	strong	1	0.749216	0.124388
chr22:46713478:G:A_889	chr22	46713478	46713478	1	-	chr22:46713478:G:A	G	A	SNV	FOXO4	HOCOMOCO	FOXO4_f1	FOXO4_HUMAN	gtcattgaAcagaagct	0.621533	0.783487	3.67489	4.60711	strong	1	0.932224	0.159262
chr22:46718964:G:A_890	chr22	46718964	46718964	1	+	chr22:46718964:G:A	G	A	SNV	USF2	HOCOMOCO	USF2_f1	USF2_HUMAN	ggctggcctcAaatgggtgtc	0.623922	0.765551	3.67447	4.4603	strong	1	0.78583	0.136402
chr22:46717854:C:T_891	chr22	46717854	46717854	1	+	chr22:46717854:C:T	C	T	SNV	GFI1	HOCOMOCO	GFI1_f1	GFI1_HUMAN	tctcccgatTgtcctcgca	0.564106	0.737117	3.36403	4.3352	strong	1	0.97117	0.16713
chr22:46717955:G:A_892	chr22	46717955	46717955	1	+	chr22:46717955:G:A	G	A	SNV	TBP	HOCOMOCO	TBP_f1	TBP_HUMAN	ggaggctgacAgagccgtgga	0.37734	0.575017	1.72291	2.52644	strong	1	0.803528	0.188891
chr22:46717999:C:T_893	chr22	46717999	46717999	1	-	chr22:46717999:C:T	C	T	SNV	TCF3	HOCOMOCO	TFE2_f2	TFE2_HUMAN	cagatcccaaCgcctgccatc	0.751329	0.630419	4.51011	3.80879	strong	1	-0.70132	-0.117819
chr22:46716176:A:G_894	chr22	46716176	46716176	1	+	chr22:46716176:A:G	A	G	SNV	THRB	HOCOMOCO	THB_do	THB_HUMAN	gtcagacgcccaaggaGgccagggctgcaccct	0.668176	0.787324	4.86388	5.67512	strong	1	0.811238	0.113887
chr22:46716869:C:T_895	chr22	46716869	46716869	1	-	chr22:46716869:C:T	C	T	SNV	E2F3	HOCOMOCO	E2F3_si	E2F3_HUMAN	agagtctcgCgaccgtaga	0.820897	0.664882	4.20912	3.44178	strong	1	-0.767343	-0.150754
chr22:46718361:C:T_896	chr22	46718361	46718361	1	+	chr22:46718361:C:T	C	T	SNV	NKX3-2	HOCOMOCO	NKX32_f1	NKX32_HUMAN	ggaaggttagTgagggaagac	0.632667	0.801123	3.58251	4.48501	strong	1	0.9025	0.162598
chr22:46717528:T:C_897	chr22	46717528	46717528	1	+	chr22:46717528:T:C	T	C	SNV	STAT3	HOCOMOCO	STAT3_si	STAT3_HUMAN	ggtcaagtgtCagagaagagc	0.521773	0.626722	3.63881	4.34234	strong	1	0.703536	0.102787
chr22:46718436:T:C_898	chr22	46718436	46718436	1	-	chr22:46718436:T:C	T	C	SNV	ARNT	HOCOMOCO	ARNT_f1	ARNT_HUMAN	tgtctcaCgggaagc	0.696202	0.901749	3.44653	4.4387	strong	1	0.992172	0.20195
chr22:46716869:C:T_899	chr22	46716869	46716869	1	-	chr22:46716869:C:T	C	T	SNV	NR1H4	HOCOMOCO	NR1H4_f1	NR1H4_HUMAN	ttccagagtctcgTgaccgtagacctg	0.626977	0.746185	4.83611	5.69698	strong	1	0.86087	0.114327
chr22:46717600:C:T_900	chr22	46717600	46717600	1	+	chr22:46717600:C:T	C	T	SNV	SOX17	HOCOMOCO	SOX17_f2	SOX17_HUMAN	tctcttcctttgcctaaCaatgggtctctccaggg	0.678497	0.575478	6.55989	5.59408	strong	1	-0.965815	-0.100879
chr22:46717854:C:T_901	chr22	46717854	46717854	1	-	chr22:46717854:C:T	C	T	SNV	PGR	HOCOMOCO	PRGR_f1	PRGR_HUMAN	cccgatTgtcctc	0.74734	0.916054	3.31331	4.04637	strong	1	0.733057	0.166184
chr22:46716437:A:G_902	chr22	46716437	46716437	1	-	chr22:46716437:A:G	A	G	SNV	POU3F2	HOCOMOCO	PO3F2_si	PO3F2_HUMAN	tcctctgccAtgtcgggcc	0.533021	0.361123	2.488	1.73552	strong	1	-0.752479	-0.16603
chr22:46718039:C:T_903	chr22	46718039	46718039	1	-	chr22:46718039:C:T	C	T	SNV	MBD2	HOCOMOCO	MBD2_si	MBD2_HUMAN	tttgacttccCggacactggg	0.879524	0.707556	5.15689	4.17467	strong	1	-0.982223	-0.168045
chr22:46717999:C:T_904	chr22	46717999	46717999	1	-	chr22:46717999:C:T	C	T	SNV	EPAS1	HOCOMOCO	EPAS1_si	EPAS1_HUMAN	cacagatcccaaCgcctgccatcaa	0.706148	0.556655	4.22163	3.36955	strong	1	-0.852071	-0.144505
chr22:46718963:C:A_905	chr22	46718963	46718963	1	+	chr22:46718963:C:A	C	A	SNV	YY1	HOCOMOCO	TYY1_f2	TYY1_HUMAN	ctggctggcctAgaatgggtgtc	0.592829	0.702262	4.52304	5.30421	strong	1	0.781173	0.105144
chr22:46716869:C:T_906	chr22	46716869	46716869	1	+	chr22:46716869:C:T	C	T	SNV	TGIF1	HOCOMOCO	TGIF1_si	TGIF1_HUMAN	gtctcgTgaccgt	0.610083	0.805041	2.89494	3.78075	strong	1	0.885813	0.189821
chr22:46718503:T:G_907	chr22	46718503	46718503	1	+	chr22:46718503:T:G	T	G	SNV	MAFG	HOCOMOCO	MAFG_si	MAFG_HUMAN	gaacaaTgaacat	0.76302	0.566494	3.56686	2.67261	strong	1	-0.894249	-0.192511
chr22:46717451:T:G_908	chr22	46717451	46717451	1	-	chr22:46717451:T:G	T	G	SNV	IRF3	HOCOMOCO	IRF3_f1	IRF3_HUMAN	cctttatgcttcatttTcccccttctctgtgcc	0.827502	0.73261	6.81187	6.07086	strong	1	-0.741016	-0.0908229
chr22:46717955:G:A_909	chr22	46717955	46717955	1	+	chr22:46717955:G:A	G	A	SNV	HINFP	HOCOMOCO	HINFP_f1	HINFP_HUMAN	agcaaggaggctgacGgagccgtggaacagg	0.665196	0.569959	5.18627	4.48572	strong	1	-0.700553	-0.0915869
chr22:46716437:A:G_910	chr22	46716437	46716437	1	+	chr22:46716437:A:G	A	G	SNV	LHX2	HOCOMOCO	LHX2_f1	LHX2_HUMAN	gtctcctctgccAtgtcgggccgcc	0.568105	0.403815	2.98092	2.2153	strong	1	-0.765625	-0.15332
chr22:46718964:G:A_911	chr22	46718964	46718964	1	+	chr22:46718964:G:A	G	A	SNV	FUBP1	HOCOMOCO	FUBP1_f1	FUBP1_HUMAN	tggctggcctcGaatgggtgtcg	0.551352	0.398903	3.22283	2.42094	strong	1	-0.801891	-0.143637
chr22:46716869:C:T_912	chr22	46716869	46716869	1	+	chr22:46716869:C:T	C	T	SNV	MEIS2	HOCOMOCO	MEIS2_do	MEIS2_HUMAN	tccagagtctcgTgaccgtagacct	0.520751	0.644527	4.36684	5.36199	strong	1	0.995152	0.121065
chr22:46718361:C:T_913	chr22	46718361	46718361	1	+	chr22:46718361:C:T	C	T	SNV	ATF3	HOCOMOCO	ATF3_f1	ATF3_HUMAN	aaggttagTgagggaag	0.61593	0.844944	2.73365	3.68932	strong	1	0.955676	0.220386
chr22:46717451:T:G_914	chr22	46717451	46717451	1	-	chr22:46717451:T:G	T	G	SNV	ATF5	HOCOMOCO	ATF5_si	ATF5_HUMAN	atgcttcatttTcccccttctct	0.812301	0.671446	5.64655	4.70451	strong	1	-0.942042	-0.13649
chr22:46715974:G:A_915	chr22	46715974	46715974	1	+	chr22:46715974:G:A	G	A	SNV	INSM1	HOCOMOCO	INSM1_f1	INSM1_HUMAN	ctgagcaggttGtaacagcaagt	0.532513	0.439831	4.5212	3.75142	strong	1	-0.769788	-0.0915979
chr22:46718964:G:A_916	chr22	46718964	46718964	1	+	chr22:46718964:G:A	G	A	SNV	STAT5B	HOCOMOCO	STA5B_f1	STA5B_HUMAN	ctggctggcctcGaatgggtgtcgg	0.617302	0.508038	5.04798	4.18177	strong	1	-0.866205	-0.107179
chr22:46718095:T:C_917	chr22	46718095	46718095	1	-	chr22:46718095:T:C	T	C	SNV	HOXB6	HOCOMOCO	HXB6_f1	HXB6_HUMAN	agagttcaccatTcagggaggtggc	0.753801	0.630963	5.02792	4.26229	strong	1	-0.765625	-0.116668
chr22:46717600:C:T_918	chr22	46717600	46717600	1	+	chr22:46717600:C:T	C	T	SNV	SOX15	HOCOMOCO	SOX15_f1	SOX15_HUMAN	gcctaaCaatggg	1	0.821337	4.59334	3.80321	strong	1	-0.790123	-0.172015
chr22:46718113:A:G_919	chr22	46718113	46718113	1	+	chr22:46718113:A:G	A	G	SNV	MEF2C	HOCOMOCO	MEF2C_f1	MEF2C_HUMAN	aggtggctagggAcacactccaggg	0.562386	0.462518	5.21393	4.30127	strong	1	-0.912656	-0.0990602
chr22:46719042:G:A_920	chr22	46719042	46719042	1	-	chr22:46719042:G:A	G	A	SNV	GATA3	HOCOMOCO	GATA3_si	GATA3_HUMAN	tggccgtAccttcag	0.521949	0.723474	2.43586	3.3411	strong	1	0.90524	0.197511
chr22:46717854:C:T_921	chr22	46717854	46717854	1	+	chr22:46717854:C:T	C	T	SNV	LEF1	HOCOMOCO	LEF1_f1	LEF1_HUMAN	cccgatTgtcctc	0.419447	0.604621	2.24194	3.21275	strong	1	0.970804	0.18367
chr22:46718895:G:A_922	chr22	46718895	46718895	1	+	chr22:46718895:G:A	G	A	SNV	MYF6	HOCOMOCO	MYF6_f1	MYF6_HUMAN	gtgaggAgatgct	0.603338	0.77441	2.89013	3.65575	strong	1	0.765625	0.164108
chr22:46716176:A:G_923	chr22	46716176	46716176	1	-	chr22:46716176:A:G	A	G	SNV	FOXA1	HOCOMOCO	FOXA1_f1	FOXA1_HUMAN	cgcccaaggaAgccagggctg	0.611533	0.475435	3.8387	3.00599	strong	1	-0.832712	-0.133973
chr22:46717742:A:G_924	chr22	46717742	46717742	1	-	chr22:46717742:A:G	A	G	SNV	HOXC6	HOCOMOCO	HXC6_f1	HXC6_HUMAN	actggagccaaatcAgaggatggagggag	0.531783	0.449961	5.38693	4.6213	strong	1	-0.765625	-0.0783796
chr22:46717451:T:G_925	chr22	46717451	46717451	1	-	chr22:46717451:T:G	T	G	SNV	MZF1	HOCOMOCO	MZF1_f1	MZF1_HUMAN	cttcatttTcccccttc	0.950389	0.814233	5.37099	4.61574	strong	1	-0.755244	-0.133762
chr22:46717742:A:G_926	chr22	46717742	46717742	1	+	chr22:46717742:A:G	A	G	SNV	T	HOCOMOCO	BRAC_si	BRAC_HUMAN	aaggtttaaactggagccaaatcAgaggatggagggagtggctaggaa	0.470084	0.416909	8.09122	7.21468	strong	1	-0.876543	-0.0520931
chr22:46718095:T:C_927	chr22	46718095	46718095	1	-	chr22:46718095:T:C	T	C	SNV	NOBOX	HOCOMOCO	NOBOX_si	NOBOX_HUMAN	ttcaccatTcagggagg	0.665136	0.484133	3.50154	2.57974	strong	1	-0.921804	-0.177034
chr22:46718361:C:T_928	chr22	46718361	46718361	1	+	chr22:46718361:C:T	C	T	SNV	RUNX3	HOCOMOCO	RUNX3_si	RUNX3_HUMAN	agcggaaggttagTgagggaagacaaa	0.536732	0.647774	4.36757	5.22982	strong	1	0.862258	0.108257
chr22:46716869:C:T_929	chr22	46716869	46716869	1	-	chr22:46716869:C:T	C	T	SNV	NR2C1	HOCOMOCO	NR2C1_si	NR2C1_HUMAN	tccagagtctcgTgaccgtagacct	0.635691	0.761544	4.26454	5.05897	strong	1	0.794436	0.121026
chr22:46718963:C:A_930	chr22	46718963	46718963	1	+	chr22:46718963:C:A	C	A	SNV	USF2	HOCOMOCO	USF2_f1	USF2_HUMAN	tggctggcctCgaatgggtgt	0.623922	0.482759	3.67447	2.89123	strong	1	-0.783239	-0.135952
chr22:46719021:C:G_931	chr22	46719021	46719021	1	-	chr22:46719021:C:G	C	G	SNV	SMAD2	HOCOMOCO	SMAD2_si	SMAD2_HUMAN	atcaaagcccGcctccctggg	0.628966	0.813769	3.24794	4.14545	strong	1	0.897507	0.177728
chr22:46718039:C:T_932	chr22	46718039	46718039	1	-	chr22:46718039:C:T	C	T	SNV	SRF	HOCOMOCO	SRF_do	SRF_HUMAN	ctcctttgacttccCggacactggggacg	0.623391	0.513397	4.95415	4.12764	strong	1	-0.826507	-0.10618
chr22:46715265:A:C_933	chr22	46715265	46715265	1	+	chr22:46715265:A:C	A	C	SNV	HNF1A	HOCOMOCO	HNF1A_f1	HNF1A_HUMAN	tctaggtcgagactAagacttcccacttg	0.609855	0.495435	4.56504	3.75779	strong	1	-0.807247	-0.110317
chr22:46718113:A:G_934	chr22	46718113	46718113	1	+	chr22:46718113:A:G	A	G	SNV	PRDM1	HOCOMOCO	PRDM1_f1	PRDM1_HUMAN	gaggtggctagggAcacactccaggga	0.571701	0.464141	5.4106	4.42662	strong	1	-0.983982	-0.105478
chr22:46718397:G:A_935	chr22	46718397	46718397	1	-	chr22:46718397:G:A	G	A	SNV	MEIS2	HOCOMOCO	MEIS2_do	MEIS2_HUMAN	gttattactgccAtggaaattaggt	0.576269	0.67265	4.8132	5.5881	strong	1	0.774901	0.0942706
chr22:46719042:G:A_936	chr22	46719042	46719042	1	-	chr22:46719042:G:A	G	A	SNV	TCF4	HOCOMOCO	ITF2_f1	ITF2_HUMAN	gtggccgtAccttcagg	0.547397	0.696441	3.64581	4.6311	strong	1	0.985285	0.148434
chr22:46718964:G:A_937	chr22	46718964	46718964	1	+	chr22:46718964:G:A	G	A	SNV	MEF2C	HOCOMOCO	MEF2C_f1	MEF2C_HUMAN	ctggctggcctcAaatgggtgtcgg	0.531371	0.616067	4.93049	5.70451	strong	1	0.774015	0.084012
chr22:46719021:C:G_938	chr22	46719021	46719021	1	-	chr22:46719021:C:G	C	G	SNV	MZF1	HOCOMOCO	MZF1_f1	MZF1_HUMAN	caaagcccCcctccctg	0.816794	0.641486	4.62995	3.65754	strong	1	-0.972415	-0.172225
chr22:46717451:T:G_939	chr22	46717451	46717451	1	-	chr22:46717451:T:G	T	G	SNV	ETS1	HOCOMOCO	ETS1_si	ETS1_HUMAN	cttcatttTcccccttc	0.767509	0.61656	3.87006	3.13448	strong	1	-0.735573	-0.147027
chr22:46716176:A:G_940	chr22	46716176	46716176	1	-	chr22:46716176:A:G	A	G	SNV	CDX2	HOCOMOCO	CDX2_f1	CDX2_HUMAN	ccaaggaAgccaggg	0.538142	0.350817	2.37788	1.5778	strong	1	-0.800081	-0.183905
chr22:46716176:A:G_941	chr22	46716176	46716176	1	+	chr22:46716176:A:G	A	G	SNV	RORA	HOCOMOCO	RORA_f1	RORA_HUMAN	acgcccaaggaGgccagggctgc	0.620525	0.747443	4.91888	5.90171	strong	1	0.982833	0.125083
chr22:46717854:C:T_942	chr22	46717854	46717854	1	-	chr22:46717854:C:T	C	T	SNV	EGR4	HOCOMOCO	EGR4_f1	EGR4_HUMAN	ctctcccgatCgtcctcgcag	0.653082	0.520503	3.93446	3.19977	strong	1	-0.734694	-0.12544
chr22:46716176:A:G_943	chr22	46716176	46716176	1	+	chr22:46716176:A:G	A	G	SNV	TBX5	HOCOMOCO	TBX5_si	TBX5_HUMAN	ccaaggaGgccaggg	0.454117	0.635664	2.4702	3.41826	strong	1	0.948061	0.178178
chr22:46718964:G:A_944	chr22	46718964	46718964	1	-	chr22:46718964:G:A	G	A	SNV	BHLHE41	HOCOMOCO	BHE41_f1	BHE41_HUMAN	cttgcttctggctggcctcAaatgggtgtcgggctctac	0.59194	0.725354	4.03327	4.85181	strong	1	0.818541	0.125219
chr22:46717854:C:T_945	chr22	46717854	46717854	1	-	chr22:46717854:C:T	C	T	SNV	NR2C1	HOCOMOCO	NR2C1_si	NR2C1_HUMAN	ccctctcccgatTgtcctcgcagtt	0.585919	0.711772	3.95036	4.7448	strong	1	0.794436	0.121026
chr22:46719021:C:G_946	chr22	46719021	46719021	1	-	chr22:46719021:C:G	C	G	SNV	INSM1	HOCOMOCO	INSM1_f1	INSM1_HUMAN	catcaaagcccCcctccctgggg	0.748203	0.637243	6.31266	5.39106	strong	1	-0.9216	-0.109662
chr22:46718963:C:A_947	chr22	46718963	46718963	1	-	chr22:46718963:C:A	C	A	SNV	HIC1	HOCOMOCO	HIC1_si	HIC1_HUMAN	gctggcctCgaatgggt	0.63743	0.50887	3.87095	3.11995	strong	1	-0.751006	-0.125398
chr22:46718964:G:A_948	chr22	46718964	46718964	1	-	chr22:46718964:G:A	G	A	SNV	PAX5	HOCOMOCO	PAX5_si	PAX5_HUMAN	tggcctcAaatgggt	0.579027	0.721086	3.12636	3.88059	strong	1	0.754224	0.140676
chr22:46718397:G:A_949	chr22	46718397	46718397	1	+	chr22:46718397:G:A	G	A	SNV	TFAP4	HOCOMOCO	TFAP4_si	TFAP4_HUMAN	tattactgccGtggaaattag	0.701453	0.564928	4.67162	3.8005	strong	1	-0.871111	-0.132458
chr22:46718039:C:T_950	chr22	46718039	46718039	1	+	chr22:46718039:C:T	C	T	SNV	HOXD4	HOCOMOCO	HXD4_f1	HXD4_HUMAN	gacttccTggacact	0.354882	0.553785	1.62061	2.41074	strong	1	0.790123	0.188876
chr22:46717860:C:T_951	chr22	46717860	46717860	1	-	chr22:46717860:C:T	C	T	SNV	TCF7	HOCOMOCO	TCF7_f1	TCF7_HUMAN	ccgatcgtcctTgcagttggcaa	0.544185	0.694275	2.94329	3.67533	strong	1	0.732044	0.141691
chr22:46716176:A:G_952	chr22	46716176	46716176	1	+	chr22:46716176:A:G	A	G	SNV	VDR	HOCOMOCO	VDR_f1	VDR_HUMAN	caaggaGgccagg	0.576829	0.813443	2.42031	3.39325	strong	1	0.972939	0.23386
chr22:46718964:G:A_953	chr22	46718964	46718964	1	-	chr22:46718964:G:A	G	A	SNV	RUNX1	HOCOMOCO	RUNX1_f1	RUNX1_HUMAN	gctggcctcAaatgggtgt	0.586214	0.742023	3.22908	4.0332	strong	1	0.804117	0.149893
chr22:46717528:T:C_954	chr22	46717528	46717528	1	+	chr22:46717528:T:C	T	C	SNV	NR4A2	HOCOMOCO	NR4A2_si	NR4A2_HUMAN	tcaagtgtCagagaaga	0.611435	0.726462	3.82966	4.53139	strong	1	0.701727	0.11318
chr22:46713478:G:A_955	chr22	46713478	46713478	1	+	chr22:46713478:G:A	G	A	SNV	EGR2	HOCOMOCO	EGR2_si	EGR2_HUMAN	gagtcattgaGcagaagcttg	0.529837	0.389905	3.58572	2.68879	strong	1	-0.896927	-0.135912
chr22:46716176:A:G_956	chr22	46716176	46716176	1	-	chr22:46716176:A:G	A	G	SNV	HOXB8	HOCOMOCO	HXB8_do	HXB8_HUMAN	cgcccaaggaAgccagggctg	0.573983	0.447242	4.33825	3.41096	strong	1	-0.927298	-0.124383
chr22:46718095:T:C_957	chr22	46718095	46718095	1	-	chr22:46718095:T:C	T	C	SNV	PAX5	HOCOMOCO	PAX5_si	PAX5_HUMAN	tcaccatTcagggag	0.777631	0.590875	4.1808	3.18927	strong	1	-0.991533	-0.184939
chr22:46717999:C:T_958	chr22	46717999	46717999	1	-	chr22:46717999:C:T	C	T	SNV	CXXC1	HOCOMOCO	CXXC1_si	CXXC1_HUMAN	tcccaaCgcctgc	0.922629	0.643677	2.96607	2.09633	strong	1	-0.869743	-0.271176
chr22:46715974:G:A_959	chr22	46715974	46715974	1	+	chr22:46715974:G:A	G	A	SNV	NR2F2	HOCOMOCO	COT2_f1	COT2_HUMAN	gagcaggttAtaacagcaa	0.57187	0.70561	3.48842	4.25845	strong	1	0.77003	0.129342
chr22:46717528:T:C_960	chr22	46717528	46717528	1	-	chr22:46717528:T:C	T	C	SNV	HNF1B	HOCOMOCO	HNF1B_f1	HNF1B_HUMAN	tggggtcaagtgtTagagaagagcact	0.70155	0.578239	4.88511	4.07485	strong	1	-0.810259	-0.118352
chr22:46717999:C:T_961	chr22	46717999	46717999	1	-	chr22:46717999:C:T	C	T	SNV	IRF4	HOCOMOCO	IRF4_si	IRF4_HUMAN	atccacagatcccaaTgcctgccatcaacag	0.474076	0.590315	3.72984	4.58076	strong	1	0.850916	0.112261
chr22:46713478:G:A_962	chr22	46713478	46713478	1	-	chr22:46713478:G:A	G	A	SNV	FOXO1	HOCOMOCO	FOXO1_si	FOXO1_HUMAN	gaattgagtcattgaAcagaagcttgatttc	0.557818	0.691696	3.81481	4.64564	strong	1	0.830829	0.126671
chr22:46716176:A:G_963	chr22	46716176	46716176	1	-	chr22:46716176:A:G	A	G	SNV	OTX1	HOCOMOCO	OTX1_f1	OTX1_HUMAN	ccaaggaAgccaggg	0.742531	0.548506	3.22746	2.43734	strong	1	-0.790123	-0.184783
chr22:46717999:C:T_964	chr22	46717999	46717999	1	-	chr22:46717999:C:T	C	T	SNV	FOXI1	HOCOMOCO	FOXI1_f1	FOXI1_HUMAN	acagatcccaaTgcctgccatca	0.543205	0.667369	4.41211	5.40266	strong	1	0.990544	0.122953
chr22:46719042:G:A_965	chr22	46719042	46719042	1	+	chr22:46719042:G:A	G	A	SNV	RFX2	HOCOMOCO	RFX2_f1	RFX2_HUMAN	gggtgtggccgtGccttcagggttg	0.687485	0.565043	4.56657	3.79181	strong	1	-0.774767	-0.118393
chr22:46718436:T:C_966	chr22	46718436	46718436	1	+	chr22:46718436:T:C	T	C	SNV	MEIS2	HOCOMOCO	MEIS2_do	MEIS2_HUMAN	ttctttgtctcaTgggaagccctga	0.630084	0.511886	5.24587	4.29557	strong	1	-0.950297	-0.115608
chr22:46718361:C:T_967	chr22	46718361	46718361	1	+	chr22:46718361:C:T	C	T	SNV	PBX3	HOCOMOCO	PBX3_f2	PBX3_HUMAN	agcggaaggttagTgagggaagacaaa	0.525361	0.679981	3.39733	4.32643	strong	1	0.929093	0.14867
chr22:46715265:A:C_968	chr22	46715265	46715265	1	-	chr22:46715265:A:C	A	C	SNV	FOXA3	HOCOMOCO	FOXA3_f1	FOXA3_HUMAN	taggtcgagactAagacttcccact	0.670631	0.504199	3.70883	2.82974	strong	1	-0.879084	-0.161343
chr22:46717660:G:C_969	chr22	46717660	46717660	1	+	chr22:46717660:G:C	G	C	SNV	IRF1	HOCOMOCO	IRF1_si	IRF1_HUMAN	ccccggacaccGaatgttggtgg	0.70855	0.589556	5.42592	4.5398	strong	1	-0.886119	-0.116651
chr22:46717600:C:T_970	chr22	46717600	46717600	1	-	chr22:46717600:C:T	C	T	SNV	AR	HOCOMOCO	ANDR_do	ANDR_HUMAN	tcttcctttgcctaaCaatgggtctctccag	0.631176	0.498823	4.17968	3.36334	strong	1	-0.81634	-0.126475
chr22:46719042:G:A_971	chr22	46719042	46719042	1	-	chr22:46719042:G:A	G	A	SNV	GATA4	HOCOMOCO	GATA4_f1	GATA4_HUMAN	gtggccgtAccttcagg	0.51474	0.693421	2.45975	3.25718	strong	1	0.797425	0.172402
chr22:46717528:T:C_972	chr22	46717528	46717528	1	+	chr22:46717528:T:C	T	C	SNV	THRA	HOCOMOCO	THA_f1	THA_HUMAN	gtcaagtgtCagagaagag	0.531695	0.683388	3.07016	3.89894	strong	1	0.828785	0.147241
chr22:46718095:T:C_973	chr22	46718095	46718095	1	+	chr22:46718095:T:C	T	C	SNV	JUN	HOCOMOCO	JUN_f1	JUN_HUMAN	ttcaccatTcagggagg	0.615071	0.46245	3.7834	2.87441	strong	1	-0.908997	-0.149604
chr22:46715265:A:C_974	chr22	46715265	46715265	1	-	chr22:46715265:A:C	A	C	SNV	SREBF1	HOCOMOCO	SRBP1_f2	SRBP1_HUMAN	ggtcgagactCagacttccca	0.480586	0.674142	2.50568	3.4289	strong	1	0.92322	0.185268
chr22:46717854:C:T_975	chr22	46717854	46717854	1	-	chr22:46717854:C:T	C	T	SNV	THRB	HOCOMOCO	THB_f1	THB_HUMAN	tctcccgatTgtcctcgca	0.664668	0.789868	3.92673	4.64212	strong	1	0.715384	0.122439
chr22:46718436:T:C_976	chr22	46718436	46718436	1	+	chr22:46718436:T:C	T	C	SNV	ERG	HOCOMOCO	ERG_f1	ERG_HUMAN	ctttgtctcaCgggaagccct	0.708322	0.822273	4.94401	5.72482	strong	1	0.780819	0.112467
chr22:46718095:T:C_977	chr22	46718095	46718095	1	-	chr22:46718095:T:C	T	C	SNV	HOXB7	HOCOMOCO	HXB7_si	HXB7_HUMAN	gttcaccatTcagggaggt	0.678314	0.545823	4.87307	3.94085	strong	1	-0.932224	-0.130627
chr22:46718964:G:A_978	chr22	46718964	46718964	1	+	chr22:46718964:G:A	G	A	SNV	NKX2-2	HOCOMOCO	NKX22_si	NKX22_HUMAN	tggctggcctcAaatgggtgtcg	0.574799	0.722468	3.77077	4.69533	strong	1	0.924556	0.143722
chr22:46717860:C:T_979	chr22	46717860	46717860	1	+	chr22:46717860:C:T	C	T	SNV	FOXA1	HOCOMOCO	FOXA1_f1	FOXA1_HUMAN	cgatcgtcctTgcagttggca	0.535806	0.671903	3.37537	4.20808	strong	1	0.832712	0.133973
chr22:46715974:G:A_980	chr22	46715974	46715974	1	+	chr22:46715974:G:A	G	A	SNV	JUND	HOCOMOCO	JUND_f1	JUND_HUMAN	tgagcaggttGtaacagcaag	0.58379	0.453697	4.10523	3.22359	strong	1	-0.881634	-0.127296
chr22:46717854:C:T_981	chr22	46717854	46717854	1	-	chr22:46717854:C:T	C	T	SNV	RORA	HOCOMOCO	RORA_f1	RORA_HUMAN	cctctcccgatTgtcctcgcagt	0.502843	0.624498	4.00756	4.94964	strong	1	0.942079	0.119896
chr22:46717999:C:T_982	chr22	46717999	46717999	1	+	chr22:46717999:C:T	C	T	SNV	DLX3	HOCOMOCO	DLX3_do	DLX3_HUMAN	agatcccaaTgcctgccat	0.421011	0.587261	2.51881	3.46403	strong	1	0.945216	0.162669
chr22:46718436:T:C_983	chr22	46718436	46718436	1	-	chr22:46718436:T:C	T	C	SNV	E2F3	HOCOMOCO	E2F3_si	E2F3_HUMAN	tttgtctcaCgggaagccc	0.558167	0.714181	2.91691	3.68425	strong	1	0.767343	0.150754
chr22:46718895:G:A_984	chr22	46718895	46718895	1	+	chr22:46718895:G:A	G	A	SNV	NFATC4	HOCOMOCO	NFAC4_f1	NFAC4_HUMAN	cttgtgaggAgatgctcaa	0.56259	0.732981	3.12638	4.00692	strong	1	0.880547	0.163463
chr22:46717999:C:T_985	chr22	46717999	46717999	1	+	chr22:46717999:C:T	C	T	SNV	ISL1	HOCOMOCO	ISL1_f1	ISL1_HUMAN	tcccaaTgcctgc	0.585161	0.801304	2.43654	3.29878	strong	1	0.862245	0.210744
chr22:46718895:G:A_986	chr22	46718895	46718895	1	+	chr22:46718895:G:A	G	A	SNV	GCM1	HOCOMOCO	GCM1_f1	GCM1_HUMAN	agtccttgtgaggGgatgctcaaggtc	0.793927	0.630337	4.44207	3.59	strong	1	-0.852071	-0.154489
chr22:46718361:C:T_987	chr22	46718361	46718361	1	+	chr22:46718361:C:T	C	T	SNV	FOSB	HOCOMOCO	FOSB_f1	FOSB_HUMAN	gaaggttagTgagggaaga	0.636869	0.784128	3.62712	4.42563	strong	1	0.798507	0.142688
chr22:46718503:T:G_988	chr22	46718503	46718503	1	+	chr22:46718503:T:G	T	G	SNV	EGR1	HOCOMOCO	EGR1_f2	EGR1_HUMAN	aagagaacaaGgaacatgaag	0.342569	0.453333	2.50492	3.27668	strong	1	0.771756	0.108919
chr22:46718113:A:G_989	chr22	46718113	46718113	1	-	chr22:46718113:A:G	A	G	SNV	FOXA1	HOCOMOCO	FOXA1_f1	FOXA1_HUMAN	gtggctagggAcacactccag	0.757428	0.62133	4.73136	3.89865	strong	1	-0.832712	-0.133973
chr22:46717451:T:G_990	chr22	46717451	46717451	1	-	chr22:46717451:T:G	T	G	SNV	INSM1	HOCOMOCO	INSM1_f1	INSM1_HUMAN	atgcttcatttGcccccttctct	0.741787	0.834377	6.25936	7.02839	strong	1	0.76903	0.0915076
chr22:46717860:C:T_991	chr22	46717860	46717860	1	-	chr22:46717860:C:T	C	T	SNV	NR2F6	HOCOMOCO	NR2F6_f1	NR2F6_HUMAN	cctctcccgatcgtcctTgcagttggcaaatgttc	0.578719	0.710486	3.98467	4.8126	strong	1	0.827921	0.124844
chr22:46718436:T:C_992	chr22	46718436	46718436	1	+	chr22:46718436:T:C	T	C	SNV	HOXB8	HOCOMOCO	HXB8_do	HXB8_HUMAN	ctttgtctcaTgggaagccct	0.703207	0.585885	5.28371	4.42533	strong	1	-0.858378	-0.115138
chr22:46717854:C:T_993	chr22	46717854	46717854	1	+	chr22:46717854:C:T	C	T	SNV	HOXA7	HOCOMOCO	HXA7_f1	HXA7_HUMAN	ttccctctcccgatTgtcctcgcagttgg	0.655254	0.800798	3.58623	4.30773	strong	1	0.7215	0.136255
chr22:46719021:C:G_994	chr22	46719021	46719021	1	-	chr22:46719021:C:G	C	G	SNV	PLAG1	HOCOMOCO	PLAG1_f1	PLAG1_HUMAN	gagaccatcaaagcccCcctccctggggtgtgg	0.759194	0.644702	5.42678	4.65311	strong	1	-0.773669	-0.109678
chr22:46717860:C:T_995	chr22	46717860	46717860	1	-	chr22:46717860:C:T	C	T	SNV	SRF	HOCOMOCO	SRF_do	SRF_HUMAN	ctcccgatcgtcctCgcagttggcaaatg	0.581513	0.471519	4.63947	3.81296	strong	1	-0.826507	-0.10618
chr22:46718397:G:A_996	chr22	46718397	46718397	1	+	chr22:46718397:G:A	G	A	SNV	ARNT	HOCOMOCO	ARNT_f1	ARNT_HUMAN	tactgccGtggaaat	0.843499	0.668081	4.15753	3.31079	strong	1	-0.846738	-0.172348
chr22:46716176:A:G_997	chr22	46716176	46716176	1	+	chr22:46716176:A:G	A	G	SNV	NR4A2	HOCOMOCO	NR4A2_si	NR4A2_HUMAN	cccaaggaGgccagggc	0.620956	0.758307	3.88774	4.72566	strong	1	0.83792	0.135146
chr22:46717451:T:G_998	chr22	46717451	46717451	1	-	chr22:46717451:T:G	T	G	SNV	POU2F2	HOCOMOCO	PO2F2_si	PO2F2_HUMAN	cttcatttGcccccttc	0.560977	0.684116	4.27523	5.20864	strong	1	0.933413	0.122768
chr22:46718503:T:G_999	chr22	46718503	46718503	1	-	chr22:46718503:T:G	T	G	SNV	CEBPZ	HOCOMOCO	CEBPZ_si	CEBPZ_HUMAN	aagagaacaaTgaacatgaag	0.666203	0.565087	4.91766	4.18476	strong	1	-0.732902	-0.0998901
chr22:46718503:T:G_1000	chr22	46718503	46718503	1	-	chr22:46718503:T:G	T	G	SNV	FOXI1	HOCOMOCO	FOXI1_f1	FOXI1_HUMAN	aaagagaacaaTgaacatgaagg	0.708911	0.584748	5.73407	4.74353	strong	1	-0.990544	-0.122953
chr22:46717528:T:C_1001	chr22	46717528	46717528	1	-	chr22:46717528:T:C	T	C	SNV	STAT5A	HOCOMOCO	STA5A_do	STA5A_HUMAN	gggtcaagtgtCagagaagagca	0.609346	0.742042	4.00083	4.82465	strong	1	0.823819	0.128198
chr22:46717955:G:A_1002	chr22	46717955	46717955	1	+	chr22:46717955:G:A	G	A	SNV	GCM1	HOCOMOCO	GCM1_f1	GCM1_HUMAN	caaggaggctgacGgagccgtggaaca	0.7346	0.588093	4.13306	3.36997	strong	1	-0.763094	-0.138357
chr22:46718895:G:A_1003	chr22	46718895	46718895	1	+	chr22:46718895:G:A	G	A	SNV	TAL1	HOCOMOCO	TAL1_f1	TAL1_HUMAN	tccttgtgaggAgatgctcaagg	0.664071	0.779269	5.71628	6.67505	strong	1	0.958767	0.112635
chr22:46718039:C:T_1004	chr22	46718039	46718039	1	-	chr22:46718039:C:T	C	T	SNV	EGR2	HOCOMOCO	EGR2_si	EGR2_HUMAN	tttgacttccCggacactggg	0.618045	0.475893	4.15111	3.23996	strong	1	-0.911157	-0.138068
chr22:46715974:G:A_1005	chr22	46715974	46715974	1	+	chr22:46715974:G:A	G	A	SNV	THRB	HOCOMOCO	THB_f1	THB_HUMAN	gagcaggttAtaacagcaa	0.620975	0.746176	3.67708	4.39246	strong	1	0.715384	0.122439
chr22:46717955:G:A_1006	chr22	46717955	46717955	1	+	chr22:46717955:G:A	G	A	SNV	TGIF1	HOCOMOCO	TGIF1_si	TGIF1_HUMAN	gctgacAgagccg	0.80495	0.999909	3.78034	4.66615	strong	1	0.885813	0.189821
chr22:46717600:C:T_1007	chr22	46717600	46717600	1	-	chr22:46717600:C:T	C	T	SNV	RARA	HOCOMOCO	RARA_f1	RARA_HUMAN	gcctaaCaatggg	0.49775	0.341084	2.99061	2.06439	strong	1	-0.926217	-0.155408
chr22:46717999:C:T_1008	chr22	46717999	46717999	1	+	chr22:46717999:C:T	C	T	SNV	BARX2	HOCOMOCO	BARX2_si	BARX2_HUMAN	agatcccaaTgcctgccat	0.451977	0.641263	2.25611	3.12722	strong	1	0.871111	0.182311
chr22:46716176:A:G_1009	chr22	46716176	46716176	1	+	chr22:46716176:A:G	A	G	SNV	EHF	HOCOMOCO	EHF_si	EHF_HUMAN	gacgcccaaggaAgccagggctgca	0.6964	0.559897	5.1821	4.18846	strong	1	-0.993641	-0.13442
chr22:46718503:T:G_1010	chr22	46718503	46718503	1	-	chr22:46718503:T:G	T	G	SNV	RFX1	HOCOMOCO	RFX1_f1	RFX1_HUMAN	aaagagaacaaGgaacatgaagg	0.49639	0.639196	3.13677	3.97725	strong	1	0.840474	0.137766
chr22:46717854:C:T_1011	chr22	46717854	46717854	1	-	chr22:46717854:C:T	C	T	SNV	RARB	HOCOMOCO	RARB_f1	RARB_HUMAN	ctctcccgatTgtcctcgcag	0.642218	0.805808	3.76538	4.68031	strong	1	0.914934	0.158666
chr22:46716437:A:G_1012	chr22	46716437	46716437	1	+	chr22:46716437:A:G	A	G	SNV	SNAI2	HOCOMOCO	SNAI2_f1	SNAI2_HUMAN	tctgccAtgtcgg	0.672727	0.509091	3.22449	2.4898	strong	1	-0.734694	-0.156522
chr22:46716869:C:T_1013	chr22	46716869	46716869	1	-	chr22:46716869:C:T	C	T	SNV	PPARA	HOCOMOCO	PPARA_f1	PPARA_HUMAN	gtctcgTgaccgt	0.737457	0.877322	3.80306	4.50906	strong	1	0.706005	0.137668
chr22:46717854:C:T_1014	chr22	46717854	46717854	1	-	chr22:46717854:C:T	C	T	SNV	NR4A1	HOCOMOCO	NR4A1_f1	NR4A1_HUMAN	ctcccgatTgtcctcgc	0.593757	0.735109	3.72445	4.58443	strong	1	0.859979	0.138795
chr22:46717660:G:C_1015	chr22	46717660	46717660	1	+	chr22:46717660:G:C	G	C	SNV	IRF8	HOCOMOCO	IRF8_si	IRF8_HUMAN	tgtccccggacaccGaatgttggtggaaa	0.677182	0.568354	4.84258	4.11278	strong	1	-0.729802	-0.104147
chr22:46719042:G:A_1016	chr22	46719042	46719042	1	-	chr22:46719042:G:A	G	A	SNV	GATA2	HOCOMOCO	GATA2_si	GATA2_HUMAN	tggccgtAccttcag	0.507062	0.683843	2.45547	3.25284	strong	1	0.797367	0.170419
chr22:46715974:G:A_1017	chr22	46715974	46715974	1	+	chr22:46715974:G:A	G	A	SNV	THRA	HOCOMOCO	THA_f1	THA_HUMAN	gagcaggttAtaacagcaa	0.599367	0.754017	3.43989	4.28483	strong	1	0.844938	0.150111
chr22:46717451:T:G_1018	chr22	46717451	46717451	1	-	chr22:46717451:T:G	T	G	SNV	SPIB	HOCOMOCO	SPIB_f1	SPIB_HUMAN	atgcttcatttTcccccttctct	0.850567	0.708493	5.98844	5.0124	strong	1	-0.976049	-0.139136
chr22:46715265:A:C_1019	chr22	46715265	46715265	1	-	chr22:46715265:A:C	A	C	SNV	AHR	HOCOMOCO	AHR_si	AHR_HUMAN	tcgagactCagacttcc	0.413701	0.560416	2.32362	3.09	strong	1	0.766371	0.142285
chr22:46718095:T:C_1020	chr22	46718095	46718095	1	+	chr22:46718095:T:C	T	C	SNV	ZFHX3	HOCOMOCO	ZFHX3_f1	ZFHX3_HUMAN	agttcaccatTcagggaggtg	0.635498	0.500633	3.88759	3.12197	strong	1	-0.765625	-0.128528
chr22:46717660:G:C_1021	chr22	46717660	46717660	1	-	chr22:46717660:G:C	G	C	SNV	IKZF1	HOCOMOCO	IKZF1_f1	IKZF1_HUMAN	ggacaccCaatgttg	0.64199	0.829116	3.02771	3.89028	strong	1	0.862572	0.18439
chr22:46717854:C:T_1022	chr22	46717854	46717854	1	-	chr22:46717854:C:T	C	T	SNV	RXRG	HOCOMOCO	RXRG_f1	RXRG_HUMAN	ccctctcccgatTgtcctcgcagtt	0.467142	0.550498	4.58479	5.38159	strong	1	0.796805	0.0823276
chr22:46718895:G:A_1023	chr22	46718895	46718895	1	+	chr22:46718895:G:A	G	A	SNV	NR3C1	HOCOMOCO	GCR_si	GCR_HUMAN	gtgaggAgatgct	0.574027	0.760868	2.61516	3.44036	strong	1	0.8252	0.18352
chr22:46718113:A:G_1024	chr22	46718113	46718113	1	+	chr22:46718113:A:G	A	G	SNV	NFATC4	HOCOMOCO	NFAC4_f1	NFAC4_HUMAN	tggctagggAcacactcca	0.738967	0.592792	4.03786	3.28246	strong	1	-0.755405	-0.140232
chr22:46718964:G:A_1025	chr22	46718964	46718964	1	+	chr22:46718964:G:A	G	A	SNV	YY1	HOCOMOCO	TYY1_f2	TYY1_HUMAN	tggctggcctcAaatgggtgtcg	0.592829	0.69945	4.52304	5.28414	strong	1	0.761102	0.102442
chr22:46717999:C:T_1026	chr22	46717999	46717999	1	-	chr22:46717999:C:T	C	T	SNV	BATF	HOCOMOCO	BATF_si	BATF_HUMAN	agatcccaaTgcctgccat	0.453047	0.601237	3.02745	3.98175	strong	1	0.954292	0.145701
chr22:46717528:T:C_1027	chr22	46717528	46717528	1	-	chr22:46717528:T:C	T	C	SNV	MEIS1	HOCOMOCO	MEIS1_f2	MEIS1_HUMAN	ggggtcaagtgtCagagaagagcac	0.68473	0.806916	5.15124	6.03288	strong	1	0.881647	0.118723
chr22:46716176:A:G_1028	chr22	46716176	46716176	1	+	chr22:46716176:A:G	A	G	SNV	FEV	HOCOMOCO	FEV_f1	FEV_HUMAN	gcccaaggaAgccagggct	0.754771	0.617366	4.23724	3.50255	strong	1	-0.734694	-0.132414
chr22:46719042:G:A_1029	chr22	46719042	46719042	1	-	chr22:46719042:G:A	G	A	SNV	NKX3-1	HOCOMOCO	NKX31_si	NKX31_HUMAN	gggtgtggccgtAccttcagggttg	0.427101	0.565641	2.79899	3.63788	strong	1	0.838891	0.133837
chr22:46716869:C:T_1030	chr22	46716869	46716869	1	-	chr22:46716869:C:T	C	T	SNV	TFE3	HOCOMOCO	TFE3_f1	TFE3_HUMAN	agagtctcgTgaccgtaga	0.679653	0.848993	3.73808	4.63006	strong	1	0.891975	0.164405
chr22:46718503:T:G_1031	chr22	46718503	46718503	1	+	chr22:46718503:T:G	T	G	SNV	EOMES	HOCOMOCO	EOMES_f1	EOMES_HUMAN	tcaaagagaacaaGgaacatgaaggaa	0.442432	0.511774	5.18035	5.95896	strong	1	0.778606	0.0680539
chr22:46717742:A:G_1032	chr22	46717742	46717742	1	+	chr22:46717742:A:G	A	G	SNV	MECOM	HOCOMOCO	EVI1_f1	EVI1_HUMAN	aactggagccaaatcAgaggatggagggagt	0.56901	0.475198	5.23505	4.41832	strong	1	-0.816728	-0.0908766
chr22:46718436:T:C_1033	chr22	46718436	46718436	1	+	chr22:46718436:T:C	T	C	SNV	FOXM1	HOCOMOCO	FOXM1_f1	FOXM1_HUMAN	ttctttgtctcaTgggaagccctga	0.697833	0.535101	3.41807	2.68221	strong	1	-0.735861	-0.153803
chr22:46717660:G:C_1034	chr22	46717660	46717660	1	+	chr22:46717660:G:C	G	C	SNV	NFATC1	HOCOMOCO	NFAC1_do	NFAC1_HUMAN	tccccggacaccGaatgttggtgga	0.62441	0.523316	5.19381	4.37484	strong	1	-0.818972	-0.099432
chr22:46713478:G:A_1035	chr22	46713478	46713478	1	-	chr22:46713478:G:A	G	A	SNV	FOXA1	HOCOMOCO	FOXA1_f1	FOXA1_HUMAN	gagtcattgaAcagaagcttg	0.557677	0.692415	3.50919	4.33358	strong	1	0.824395	0.132635
chr22:46717860:C:T_1036	chr22	46717860	46717860	1	-	chr22:46717860:C:T	C	T	SNV	GLI1	HOCOMOCO	GLI1_f1	GLI1_HUMAN	cgatcgtcctCgcagttggca	0.718612	0.595286	5.19131	4.32755	strong	1	-0.863755	-0.120601
chr22:46718361:C:T_1037	chr22	46718361	46718361	1	+	chr22:46718361:C:T	C	T	SNV	JUNB	HOCOMOCO	JUNB_f1	JUNB_HUMAN	gaaggttagTgagggaaga	0.60146	0.75198	3.60501	4.47836	strong	1	0.873349	0.147589
chr22:46717451:T:G_1038	chr22	46717451	46717451	1	-	chr22:46717451:T:G	T	G	SNV	NFATC1	HOCOMOCO	NFAC1_do	NFAC1_HUMAN	tatgcttcatttTcccccttctctg	0.704459	0.585026	5.8423	4.87476	strong	1	-0.96754	-0.11747
chr22:46718095:T:C_1039	chr22	46718095	46718095	1	-	chr22:46718095:T:C	T	C	SNV	HOXC6	HOCOMOCO	HXC6_f1	HXC6_HUMAN	agagagttcaccatTcagggaggtggcta	0.549999	0.468178	5.55739	4.79176	strong	1	-0.765625	-0.0783796
chr22:46715974:G:A_1040	chr22	46715974	46715974	1	+	chr22:46715974:G:A	G	A	SNV	RARG	HOCOMOCO	RARG_f1	RARG_HUMAN	caggttAtaacag	0.609627	0.773293	3.06277	3.86896	strong	1	0.806184	0.1617
chr22:46718397:G:A_1041	chr22	46718397	46718397	1	-	chr22:46718397:G:A	G	A	SNV	HOXB1	HOCOMOCO	HXB1_f1	HXB1_HUMAN	attactgccAtggaaatta	0.441439	0.563245	3.31618	4.19509	strong	1	0.878906	0.119636
chr22:46713478:G:A_1042	chr22	46713478	46713478	1	+	chr22:46713478:G:A	G	A	SNV	IRF2	HOCOMOCO	IRF2_f1	IRF2_HUMAN	attgagtcattgaAcagaagcttgatt	0.513768	0.637455	4.21751	5.18355	strong	1	0.966044	0.120527
chr22:46717742:A:G_1043	chr22	46717742	46717742	1	-	chr22:46717742:A:G	A	G	SNV	PDX1	HOCOMOCO	PDX1_do	PDX1_HUMAN	gccaaatcAgaggatgg	0.722097	0.590616	4.48663	3.6871	strong	1	-0.79953	-0.129446
chr22:46718964:G:A_1044	chr22	46718964	46718964	1	+	chr22:46718964:G:A	G	A	SNV	PPARA	HOCOMOCO	PPARA_f1	PPARA_HUMAN	ggcctcAaatggg	0.390504	0.530369	2.05173	2.75774	strong	1	0.706005	0.137668
chr22:46718039:C:T_1045	chr22	46718039	46718039	1	-	chr22:46718039:C:T	C	T	SNV	ATF5	HOCOMOCO	ATF5_si	ATF5_HUMAN	ctttgacttccTggacactgggg	0.532258	0.650121	3.77361	4.56188	strong	1	0.788277	0.114212
chr22:46717528:T:C_1046	chr22	46717528	46717528	1	+	chr22:46717528:T:C	T	C	SNV	JUNB	HOCOMOCO	JUNB_f1	JUNB_HUMAN	gtcaagtgtCagagaagag	0.595643	0.737119	3.57125	4.39213	strong	1	0.820876	0.138722
chr22:46717854:C:T_1047	chr22	46717854	46717854	1	-	chr22:46717854:C:T	C	T	SNV	NOBOX	HOCOMOCO	NOBOX_si	NOBOX_HUMAN	ctcccgatTgtcctcgc	0.458363	0.639365	2.44849	3.3703	strong	1	0.921804	0.177034
chr22:46718503:T:G_1048	chr22	46718503	46718503	1	+	chr22:46718503:T:G	T	G	SNV	MZF1	HOCOMOCO	MZF1_f1	MZF1_HUMAN	gagaacaaGgaacatga	0.423805	0.58039	2.45008	3.31864	strong	1	0.868563	0.153832
chr22:46718964:G:A_1049	chr22	46718964	46718964	1	-	chr22:46718964:G:A	G	A	SNV	SMARCC1	HOCOMOCO	SMRC1_f1	SMRC1_HUMAN	ctggcctcAaatgggtg	0.590972	0.728167	3.49889	4.28464	strong	1	0.785753	0.134512
chr22:46716869:C:T_1050	chr22	46716869	46716869	1	-	chr22:46716869:C:T	C	T	SNV	RXRG	HOCOMOCO	RXRG_f1	RXRG_HUMAN	tccagagtctcgTgaccgtagacct	0.714488	0.797843	6.94921	7.74601	strong	1	0.796805	0.0823276
chr22:46715265:A:C_1051	chr22	46715265	46715265	1	-	chr22:46715265:A:C	A	C	SNV	CDX2	HOCOMOCO	CDX2_f1	CDX2_HUMAN	cgagactAagacttc	0.666521	0.502505	2.9262	2.22567	strong	1	-0.700527	-0.161021
chr22:46713478:G:A_1052	chr22	46713478	46713478	1	+	chr22:46713478:G:A	G	A	SNV	MTF1	HOCOMOCO	MTF1_f1	MTF1_HUMAN	agaattgagtcattgaGcagaagcttgatttca	0.626151	0.529639	5.52951	4.72837	strong	1	-0.801136	-0.0928015
chr22:46718397:G:A_1053	chr22	46718397	46718397	1	+	chr22:46718397:G:A	G	A	SNV	E2F3	HOCOMOCO	E2F3_si	E2F3_HUMAN	attactgccGtggaaatta	0.705974	0.54996	3.64389	2.87654	strong	1	-0.767343	-0.150754
chr22:46718361:C:T_1054	chr22	46718361	46718361	1	+	chr22:46718361:C:T	C	T	SNV	HOXB6	HOCOMOCO	HXB6_f1	HXB6_HUMAN	gcggaaggttagTgagggaagacaa	0.523388	0.646226	3.59179	4.35742	strong	1	0.765625	0.116668
chr22:46718095:T:C_1055	chr22	46718095	46718095	1	-	chr22:46718095:T:C	T	C	SNV	PBX3	HOCOMOCO	PBX3_f2	PBX3_HUMAN	gagagttcaccatTcagggaggtggct	0.795436	0.637765	5.02017	4.07275	strong	1	-0.947422	-0.151603
chr22:46718503:T:G_1056	chr22	46718503	46718503	1	-	chr22:46718503:T:G	T	G	SNV	PRRX2	HOCOMOCO	PRRX2_f1	PRRX2_HUMAN	gaacaaTgaacat	0.802799	0.612225	3.99347	3.05903	strong	1	-0.934444	-0.18838
chr22:46719042:G:A_1057	chr22	46719042	46719042	1	-	chr22:46719042:G:A	G	A	SNV	GATA1	HOCOMOCO	GATA1_si	GATA1_HUMAN	tgtggccgtAccttcaggg	0.498332	0.661968	3.15903	4.15698	strong	1	0.997948	0.16048
chr22:46716869:C:T_1058	chr22	46716869	46716869	1	-	chr22:46716869:C:T	C	T	SNV	VDR	HOCOMOCO	VDR_f1	VDR_HUMAN	gtctcgTgaccgt	0.70862	0.895604	2.96222	3.73109	strong	1	0.768867	0.184808
chr22:46717660:G:C_1059	chr22	46717660	46717660	1	+	chr22:46717660:G:C	G	C	SNV	ZNF143	HOCOMOCO	ZN143_si	ZN143_HUMAN	gcaatcctgtccccggacaccGaatgttggtggaaatggaaca	0.696515	0.609938	6.35322	5.60762	strong	1	-0.745604	-0.083151
chr22:46718436:T:C_1060	chr22	46718436	46718436	1	-	chr22:46718436:T:C	T	C	SNV	RFX3	HOCOMOCO	RFX3_f1	RFX3_HUMAN	tttctttgtctcaTgggaagccctgag	0.715783	0.604479	6.51869	5.52468	strong	1	-0.994013	-0.109752
chr22:46716869:C:T_1061	chr22	46716869	46716869	1	-	chr22:46716869:C:T	C	T	SNV	ATF1	HOCOMOCO	ATF1_si	ATF1_HUMAN	agagtctcgTgaccgtaga	0.560576	0.704574	3.65569	4.55657	strong	1	0.900881	0.140657
chr22:46718095:T:C_1062	chr22	46718095	46718095	1	-	chr22:46718095:T:C	T	C	SNV	PKNOX1	HOCOMOCO	PKNX1_si	PKNX1_HUMAN	agagttcaccatTcagggaggtggc	0.775434	0.6103	4.10238	3.29238	strong	1	-0.81	-0.155653
chr22:46718964:G:A_1063	chr22	46718964	46718964	1	-	chr22:46718964:G:A	G	A	SNV	CBFB	HOCOMOCO	PEBB_f1	PEBB_HUMAN	ggctggcctcAaatgggtgtc	0.614293	0.775854	3.10146	3.88085	strong	1	0.779386	0.157066
chr22:46717660:G:C_1064	chr22	46717660	46717660	1	+	chr22:46717660:G:C	G	C	SNV	IRF3	HOCOMOCO	IRF3_f1	IRF3_HUMAN	cctgtccccggacaccGaatgttggtggaaatg	0.695543	0.605557	5.78141	5.0787	strong	1	-0.702703	-0.0861271
chr22:46717528:T:C_1065	chr22	46717528	46717528	1	-	chr22:46717528:T:C	T	C	SNV	FOXQ1	HOCOMOCO	FOXQ1_f1	FOXQ1_HUMAN	gggtcaagtgtTagagaagagca	0.531815	0.431346	4.23087	3.46556	strong	1	-0.765306	-0.0981515
chr22:46717955:G:A_1066	chr22	46717955	46717955	1	+	chr22:46717955:G:A	G	A	SNV	CREB1	HOCOMOCO	CREB1_f1	CREB1_HUMAN	aggctgacGgagccgtg	0.852303	0.69153	4.89185	3.99646	strong	1	-0.895391	-0.15669
chr22:46716176:A:G_1067	chr22	46716176	46716176	1	+	chr22:46716176:A:G	A	G	SNV	ELF1	HOCOMOCO	ELF1_f1	ELF1_HUMAN	gcccaaggaAgccagggct	0.873164	0.6998	4.83243	3.9022	strong	1	-0.930231	-0.168734
chr22:46718964:G:A_1068	chr22	46718964	46718964	1	-	chr22:46718964:G:A	G	A	SNV	MAX	HOCOMOCO	MAX_f1	MAX_HUMAN	ggctggcctcAaatgggtgtc	0.515795	0.65736	3.40335	4.29022	strong	1	0.886873	0.137782
chr22:46718361:C:T_1069	chr22	46718361	46718361	1	+	chr22:46718361:C:T	C	T	SNV	HOXB8	HOCOMOCO	HXB8_do	HXB8_HUMAN	ggaaggttagTgagggaagac	0.451708	0.56903	3.44363	4.30201	strong	1	0.858378	0.115138
chr22:46717451:T:G_1070	chr22	46717451	46717451	1	-	chr22:46717451:T:G	T	G	SNV	ETS2	HOCOMOCO	ETS2_f1	ETS2_HUMAN	tgcttcatttTcccccttctc	0.852745	0.688301	3.97831	3.25739	strong	1	-0.720918	-0.155912
chr22:46717528:T:C_1071	chr22	46717528	46717528	1	-	chr22:46717528:T:C	T	C	SNV	MAFG	HOCOMOCO	MAFG_si	MAFG_HUMAN	aagtgtCagagaa	0.628293	0.841549	2.95382	3.92419	strong	1	0.970372	0.208898
chr22:46716869:C:T_1072	chr22	46716869	46716869	1	+	chr22:46716869:C:T	C	T	SNV	MAX	HOCOMOCO	MAX_f1	MAX_HUMAN	cagagtctcgTgaccgtagac	0.659121	0.80121	4.30126	5.19142	strong	1	0.890159	0.138292
chr22:46715265:A:C_1073	chr22	46715265	46715265	1	-	chr22:46715265:A:C	A	C	SNV	MAF	HOCOMOCO	MAF_f1	MAF_HUMAN	cgagactCagacttc	0.491107	0.660547	2.54368	3.36159	strong	1	0.817911	0.163576
chr22:46717955:G:A_1074	chr22	46717955	46717955	1	+	chr22:46717955:G:A	G	A	SNV	GATA3	HOCOMOCO	GATA3_si	GATA3_HUMAN	ggctgacAgagccgt	0.524946	0.69038	2.44932	3.19244	strong	1	0.74312	0.162138
chr22:46718964:G:A_1075	chr22	46718964	46718964	1	+	chr22:46718964:G:A	G	A	SNV	TGIF1	HOCOMOCO	TGIF1_si	TGIF1_HUMAN	ggcctcAaatggg	0.440001	0.598138	2.12216	2.84067	strong	1	0.718508	0.153969
chr22:46718436:T:C_1076	chr22	46718436	46718436	1	-	chr22:46718436:T:C	T	C	SNV	AHR	HOCOMOCO	AHR_si	AHR_HUMAN	ttgtctcaCgggaagcc	0.636149	0.809538	3.48559	4.3913	strong	1	0.905708	0.168154
chr22:46718895:G:A_1077	chr22	46718895	46718895	1	+	chr22:46718895:G:A	G	A	SNV	FEV	HOCOMOCO	FEV_f1	FEV_HUMAN	cttgtgaggAgatgctcaa	0.626908	0.788168	3.55357	4.41582	strong	1	0.862245	0.155402
chr22:46719042:G:A_1078	chr22	46719042	46719042	1	+	chr22:46719042:G:A	G	A	SNV	HIC1	HOCOMOCO	HIC1_si	HIC1_HUMAN	gtggccgtGccttcagg	0.707245	0.556165	4.27879	3.39623	strong	1	-0.882564	-0.147365
chr22:46716176:A:G_1079	chr22	46716176	46716176	1	+	chr22:46716176:A:G	A	G	SNV	RARG	HOCOMOCO	RARG_do	RARG_HUMAN	cctgtcagacgcccaaggaGgccagggctgcaccctgcc	0.537879	0.676623	3.94796	4.84929	strong	1	0.901326	0.129686
chr22:46717860:C:T_1080	chr22	46717860	46717860	1	+	chr22:46717860:C:T	C	T	SNV	LEF1	HOCOMOCO	LEF1_f1	LEF1_HUMAN	cgtcctTgcagtt	0.579511	0.764685	3.0811	4.05191	strong	1	0.970804	0.18367
chr22:46716176:A:G_1081	chr22	46716176	46716176	1	+	chr22:46716176:A:G	A	G	SNV	POU6F1	HOCOMOCO	PO6F1_f1	PO6F1_HUMAN	gacgcccaaggaAgccagggctgca	0.500262	0.412598	4.45	3.70778	strong	1	-0.742222	-0.0854985
chr22:46718964:G:A_1082	chr22	46718964	46718964	1	-	chr22:46718964:G:A	G	A	SNV	T	HOCOMOCO	BRAC_si	BRAC_HUMAN	ctgccttgcttctggctggcctcAaatgggtgtcgggctctacagctg	0.492386	0.542315	8.45885	9.28189	strong	1	0.823045	0.0489137
chr22:46716437:A:G_1083	chr22	46716437	46716437	1	-	chr22:46716437:A:G	A	G	SNV	ISL1	HOCOMOCO	ISL1_f1	ISL1_HUMAN	tctgccAtgtcgg	0.583947	0.367805	2.43169	1.56945	strong	1	-0.862245	-0.210744
chr22:46718039:C:T_1084	chr22	46718039	46718039	1	+	chr22:46718039:C:T	C	T	SNV	FOXF2	HOCOMOCO	FOXF2_f1	FOXF2_HUMAN	tttgacttccTggacactggg	0.481827	0.601818	3.01936	3.74235	strong	1	0.72299	0.117721
chr22:46718503:T:G_1085	chr22	46718503	46718503	1	-	chr22:46718503:T:G	T	G	SNV	RFX2	HOCOMOCO	RFX2_f1	RFX2_HUMAN	caaagagaacaaGgaacatgaagga	0.487284	0.623551	3.29978	4.16202	strong	1	0.862245	0.13176
chr22:46717999:C:T_1086	chr22	46717999	46717999	1	-	chr22:46717999:C:T	C	T	SNV	JUN	HOCOMOCO	JUN_f1	JUN_HUMAN	gatcccaaTgcctgcca	0.468178	0.594452	2.90852	3.6606	strong	1	0.752076	0.123778
chr22:46717854:C:T_1087	chr22	46717854	46717854	1	-	chr22:46717854:C:T	C	T	SNV	ISL1	HOCOMOCO	ISL1_f1	ISL1_HUMAN	cccgatTgtcctc	0.510503	0.698738	2.13871	2.88962	strong	1	0.750915	0.183534
chr22:46717955:G:A_1088	chr22	46717955	46717955	1	+	chr22:46717955:G:A	G	A	SNV	T	HOCOMOCO	BRAC_si	BRAC_HUMAN	gaggggctagcaaggaggctgacAgagccgtggaacaggggctccacc	0.500707	0.556961	8.59602	9.52332	strong	1	0.927298	0.0551094
chr22:46719042:G:A_1089	chr22	46719042	46719042	1	+	chr22:46719042:G:A	G	A	SNV	MEF2A	HOCOMOCO	MEF2A_f1	MEF2A_HUMAN	ggggtgtggccgtAccttcagggttga	0.472505	0.590428	3.71559	4.61068	strong	1	0.895087	0.115951
chr22:46718963:C:A_1090	chr22	46718963	46718963	1	+	chr22:46718963:C:A	C	A	SNV	TBP	HOCOMOCO	TBP_f1	TBP_HUMAN	tggctggcctAgaatgggtgt	0.473335	0.678686	2.11311	2.94783	strong	1	0.83472	0.196223
chr22:46718895:G:A_1091	chr22	46718895	46718895	1	+	chr22:46718895:G:A	G	A	SNV	GLI2	HOCOMOCO	GLI2_f1	GLI2_HUMAN	ccttgtgaggGgatgctcaag	0.655774	0.562042	6.05646	5.2025	strong	1	-0.853958	-0.0928967
chr22:46717999:C:T_1092	chr22	46717999	46717999	1	-	chr22:46717999:C:T	C	T	SNV	CEBPZ	HOCOMOCO	CEBPZ_si	CEBPZ_HUMAN	cagatcccaaTgcctgccatc	0.572187	0.700802	4.23622	5.16845	strong	1	0.932224	0.127056
chr22:46717955:G:A_1093	chr22	46717955	46717955	1	+	chr22:46717955:G:A	G	A	SNV	MECP2	HOCOMOCO	MECP2_f1	MECP2_HUMAN	gctgacGgagccg	0.771885	0.570415	3.79296	2.80969	strong	1	-0.983264	-0.20041
chr22:46716869:C:T_1094	chr22	46716869	46716869	1	-	chr22:46716869:C:T	C	T	SNV	PDX1	HOCOMOCO	PDX1_do	PDX1_HUMAN	gagtctcgTgaccgtag	0.491444	0.63891	3.08404	3.98077	strong	1	0.896735	0.145184
chr22:46717860:C:T_1095	chr22	46717860	46717860	1	-	chr22:46717860:C:T	C	T	SNV	GLI3	HOCOMOCO	GLI3_si	GLI3_HUMAN	cgatcgtcctCgcagttggca	0.673652	0.538865	4.59471	3.71581	strong	1	-0.878906	-0.130736
chr22:46713478:G:A_1096	chr22	46713478	46713478	1	-	chr22:46713478:G:A	G	A	SNV	MAFK	HOCOMOCO	MAFK_si	MAFK_HUMAN	agtcattgaGcagaagctt	0.713386	0.593708	5.40583	4.52002	strong	1	-0.885813	-0.117681
chr22:46716869:C:T_1097	chr22	46716869	46716869	1	-	chr22:46716869:C:T	C	T	SNV	ESRRA	HOCOMOCO	ERR1_f1	ERR1_HUMAN	gagtctcgTgaccgtag	0.651331	0.794216	3.88867	4.70896	strong	1	0.820284	0.139259
chr22:46716176:A:G_1098	chr22	46716176	46716176	1	-	chr22:46716176:A:G	A	G	SNV	REST	HOCOMOCO	REST_f1	REST_HUMAN	atcctgtcagacgcccaaggaAgccagggctgcaccctgcctt	0.568408	0.494837	7.57954	6.66712	strong	1	-0.912418	-0.0705548
chr22:46718895:G:A_1099	chr22	46718895	46718895	1	+	chr22:46718895:G:A	G	A	SNV	INSM1	HOCOMOCO	INSM1_f1	INSM1_HUMAN	tccttgtgaggGgatgctcaagg	0.749266	0.638306	6.32149	5.39989	strong	1	-0.9216	-0.109662
chr22:46717742:A:G_1100	chr22	46717742	46717742	1	-	chr22:46717742:A:G	A	G	SNV	EOMES	HOCOMOCO	EOMES_f1	EOMES_HUMAN	ctggagccaaatcGgaggatggaggga	0.375182	0.450812	4.42524	5.27445	strong	1	0.849207	0.0742248
chr22:46717955:G:A_1101	chr22	46717955	46717955	1	+	chr22:46717955:G:A	G	A	SNV	IRF1	HOCOMOCO	IRF1_si	IRF1_HUMAN	aggaggctgacAgagccgtggaa	0.447426	0.57967	3.48138	4.46617	strong	1	0.984791	0.129641
chr22:46718503:T:G_1102	chr22	46718503	46718503	1	+	chr22:46718503:T:G	T	G	SNV	ZBTB7B	HOCOMOCO	ZBT7B_si	ZBT7B_HUMAN	gagcttcgtcaaagagaacaaGgaacatgaaggaattgcttgt	0.467791	0.549496	4.41371	5.11575	strong	1	0.702041	0.0781202
chr22:46717451:T:G_1103	chr22	46717451	46717451	1	-	chr22:46717451:T:G	T	G	SNV	MTF1	HOCOMOCO	MTF1_f1	MTF1_HUMAN	cctttatgcttcatttGcccccttctctgtgcc	0.666558	0.774502	5.86492	6.76096	strong	1	0.896033	0.103794
chr22:46717451:T:G_1104	chr22	46717451	46717451	1	-	chr22:46717451:T:G	T	G	SNV	NEUROD1	HOCOMOCO	NDF1_f1	NDF1_HUMAN	atgcttcatttGcccccttctct	0.642031	0.804476	3.84086	4.76815	strong	1	0.927298	0.157589
chr22:46716176:A:G_1105	chr22	46716176	46716176	1	-	chr22:46716176:A:G	A	G	SNV	REL	HOCOMOCO	REL_do	REL_HUMAN	acgcccaaggaAgccagggctgc	0.610257	0.478046	3.58461	2.84376	strong	1	-0.740851	-0.128429
chr22:46717742:A:G_1106	chr22	46717742	46717742	1	-	chr22:46717742:A:G	A	G	SNV	ATF3	HOCOMOCO	ATF3_f1	ATF3_HUMAN	gccaaatcAgaggatgg	0.828015	0.599002	3.61868	2.663	strong	1	-0.955676	-0.220386
chr22:46717860:C:T_1107	chr22	46717860	46717860	1	-	chr22:46717860:C:T	C	T	SNV	NR5A2	HOCOMOCO	NR5A2_f1	NR5A2_HUMAN	gatcgtcctTgcagttggc	0.752763	0.925535	4.34327	5.30117	strong	1	0.9579	0.16764
chr22:46714329:C:T_1108	chr22	46714329	46714329	1	+	chr22:46714329:C:T	C	T	SNV	POU2F2	HOCOMOCO	PO2F2_si	PO2F2_HUMAN	aggagacaTggccagcc	0.386545	0.506127	2.95302	3.85946	strong	1	0.90644	0.11922
chr22:46718397:G:A_1109	chr22	46718397	46718397	1	+	chr22:46718397:G:A	G	A	SNV	ATF2+ATF4	HOCOMOCO	ATF2+ATF4_f1	ATF2+ATF4_HUMAN	ttactgccGtggaaatt	0.697068	0.549186	4.08697	3.25141	strong	1	-0.835566	-0.144098
chr22:46718361:C:T_1110	chr22	46718361	46718361	1	-	chr22:46718361:C:T	C	T	SNV	TGIF1	HOCOMOCO	TGIF1_si	TGIF1_HUMAN	ggttagTgaggga	0.440916	0.61032	2.12631	2.89602	strong	1	0.769705	0.16494
chr22:46717600:C:T_1111	chr22	46717600	46717600	1	-	chr22:46717600:C:T	C	T	SNV	T	HOCOMOCO	BRAC_si	BRAC_HUMAN	ctctggtctcttcctttgcctaaCaatgggtctctccaggggtctgcc	0.49638	0.448448	8.52469	7.73457	strong	1	-0.790123	-0.0469572
chr22:46719042:G:A_1112	chr22	46719042	46719042	1	+	chr22:46719042:G:A	G	A	SNV	GFI1B	HOCOMOCO	GFI1B_f1	GFI1B_HUMAN	gtgtggccgtGccttcagggt	0.667878	0.557096	4.42476	3.72391	strong	1	-0.700841	-0.107394
chr22:46715265:A:C_1113	chr22	46715265	46715265	1	-	chr22:46715265:A:C	A	C	SNV	TFAP2B	HOCOMOCO	AP2B_f1	AP2B_HUMAN	gtcgagactCagacttccc	0.485764	0.630555	2.59146	3.32876	strong	1	0.7373	0.141515
chr22:46718039:C:T_1114	chr22	46718039	46718039	1	+	chr22:46718039:C:T	C	T	SNV	MECP2	HOCOMOCO	MECP2_f1	MECP2_HUMAN	acttccCggacac	0.937204	0.785417	4.59978	3.859	strong	1	-0.740789	-0.150989
chr22:46713478:G:A_1115	chr22	46713478	46713478	1	+	chr22:46713478:G:A	G	A	SNV	SP1	HOCOMOCO	SP1_f1	SP1_HUMAN	gagtcattgaGcagaagcttg	0.507193	0.364632	3.63522	2.67045	strong	1	-0.964777	-0.138413
chr22:46717854:C:T_1116	chr22	46717854	46717854	1	-	chr22:46717854:C:T	C	T	SNV	RARA	HOCOMOCO	RARA_f1	RARA_HUMAN	cccgatTgtcctc	0.67188	0.83594	4.02007	4.99	strong	1	0.969927	0.162741
chr22:46717854:C:T_1117	chr22	46717854	46717854	1	+	chr22:46717854:C:T	C	T	SNV	HOXB7	HOCOMOCO	HXB7_si	HXB7_HUMAN	tctcccgatTgtcctcgca	0.42583	0.540179	3.09656	3.90114	strong	1	0.804579	0.112741
chr22:46717600:C:T_1118	chr22	46717600	46717600	1	-	chr22:46717600:C:T	C	T	SNV	PDX1	HOCOMOCO	PDX1_do	PDX1_HUMAN	ttgcctaaTaatgggtc	0.692915	0.853006	4.30918	5.28269	strong	1	0.973511	0.157614
chr22:46714329:C:T_1119	chr22	46714329	46714329	1	-	chr22:46714329:C:T	C	T	SNV	POU3F1	HOCOMOCO	PO3F1_f1	PO3F1_HUMAN	agtggaggagacaTggccagcccttcc	0.450391	0.592703	2.63792	3.3896	strong	1	0.751683	0.13566
chr22:46717955:G:A_1120	chr22	46717955	46717955	1	+	chr22:46717955:G:A	G	A	SNV	ETS2	HOCOMOCO	ETS2_f1	ETS2_HUMAN	ggaggctgacGgagccgtgga	0.731155	0.546478	3.44526	2.63564	strong	1	-0.809619	-0.175096
chr22:46717955:G:A_1121	chr22	46717955	46717955	1	+	chr22:46717955:G:A	G	A	SNV	NFAT5	HOCOMOCO	NFAT5_f1	NFAT5_HUMAN	gcaaggaggctgacAgagccgtggaacag	0.531776	0.639886	3.90168	4.63591	strong	1	0.734226	0.103681
chr22:46717854:C:T_1122	chr22	46717854	46717854	1	-	chr22:46717854:C:T	C	T	SNV	SOX17	HOCOMOCO	SOX17_f2	SOX17_HUMAN	tctttccctctcccgatTgtcctcgcagttggcaa	0.605438	0.708457	5.87496	6.84077	strong	1	0.965815	0.100879
chr22:46718397:G:A_1123	chr22	46718397	46718397	1	+	chr22:46718397:G:A	G	A	SNV	TFEB	HOCOMOCO	TFEB_f1	TFEB_HUMAN	ttactgccGtggaaatt	0.665465	0.534185	5.06389	4.07066	strong	1	-0.993232	-0.130776
chr22:46718039:C:T_1124	chr22	46718039	46718039	1	+	chr22:46718039:C:T	C	T	SNV	HOXD10	HOCOMOCO	HXD10_f1	HXD10_HUMAN	ttgacttccTggacactgg	0.476187	0.654507	2.31199	3.07761	strong	1	0.765625	0.167863
chr22:46717600:C:T_1125	chr22	46717600	46717600	1	+	chr22:46717600:C:T	C	T	SNV	NEUROD1	HOCOMOCO	NDF1_f1	NDF1_HUMAN	cctttgcctaaCaatgggtctct	0.618286	0.475892	3.70531	2.89246	strong	1	-0.812842	-0.138138
chr22:46716869:C:T_1126	chr22	46716869	46716869	1	-	chr22:46716869:C:T	C	T	SNV	SREBF2	HOCOMOCO	SRBP2_f1	SRBP2_HUMAN	tccagagtctcgCgaccgtagacct	0.751695	0.588348	3.85598	3.08724	strong	1	-0.768739	-0.152997
chr22:46718895:G:A_1127	chr22	46718895	46718895	1	+	chr22:46718895:G:A	G	A	SNV	T	HOCOMOCO	BRAC_si	BRAC_HUMAN	ctgtgatgggagtccttgtgaggAgatgctcaaggtcactgcgggctg	0.417159	0.469169	7.21879	8.07613	strong	1	0.857339	0.0509518
chr22:46718503:T:G_1128	chr22	46718503	46718503	1	-	chr22:46718503:T:G	T	G	SNV	VDR	HOCOMOCO	VDR_f1	VDR_HUMAN	gaacaaTgaacat	0.890737	0.715427	3.71107	2.99021	strong	1	-0.720861	-0.173269
chr22:46717854:C:T_1129	chr22	46717854	46717854	1	-	chr22:46717854:C:T	C	T	SNV	LHX2	HOCOMOCO	LHX2_f1	LHX2_HUMAN	ccctctcccgatTgtcctcgcagtt	0.53009	0.694379	2.80377	3.56939	strong	1	0.765625	0.15332
chr22:46718397:G:A_1130	chr22	46718397	46718397	1	-	chr22:46718397:G:A	G	A	SNV	PRRX2	HOCOMOCO	PRRX2_f1	PRRX2_HUMAN	actgccAtggaaa	0.281271	0.455472	1.43625	2.29042	strong	1	0.854167	0.172197
chr22:46717742:A:G_1131	chr22	46717742	46717742	1	+	chr22:46717742:A:G	A	G	SNV	THRB	HOCOMOCO	THB_f1	THB_HUMAN	agccaaatcAgaggatgga	0.638497	0.513296	3.7772	3.06181	strong	1	-0.715384	-0.122439
chr22:46717528:T:C_1132	chr22	46717528	46717528	1	-	chr22:46717528:T:C	T	C	SNV	HLF	HOCOMOCO	HLF_si	HLF_HUMAN	ggggtcaagtgtTagagaagagcac	0.776081	0.617925	4.8413	3.89608	strong	1	-0.945216	-0.152959
chr22:46718436:T:C_1133	chr22	46718436	46718436	1	+	chr22:46718436:T:C	T	C	SNV	MSX2	HOCOMOCO	MSX2_f1	MSX2_HUMAN	gtctcaTgggaag	0.639383	0.408045	2.48086	1.64059	strong	1	-0.840278	-0.221667
chr22:46718095:T:C_1134	chr22	46718095	46718095	1	-	chr22:46718095:T:C	T	C	SNV	GFI1B	HOCOMOCO	GFI1B_f1	GFI1B_HUMAN	agttcaccatTcagggaggtg	0.696145	0.548051	4.60358	3.6667	strong	1	-0.936886	-0.143565
chr22:46718436:T:C_1135	chr22	46718436	46718436	1	-	chr22:46718436:T:C	T	C	SNV	EOMES	HOCOMOCO	EOMES_f1	EOMES_HUMAN	tttctttgtctcaCgggaagccctgag	0.508485	0.57838	5.92203	6.70684	strong	1	0.784812	0.0685964
chr22:46717528:T:C_1136	chr22	46717528	46717528	1	+	chr22:46717528:T:C	T	C	SNV	NR2F2	HOCOMOCO	COT2_f1	COT2_HUMAN	gtcaagtgtCagagaagag	0.609246	0.744825	3.70361	4.48423	strong	1	0.780617	0.131121
chr22:46718436:T:C_1137	chr22	46718436	46718436	1	-	chr22:46718436:T:C	T	C	SNV	MECOM	HOCOMOCO	EVI1_f1	EVI1_HUMAN	cttttctttgtctcaTgggaagccctgaggt	0.627706	0.539206	5.74605	4.97558	strong	1	-0.770473	-0.0857299
chr22:46718397:G:A_1138	chr22	46718397	46718397	1	+	chr22:46718397:G:A	G	A	SNV	MECP2	HOCOMOCO	MECP2_f1	MECP2_HUMAN	actgccGtggaaa	0.75449	0.583947	3.70806	2.87573	strong	1	-0.832329	-0.169646
chr22:46718895:G:A_1139	chr22	46718895	46718895	1	+	chr22:46718895:G:A	G	A	SNV	ZBTB18	HOCOMOCO	ZN238_f1	ZN238_HUMAN	agtccttgtgaggAgatgctcaaggtc	0.550877	0.664561	4.58449	5.48199	strong	1	0.897507	0.110392
chr22:46715265:A:C_1140	chr22	46715265	46715265	1	-	chr22:46715265:A:C	A	C	SNV	RREB1	HOCOMOCO	RREB1_si	RREB1_HUMAN	agtgggttctaggtcgagactCagacttcccacttgtgccttg	0.482067	0.572812	4.62784	5.43953	strong	1	0.81169	0.0876495
chr22:46718113:A:G_1141	chr22	46718113	46718113	1	+	chr22:46718113:A:G	A	G	SNV	IRF3	HOCOMOCO	IRF3_f1	IRF3_HUMAN	agggaggtggctagggAcacactccagggaaat	0.583586	0.468077	4.90714	4.00512	strong	1	-0.902011	-0.110555
chr22:46716437:A:G_1142	chr22	46716437	46716437	1	-	chr22:46716437:A:G	A	G	SNV	POU6F1	HOCOMOCO	PO6F1_f1	PO6F1_HUMAN	gtctcctctgccAtgtcgggccgcc	0.449869	0.361155	4.02333	3.27222	strong	1	-0.751111	-0.0865225
chr22:46718039:C:T_1143	chr22	46718039	46718039	1	-	chr22:46718039:C:T	C	T	SNV	MZF1	HOCOMOCO	MZF1_f1	MZF1_HUMAN	tgacttccCggacactg	0.74053	0.565223	4.20692	3.23451	strong	1	-0.972415	-0.172225
chr22:46715265:A:C_1144	chr22	46715265	46715265	1	-	chr22:46715265:A:C	A	C	SNV	FOXA1	HOCOMOCO	FOXA1_f1	FOXA1_HUMAN	ggtcgagactAagacttccca	0.589053	0.472682	3.70116	2.98915	strong	1	-0.712014	-0.114554
chr22:46717999:C:T_1145	chr22	46717999	46717999	1	+	chr22:46717999:C:T	C	T	SNV	POU3F2	HOCOMOCO	PO3F2_si	PO3F2_HUMAN	agatcccaaTgcctgccat	0.413989	0.617275	1.96694	2.85682	strong	1	0.889877	0.196346
chr22:46716437:A:G_1146	chr22	46716437	46716437	1	-	chr22:46716437:A:G	A	G	SNV	RBPJ	HOCOMOCO	SUH_f1	SUH_HUMAN	cctctgccAtgtcgggc	0.666657	0.525768	3.819	3.04312	strong	1	-0.775877	-0.137208
chr22:46715974:G:A_1147	chr22	46715974	46715974	1	-	chr22:46715974:G:A	G	A	SNV	EOMES	HOCOMOCO	EOMES_f1	EOMES_HUMAN	gcctgagcaggttGtaacagcaagtcc	0.504366	0.43112	5.87578	5.05333	strong	1	-0.822446	-0.0718858
chr22:46718964:G:A_1148	chr22	46718964	46718964	1	-	chr22:46718964:G:A	G	A	SNV	BHLHE40	HOCOMOCO	BHE40_f2	BHE40_HUMAN	ctggcctcAaatgggtg	0.537806	0.651419	3.48095	4.19533	strong	1	0.714377	0.111846
chr22:46718964:G:A_1149	chr22	46718964	46718964	1	+	chr22:46718964:G:A	G	A	SNV	ESR2	HOCOMOCO	ESR2_si	ESR2_HUMAN	ggcctcAaatggg	0.404513	0.601704	1.97007	2.9006	strong	1	0.930535	0.194667
chr22:46717854:C:T_1150	chr22	46717854	46717854	1	+	chr22:46717854:C:T	C	T	SNV	BPTF	HOCOMOCO	BPTF_si	BPTF_HUMAN	cctctcccgatTgtcctcgcagt	0.537351	0.736554	2.47004	3.29649	strong	1	0.826446	0.18828
chr22:46717854:C:T_1151	chr22	46717854	46717854	1	-	chr22:46717854:C:T	C	T	SNV	NR3C1	HOCOMOCO	GCR_si	GCR_HUMAN	cccgatTgtcctc	0.704694	0.888577	3.19226	4.0044	strong	1	0.812137	0.180615
chr22:46717451:T:G_1152	chr22	46717451	46717451	1	+	chr22:46717451:T:G	T	G	SNV	CEBPZ	HOCOMOCO	CEBPZ_si	CEBPZ_HUMAN	tgcttcatttGcccccttctc	0.58855	0.717165	4.35483	5.28705	strong	1	0.932224	0.127056
chr22:46717451:T:G_1153	chr22	46717451	46717451	1	+	chr22:46717451:T:G	T	G	SNV	TFEB	HOCOMOCO	TFEB_f1	TFEB_HUMAN	cttcatttGcccccttc	0.525118	0.64741	4.00206	4.92729	strong	1	0.925231	0.121823
chr22:46717955:G:A_1154	chr22	46717955	46717955	1	+	chr22:46717955:G:A	G	A	SNV	PRDM1	HOCOMOCO	PRDM1_f1	PRDM1_HUMAN	caaggaggctgacAgagccgtggaaca	0.454255	0.560082	4.33618	5.30431	strong	1	0.968126	0.103779
chr22:46717600:C:T_1155	chr22	46717600	46717600	1	-	chr22:46717600:C:T	C	T	SNV	VSX2	HOCOMOCO	VSX2_si	VSX2_HUMAN	ctttgcctaaTaatgggtctc	0.652353	0.786109	4.65958	5.57798	strong	1	0.918403	0.130332
chr22:46715974:G:A_1156	chr22	46715974	46715974	1	-	chr22:46715974:G:A	G	A	SNV	HOXD10	HOCOMOCO	HXD10_f1	HXD10_HUMAN	gagcaggttAtaacagcaa	0.639878	0.818197	3.0148	3.78043	strong	1	0.765625	0.167863
chr22:46716869:C:T_1157	chr22	46716869	46716869	1	-	chr22:46716869:C:T	C	T	SNV	TEF	HOCOMOCO	TEF_f1	TEF_HUMAN	ttccagagtctcgTgaccgtagacctg	0.511672	0.643271	3.09347	3.81689	strong	1	0.723414	0.125205
chr22:46715974:G:A_1158	chr22	46715974	46715974	1	+	chr22:46715974:G:A	G	A	SNV	OTX1	HOCOMOCO	OTX1_f1	OTX1_HUMAN	gcaggttAtaacagc	0.604395	0.79842	2.66493	3.45506	strong	1	0.790123	0.184783
chr22:46719042:G:A_1159	chr22	46719042	46719042	1	+	chr22:46719042:G:A	G	A	SNV	BHLHE40	HOCOMOCO	BHE40_f2	BHE40_HUMAN	gtggccgtGccttcagg	0.665886	0.517432	4.2863	3.35284	strong	1	-0.933456	-0.146146
chr22:46718113:A:G_1160	chr22	46718113	46718113	1	-	chr22:46718113:A:G	A	G	SNV	GFI1B	HOCOMOCO	GFI1B_f1	GFI1B_HUMAN	gtggctagggAcacactccag	0.63682	0.487105	4.22827	3.28113	strong	1	-0.947142	-0.145137
chr22:46718095:T:C_1161	chr22	46718095	46718095	1	-	chr22:46718095:T:C	T	C	SNV	ZIC3	HOCOMOCO	ZIC3_f1	ZIC3_HUMAN	ttcaccatCcagggagg	0.599163	0.794699	2.41436	3.14187	strong	1	0.727509	0.186268
chr22:46716869:C:T_1162	chr22	46716869	46716869	1	-	chr22:46716869:C:T	C	T	SNV	ESR1	HOCOMOCO	ESR1_do	ESR1_HUMAN	tggtttccagagtctcgTgaccgtagacctgggag	0.607706	0.716175	4.85758	5.64574	strong	1	0.788161	0.102251
chr22:46715974:G:A_1163	chr22	46715974	46715974	1	+	chr22:46715974:G:A	G	A	SNV	PDX1	HOCOMOCO	PDX1_do	PDX1_HUMAN	agcaggttAtaacagca	0.565082	0.70697	3.53183	4.39465	strong	1	0.862819	0.139693
chr22:46717600:C:T_1164	chr22	46717600	46717600	1	+	chr22:46717600:C:T	C	T	SNV	NFE2L2	HOCOMOCO	NF2L2_si	NF2L2_HUMAN	cctttgcctaaTaatgggtctct	0.591031	0.729285	3.66774	4.45969	strong	1	0.791952	0.131763
chr22:46717742:A:G_1165	chr22	46717742	46717742	1	+	chr22:46717742:A:G	A	G	SNV	NR1I2	HOCOMOCO	NR1I2_si	NR1I2_HUMAN	ccaaatcAgaggatg	0.683695	0.498748	3.3974	2.50007	strong	1	-0.897332	-0.181938
chr22:46716869:C:T_1166	chr22	46716869	46716869	1	-	chr22:46716869:C:T	C	T	SNV	TFEB	HOCOMOCO	TFEB_f1	TFEB_HUMAN	gagtctcgTgaccgtag	0.737441	0.86872	5.60845	6.60168	strong	1	0.993232	0.130776
chr22:46718361:C:T_1167	chr22	46718361	46718361	1	+	chr22:46718361:C:T	C	T	SNV	JUND	HOCOMOCO	JUND_f1	JUND_HUMAN	ggaaggttagTgagggaagac	0.558614	0.692389	3.93461	4.84119	strong	1	0.906586	0.130899
chr22:46716869:C:T_1168	chr22	46716869	46716869	1	+	chr22:46716869:C:T	C	T	SNV	USF2	HOCOMOCO	USF2_f1	USF2_HUMAN	cagagtctcgTgaccgtagac	0.659432	0.836719	3.8715	4.85517	strong	1	0.983674	0.170743
chr22:46716869:C:T_1169	chr22	46716869	46716869	1	-	chr22:46716869:C:T	C	T	SNV	TFDP1	HOCOMOCO	TFDP1_f1	TFDP1_HUMAN	ttccagagtctcgCgaccgtagacctg	0.689608	0.557986	4.32164	3.55601	strong	1	-0.765625	-0.124956
chr22:46717860:C:T_1170	chr22	46717860	46717860	1	+	chr22:46717860:C:T	C	T	SNV	CDX1	HOCOMOCO	CDX1_f1	CDX1_HUMAN	tcgtcctTgcagttg	0.455405	0.648699	1.8443	2.56834	strong	1	0.724041	0.186404
chr22:46717999:C:T_1171	chr22	46717999	46717999	1	-	chr22:46717999:C:T	C	T	SNV	EGR2	HOCOMOCO	EGR2_si	EGR2_HUMAN	cagatcccaaCgcctgccatc	0.638903	0.518618	4.28481	3.51381	strong	1	-0.770996	-0.116829
chr22:46717600:C:T_1172	chr22	46717600	46717600	1	+	chr22:46717600:C:T	C	T	SNV	POU4F2	HOCOMOCO	PO4F2_si	PO4F2_HUMAN	tcctttgcctaaTaatgggtctctc	0.659587	0.797568	4.71552	5.654	strong	1	0.938477	0.13348
chr22:46713478:G:A_1173	chr22	46713478	46713478	1	-	chr22:46713478:G:A	G	A	SNV	FOXC1	HOCOMOCO	FOXC1_f1	FOXC1_HUMAN	aattgagtcattgaAcagaagcttgattt	0.572071	0.680221	4.7692	5.62654	strong	1	0.857339	0.105046
chr22:46717742:A:G_1174	chr22	46717742	46717742	1	+	chr22:46717742:A:G	A	G	SNV	THRA	HOCOMOCO	THA_f1	THA_HUMAN	agccaaatcAgaggatgga	0.629536	0.474886	3.60472	2.75978	strong	1	-0.844938	-0.150111
chr22:46717999:C:T_1175	chr22	46717999	46717999	1	-	chr22:46717999:C:T	C	T	SNV	EHF	HOCOMOCO	EHF_si	EHF_HUMAN	cacagatcccaaTgcctgccatcaa	0.53587	0.672373	4.01356	5.0072	strong	1	0.993641	0.13442
chr22:46717999:C:T_1176	chr22	46717999	46717999	1	-	chr22:46717999:C:T	C	T	SNV	MYB	HOCOMOCO	MYB_f1	MYB_HUMAN	tcccaaCgcctgc	0.765123	0.552266	3.37458	2.45865	strong	1	-0.91593	-0.208866
chr22:46717451:T:G_1177	chr22	46717451	46717451	1	+	chr22:46717451:T:G	T	G	SNV	TFE3	HOCOMOCO	TFE3_f1	TFE3_HUMAN	gcttcatttGcccccttct	0.610245	0.779584	3.37248	4.26446	strong	1	0.891975	0.164405
chr22:46717742:A:G_1178	chr22	46717742	46717742	1	+	chr22:46717742:A:G	A	G	SNV	SPIB	HOCOMOCO	SPIB_f1	SPIB_HUMAN	ggagccaaatcGgaggatggagg	0.652637	0.770116	4.62866	5.43575	strong	1	0.807085	0.11505
chr22:46718039:C:T_1179	chr22	46718039	46718039	1	-	chr22:46718039:C:T	C	T	SNV	E2F6	HOCOMOCO	E2F6_f1	E2F6_HUMAN	ctttgacttccCggacactgggg	0.756707	0.639208	4.80298	4.08443	strong	1	-0.718543	-0.114222
chr22:46718503:T:G_1180	chr22	46718503	46718503	1	-	chr22:46718503:T:G	T	G	SNV	NOBOX	HOCOMOCO	NOBOX_si	NOBOX_HUMAN	gagaacaaTgaacatga	0.79139	0.615094	4.14452	3.24669	strong	1	-0.897832	-0.17243
chr22:46716176:A:G_1181	chr22	46716176	46716176	1	+	chr22:46716176:A:G	A	G	SNV	NR1I2	HOCOMOCO	NR1I2_f2	NR1I2_HUMAN	ctgtcagacgcccaaggaGgccagggctgcaccctgc	0.552195	0.675808	4.25006	5.12946	strong	1	0.879403	0.118266
chr22:46716869:C:T_1182	chr22	46716869	46716869	1	+	chr22:46716869:C:T	C	T	SNV	NFE2L1	HOCOMOCO	NF2L1_f1	NF2L1_HUMAN	gtctcgTgaccgt	0.619356	0.848449	2.42635	3.28787	strong	1	0.861523	0.22332
chr22:46718095:T:C_1183	chr22	46718095	46718095	1	+	chr22:46718095:T:C	T	C	SNV	STAT4	HOCOMOCO	STAT4_si	STAT4_HUMAN	agagttcaccatTcagggaggtggc	0.711403	0.582702	4.69868	3.89637	strong	1	-0.802314	-0.123475
chr22:46716869:C:T_1184	chr22	46716869	46716869	1	-	chr22:46716869:C:T	C	T	SNV	E2F1	HOCOMOCO	E2F1_f2	E2F1_HUMAN	ttccagagtctcgCgaccgtagacctg	0.744878	0.61344	4.42537	3.6886	strong	1	-0.736765	-0.125826
chr22:46718361:C:T_1185	chr22	46718361	46718361	1	+	chr22:46718361:C:T	C	T	SNV	CBFB	HOCOMOCO	PEBB_f1	PEBB_HUMAN	ggaaggttagTgagggaagac	0.546359	0.707919	2.77374	3.55312	strong	1	0.779386	0.157066
chr22:46718964:G:A_1186	chr22	46718964	46718964	1	-	chr22:46718964:G:A	G	A	SNV	NR5A2	HOCOMOCO	NR5A2_f1	NR5A2_HUMAN	gctggcctcGaatgggtgt	0.827228	0.654456	4.75613	3.79823	strong	1	-0.9579	-0.16764
chr22:46717451:T:G_1187	chr22	46717451	46717451	1	-	chr22:46717451:T:G	T	G	SNV	FOSL2	HOCOMOCO	FOSL2_f1	FOSL2_HUMAN	tgcttcatttGcccccttctc	0.443192	0.571367	3.28428	4.19992	strong	1	0.915636	0.126088
chr22:46716869:C:T_1188	chr22	46716869	46716869	1	-	chr22:46716869:C:T	C	T	SNV	MECOM	HOCOMOCO	EVI1_f1	EVI1_HUMAN	gtttccagagtctcgTgaccgtagacctggg	0.446986	0.535484	4.17271	4.94317	strong	1	0.770463	0.0857287
chr22:46719042:G:A_1189	chr22	46719042	46719042	1	-	chr22:46719042:G:A	G	A	SNV	MEF2C	HOCOMOCO	MEF2C_f1	MEF2C_HUMAN	gggtgtggccgtAccttcagggttg	0.430689	0.539725	4.0104	5.00684	strong	1	0.996444	0.108155
chr22:46717854:C:T_1190	chr22	46717854	46717854	1	-	chr22:46717854:C:T	C	T	SNV	ZNF219	HOCOMOCO	ZN219_f1	ZN219_HUMAN	cctctcccgatCgtcctcgcagt	0.669304	0.550009	4.54299	3.77359	strong	1	-0.7694	-0.115252
chr22:46718436:T:C_1191	chr22	46718436	46718436	1	+	chr22:46718436:T:C	T	C	SNV	TFDP1	HOCOMOCO	TFDP1_f1	TFDP1_HUMAN	tttctttgtctcaCgggaagccctgag	0.601808	0.73343	3.81092	4.57654	strong	1	0.765625	0.124956
chr22:46718397:G:A_1192	chr22	46718397	46718397	1	-	chr22:46718397:G:A	G	A	SNV	POU5F1	HOCOMOCO	PO5F1_do	PO5F1_HUMAN	aaagttattactgccAtggaaattaggtcat	0.655275	0.753629	5.4022	6.15808	strong	1	0.755879	0.0938803
chr22:46718361:C:T_1193	chr22	46718361	46718361	1	+	chr22:46718361:C:T	C	T	SNV	MSX2	HOCOMOCO	MSX2_f1	MSX2_HUMAN	ggttagTgaggga	0.42428	0.655618	1.69956	2.53983	strong	1	0.840278	0.221667
chr22:46716869:C:T_1194	chr22	46716869	46716869	1	-	chr22:46716869:C:T	C	T	SNV	E2F2	HOCOMOCO	E2F2_f1	E2F2_HUMAN	agagtctcgCgaccgtaga	0.737774	0.589813	4.17304	3.38291	strong	1	-0.790123	-0.141768
chr22:46716176:A:G_1195	chr22	46716176	46716176	1	+	chr22:46716176:A:G	A	G	SNV	INSM1	HOCOMOCO	INSM1_f1	INSM1_HUMAN	acgcccaaggaGgccagggctgc	0.562163	0.665531	4.76747	5.62601	strong	1	0.858537	0.102158
chr22:46717528:T:C_1196	chr22	46717528	46717528	1	+	chr22:46717528:T:C	T	C	SNV	OTX2	HOCOMOCO	OTX2_si	OTX2_HUMAN	gtggggtcaagtgtTagagaagagcactg	0.675203	0.542772	4.18996	3.43531	strong	1	-0.754645	-0.124925
chr22:46717660:G:C_1197	chr22	46717660	46717660	1	-	chr22:46717660:G:C	G	C	SNV	ZIC3	HOCOMOCO	ZIC3_f1	ZIC3_HUMAN	cggacaccCaatgttgg	0.69542	0.890956	2.77249	3.5	strong	1	0.727509	0.186268
chr22:46717854:C:T_1198	chr22	46717854	46717854	1	-	chr22:46717854:C:T	C	T	SNV	NKX2-5	HOCOMOCO	NKX25_f1	NKX25_HUMAN	cccgatTgtcctc	0.409466	0.610318	1.9776	2.91247	strong	1	0.934867	0.197803
chr22:46717600:C:T_1199	chr22	46717600	46717600	1	-	chr22:46717600:C:T	C	T	SNV	KLF1	HOCOMOCO	KLF1_f1	KLF1_HUMAN	ctttgcctaaCaatgggtctc	0.606065	0.484461	3.92792	3.1953	strong	1	-0.732617	-0.116266
chr22:46717528:T:C_1200	chr22	46717528	46717528	1	-	chr22:46717528:T:C	T	C	SNV	ATF3	HOCOMOCO	ATF3_f1	ATF3_HUMAN	tcaagtgtCagagaaga	0.616313	0.849134	2.73524	3.70681	strong	1	0.971562	0.22405
chr22:46718113:A:G_1201	chr22	46718113	46718113	1	+	chr22:46718113:A:G	A	G	SNV	IRF7	HOCOMOCO	IRF7_f1	IRF7_HUMAN	tggctagggAcacactcca	0.590352	0.456085	3.27232	2.55825	strong	1	-0.714071	-0.130999
chr22:46717742:A:G_1202	chr22	46717742	46717742	1	-	chr22:46717742:A:G	A	G	SNV	HOXB8	HOCOMOCO	HXB8_do	HXB8_HUMAN	gagccaaatcAgaggatggag	0.619176	0.506474	4.66891	3.84432	strong	1	-0.824584	-0.110605
chr22:46717451:T:G_1203	chr22	46717451	46717451	1	-	chr22:46717451:T:G	T	G	SNV	JUND	HOCOMOCO	JUND_f1	JUND_HUMAN	tgcttcatttGcccccttctc	0.438239	0.552664	3.11883	3.89428	strong	1	0.775451	0.111965
chr22:46717742:A:G_1204	chr22	46717742	46717742	1	-	chr22:46717742:A:G	A	G	SNV	CDX2	HOCOMOCO	CDX2_f1	CDX2_HUMAN	ccaaatcAgaggatg	0.573914	0.387009	2.53067	1.73238	strong	1	-0.798289	-0.183493
chr22:46717854:C:T_1205	chr22	46717854	46717854	1	-	chr22:46717854:C:T	C	T	SNV	VDR	HOCOMOCO	VDR_f1	VDR_HUMAN	cccgatTgtcctc	0.646933	0.824715	2.70857	3.4396	strong	1	0.73103	0.175713
chr22:46718113:A:G_1206	chr22	46718113	46718113	1	+	chr22:46718113:A:G	A	G	SNV	ZNF384	HOCOMOCO	ZN384_f1	ZN384_HUMAN	ggtggctagggAcacactccagg	0.645	0.481826	3.98366	3.03303	strong	1	-0.950625	-0.15708
chr22:46717854:C:T_1207	chr22	46717854	46717854	1	-	chr22:46717854:C:T	C	T	SNV	SOX15	HOCOMOCO	SOX15_f1	SOX15_HUMAN	cccgatTgtcctc	0.540254	0.718916	2.56014	3.35026	strong	1	0.790123	0.172015
chr22:46717451:T:G_1208	chr22	46717451	46717451	1	-	chr22:46717451:T:G	T	G	SNV	RARA	HOCOMOCO	RARA_f1	RARA_HUMAN	tcatttGccccct	0.507821	0.67188	3.05014	4.02007	strong	1	0.969927	0.162741
chr22:46717600:C:T_1209	chr22	46717600	46717600	1	+	chr22:46717600:C:T	C	T	SNV	MAFK	HOCOMOCO	MAFK_si	MAFK_HUMAN	tttgcctaaTaatgggtct	0.560049	0.659261	4.27089	5.00522	strong	1	0.73433	0.0975562
chr22:46715974:G:A_1210	chr22	46715974	46715974	1	+	chr22:46715974:G:A	G	A	SNV	KLF15	HOCOMOCO	KLF15_f1	KLF15_HUMAN	agagcctgagcaggttGtaacagcaagtccctg	0.648735	0.520293	4.1691	3.40768	strong	1	-0.761424	-0.121799
chr22:46718436:T:C_1211	chr22	46718436	46718436	1	+	chr22:46718436:T:C	T	C	SNV	HOXD9	HOCOMOCO	HXD9_f1	HXD9_HUMAN	tttgtctcaTgggaagccc	0.731579	0.542105	3.09694	2.36224	strong	1	-0.734694	-0.177559
chr22:46717854:C:T_1212	chr22	46717854	46717854	1	+	chr22:46717854:C:T	C	T	SNV	FOXF1	HOCOMOCO	FOXF1_f1	FOXF1_HUMAN	ctctcccgatTgtcctcgcag	0.435383	0.575143	2.71224	3.50236	strong	1	0.790123	0.133823
chr22:46717955:G:A_1213	chr22	46717955	46717955	1	+	chr22:46717955:G:A	G	A	SNV	ZBTB4	HOCOMOCO	ZBTB4_si	ZBTB4_HUMAN	tagcaaggaggctgacGgagccgtggaacaggg	0.657108	0.584597	7.17124	6.41653	strong	1	-0.754705	-0.0702696
chr22:46717742:A:G_1214	chr22	46717742	46717742	1	+	chr22:46717742:A:G	A	G	SNV	RARG	HOCOMOCO	RARG_f1	RARG_HUMAN	caaatcAgaggat	0.674171	0.510505	3.3807	2.57452	strong	1	-0.806184	-0.1617
chr22:46718397:G:A_1215	chr22	46718397	46718397	1	+	chr22:46718397:G:A	G	A	SNV	ATF6	HOCOMOCO	ATF6A_si	ATF6A_HUMAN	ttattactgccGtggaaattagg	0.822893	0.703627	6.40783	5.5008	strong	1	-0.907029	-0.116965
chr22:46717854:C:T_1216	chr22	46717854	46717854	1	+	chr22:46717854:C:T	C	T	SNV	NFYB	HOCOMOCO	NFYB_f1	NFYB_HUMAN	ccctctcccgatTgtcctcgcagtt	0.663173	0.771098	4.77573	5.51933	strong	1	0.743601	0.104785
chr22:46718436:T:C_1217	chr22	46718436	46718436	1	-	chr22:46718436:T:C	T	C	SNV	LHX2	HOCOMOCO	LHX2_f1	LHX2_HUMAN	ttctttgtctcaTgggaagccctga	0.685902	0.521612	3.52989	2.76426	strong	1	-0.765625	-0.15332
chr22:46718113:A:G_1218	chr22	46718113	46718113	1	+	chr22:46718113:A:G	A	G	SNV	IRF1	HOCOMOCO	IRF1_si	IRF1_HUMAN	ggtggctagggAcacactccagg	0.597448	0.471985	4.59856	3.66427	strong	1	-0.934296	-0.122994
chr22:46718503:T:G_1219	chr22	46718503	46718503	1	+	chr22:46718503:T:G	T	G	SNV	MECP2	HOCOMOCO	MECP2_f1	MECP2_HUMAN	gaacaaGgaacat	0.382477	0.583947	1.89247	2.87573	strong	1	0.983264	0.20041
chr22:46718503:T:G_1220	chr22	46718503	46718503	1	+	chr22:46718503:T:G	T	G	SNV	ETS1	HOCOMOCO	ETS1_si	ETS1_HUMAN	gagaacaaGgaacatga	0.583978	0.786463	2.97571	3.96242	strong	1	0.986711	0.197224
chr22:46716869:C:T_1221	chr22	46716869	46716869	1	-	chr22:46716869:C:T	C	T	SNV	E2F5	HOCOMOCO	E2F5_do	E2F5_HUMAN	agagtctcgCgaccgtaga	0.73372	0.589738	4.54117	3.6891	strong	1	-0.852071	-0.139296
chr22:46716176:A:G_1222	chr22	46716176	46716176	1	+	chr22:46716176:A:G	A	G	SNV	ELF2	HOCOMOCO	ELF2_f1	ELF2_HUMAN	cagacgcccaaggaAgccagggctgcacc	0.78089	0.647446	5.08	4.27	strong	1	-0.81	-0.126365
chr22:46717451:T:G_1223	chr22	46717451	46717451	1	+	chr22:46717451:T:G	T	G	SNV	NFYA	HOCOMOCO	NFYA_f1	NFYA_HUMAN	tatgcttcatttGcccccttctctg	0.589501	0.737654	4.04689	5.01195	strong	1	0.965065	0.143592
chr22:46717860:C:T_1224	chr22	46717860	46717860	1	-	chr22:46717860:C:T	C	T	SNV	HNF4A	HOCOMOCO	HNF4A_f1	HNF4A_HUMAN	cccgatcgtcctTgcagttggcaaa	0.509204	0.639343	3.40978	4.21888	strong	1	0.8091	0.125225
chr22:46717955:G:A_1225	chr22	46717955	46717955	1	+	chr22:46717955:G:A	G	A	SNV	XBP1	HOCOMOCO	XBP1_f1	XBP1_HUMAN	aggaggctgacGgagccgtggaa	0.688507	0.561696	5.28308	4.33413	strong	1	-0.948949	-0.124632
chr22:46716437:A:G_1226	chr22	46716437	46716437	1	+	chr22:46716437:A:G	A	G	SNV	RREB1	HOCOMOCO	RREB1_si	RREB1_HUMAN	gtccttcttgtctcctctgccGtgtcgggccgcctgcccaaag	0.490919	0.575032	4.70702	5.45939	strong	1	0.752367	0.0812437
chr22:46718113:A:G_1227	chr22	46718113	46718113	1	-	chr22:46718113:A:G	A	G	SNV	TFEB	HOCOMOCO	TFEB_f1	TFEB_HUMAN	ggctagggAcacactcc	0.590049	0.48387	4.49332	3.68998	strong	1	-0.803332	-0.105772
chr22:46716869:C:T_1228	chr22	46716869	46716869	1	+	chr22:46716869:C:T	C	T	SNV	HOXC6	HOCOMOCO	HXC6_f1	HXC6_HUMAN	tttccagagtctcgTgaccgtagacctgg	0.3686	0.450421	3.85998	4.62561	strong	1	0.765625	0.0783796
chr22:46716869:C:T_1229	chr22	46716869	46716869	1	-	chr22:46716869:C:T	C	T	SNV	LHX3	HOCOMOCO	LHX3_f1	LHX3_HUMAN	tccagagtctcgTgaccgtagacct	0.305711	0.411969	2.64464	3.49659	strong	1	0.851954	0.103754
chr22:46717860:C:T_1230	chr22	46717860	46717860	1	-	chr22:46717860:C:T	C	T	SNV	IRF1	HOCOMOCO	IRF1_si	IRF1_HUMAN	ccgatcgtcctTgcagttggcaa	0.578637	0.707849	4.45848	5.4207	strong	1	0.962218	0.126669
chr22:46717854:C:T_1231	chr22	46717854	46717854	1	-	chr22:46717854:C:T	C	T	SNV	TGIF1	HOCOMOCO	TGIF1_si	TGIF1_HUMAN	cccgatTgtcctc	0.571267	0.766225	2.71857	3.60439	strong	1	0.885813	0.189821
chr22:46718503:T:G_1232	chr22	46718503	46718503	1	-	chr22:46718503:T:G	T	G	SNV	HOXD9	HOCOMOCO	HXD9_f1	HXD9_HUMAN	agagaacaaTgaacatgaa	0.9	0.710526	3.75	3.01531	strong	1	-0.734694	-0.177559
chr22:46717528:T:C_1233	chr22	46717528	46717528	1	-	chr22:46717528:T:C	T	C	SNV	MEF2C	HOCOMOCO	MEF2C_f1	MEF2C_HUMAN	ggggtcaagtgtTagagaagagcac	0.675077	0.567871	6.24378	5.26406	strong	1	-0.979721	-0.106339
chr22:46715974:G:A_1234	chr22	46715974	46715974	1	-	chr22:46715974:G:A	G	A	SNV	SOX10	HOCOMOCO	SOX10_si	SOX10_HUMAN	caggttGtaacag	0.749026	0.581312	3.29848	2.57892	strong	1	-0.719561	-0.164461
chr22:46716869:C:T_1235	chr22	46716869	46716869	1	-	chr22:46716869:C:T	C	T	SNV	POU4F2	HOCOMOCO	PO4F2_si	PO4F2_HUMAN	tccagagtctcgTgaccgtagacct	0.422995	0.560976	3.10634	4.04482	strong	1	0.938477	0.13348
chr22:46717999:C:T_1236	chr22	46717999	46717999	1	+	chr22:46717999:C:T	C	T	SNV	STAT5A	HOCOMOCO	STA5A_do	STA5A_HUMAN	acagatcccaaTgcctgccatca	0.424876	0.578162	2.85559	3.80723	strong	1	0.951643	0.14809
chr22:46718039:C:T_1237	chr22	46718039	46718039	1	-	chr22:46718039:C:T	C	T	SNV	ELF3	HOCOMOCO	ELF3_f1	ELF3_HUMAN	tcctttgacttccTggacactggggac	0.764792	0.874675	5.26298	5.97519	strong	1	0.712209	0.10493
chr22:46717860:C:T_1238	chr22	46717860	46717860	1	-	chr22:46717860:C:T	C	T	SNV	WT1	HOCOMOCO	WT1_f1	WT1_HUMAN	cccgatcgtcctCgcagttggcaaa	0.706018	0.588407	4.85162	4.08922	strong	1	-0.762405	-0.112826
chr22:46714329:C:T_1239	chr22	46714329	46714329	1	+	chr22:46714329:C:T	C	T	SNV	HOXB1	HOCOMOCO	HXB1_f1	HXB1_HUMAN	gaggagacaTggccagccc	0.545051	0.666857	4.06381	4.94271	strong	1	0.878906	0.119636
chr22:46719042:G:A_1240	chr22	46719042	46719042	1	-	chr22:46719042:G:A	G	A	SNV	ZEB1	HOCOMOCO	ZEB1_do	ZEB1_HUMAN	ggccgtAccttca	0.63006	0.82981	3.10147	4.062	strong	1	0.960526	0.196814
chr22:46717742:A:G_1241	chr22	46717742	46717742	1	+	chr22:46717742:A:G	A	G	SNV	TCF7L2	HOCOMOCO	TF7L2_f1	TF7L2_HUMAN	ggagccaaatcAgaggatggagg	0.811243	0.64322	4.92152	3.93934	strong	1	-0.982184	-0.163021
chr22:46719042:G:A_1242	chr22	46719042	46719042	1	+	chr22:46719042:G:A	G	A	SNV	PAX2	HOCOMOCO	PAX2_si	PAX2_HUMAN	ggccgtGccttca	0.781235	0.53816	3.12763	2.17204	strong	1	-0.955597	-0.239639
chr22:46715974:G:A_1243	chr22	46715974	46715974	1	-	chr22:46715974:G:A	G	A	SNV	BACH1	HOCOMOCO	BACH1_si	BACH1_HUMAN	gcctgagcaggttGtaacagcaagtcc	0.693195	0.598145	6.05624	5.26612	strong	1	-0.790123	-0.0918043
chr22:46714329:C:T_1244	chr22	46714329	46714329	1	-	chr22:46714329:C:T	C	T	SNV	POU6F1	HOCOMOCO	PO6F1_f1	PO6F1_HUMAN	gtggaggagacaTggccagcccttc	0.395801	0.496063	3.56556	4.41444	strong	1	0.848889	0.0977857
chr22:46716176:A:G_1245	chr22	46716176	46716176	1	+	chr22:46716176:A:G	A	G	SNV	GABPA	HOCOMOCO	GABPA_f1	GABPA_HUMAN	gacgcccaaggaAgccagggctgca	0.73035	0.596312	5.51044	4.52882	strong	1	-0.981618	-0.131141
chr22:46717742:A:G_1246	chr22	46717742	46717742	1	-	chr22:46717742:A:G	A	G	SNV	GFI1B	HOCOMOCO	GFI1B_f1	GFI1B_HUMAN	gagccaaatcAgaggatggag	0.85921	0.733724	5.63518	4.84132	strong	1	-0.793863	-0.121649
chr22:46717742:A:G_1247	chr22	46717742	46717742	1	+	chr22:46717742:A:G	A	G	SNV	ESR2	HOCOMOCO	ESR2_si	ESR2_HUMAN	caaatcAgaggat	0.635412	0.438221	3.05967	2.12913	strong	1	-0.930535	-0.194667
chr22:46718963:C:A_1248	chr22	46718963	46718963	1	-	chr22:46718963:C:A	C	A	SNV	T	HOCOMOCO	BRAC_si	BRAC_HUMAN	cctgccttgcttctggctggcctCgaatgggtgtcgggctctacagct	0.492386	0.445785	8.45885	7.69067	strong	1	-0.768176	-0.0456528
chr22:46716437:A:G_1249	chr22	46716437	46716437	1	-	chr22:46716437:A:G	A	G	SNV	DDIT3	HOCOMOCO	DDIT3_f1	DDIT3_HUMAN	gtctcctctgccAtgtcgggccgcc	0.695928	0.557117	4.57404	3.70602	strong	1	-0.868025	-0.134047
chr22:46718397:G:A_1250	chr22	46718397	46718397	1	+	chr22:46718397:G:A	G	A	SNV	TCF12	HOCOMOCO	HTF4_f1	HTF4_HUMAN	ttactgccGtggaaatt	0.588057	0.434281	3.82448	2.83236	strong	1	-0.992118	-0.153052
chr22:46718095:T:C_1251	chr22	46718095	46718095	1	-	chr22:46718095:T:C	T	C	SNV	NFYA	HOCOMOCO	NFYA_f1	NFYA_HUMAN	agagttcaccatTcagggaggtggc	0.795568	0.651059	5.3892	4.44788	strong	1	-0.941325	-0.14006
chr22:46717742:A:G_1252	chr22	46717742	46717742	1	-	chr22:46717742:A:G	A	G	SNV	LEF1	HOCOMOCO	LEF1_f1	LEF1_HUMAN	caaatcAgaggat	0.814826	0.629652	4.31478	3.34397	strong	1	-0.970804	-0.18367
chr22:46717600:C:T_1253	chr22	46717600	46717600	1	+	chr22:46717600:C:T	C	T	SNV	SOX4	HOCOMOCO	SOX4_f1	SOX4_HUMAN	cctttgcctaaCaatgggtctct	0.810462	0.674354	4.99619	4.20607	strong	1	-0.790123	-0.129603
chr22:46718964:G:A_1254	chr22	46718964	46718964	1	-	chr22:46718964:G:A	G	A	SNV	CREB1	HOCOMOCO	CREB1_f1	CREB1_HUMAN	ctggcctcAaatgggtg	0.623217	0.799264	3.61601	4.59647	strong	1	0.980456	0.171576
chr22:46719042:G:A_1255	chr22	46719042	46719042	1	-	chr22:46719042:G:A	G	A	SNV	MYCN	HOCOMOCO	MYCN_si	MYCN_HUMAN	tggccgtGccttcag	0.715781	0.540178	4.05691	3.06975	strong	1	-0.987161	-0.174574
chr22:46719042:G:A_1256	chr22	46719042	46719042	1	+	chr22:46719042:G:A	G	A	SNV	MAFG	HOCOMOCO	MAFG_si	MAFG_HUMAN	ggccgtGccttca	0.696098	0.519031	3.26235	2.45665	strong	1	-0.805703	-0.173449
chr22:46718361:C:T_1257	chr22	46718361	46718361	1	+	chr22:46718361:C:T	C	T	SNV	AHR	HOCOMOCO	AHR_si	AHR_HUMAN	aaggttagCgagggaag	0.777992	0.604647	4.22652	3.32104	strong	1	-0.905478	-0.168111
chr22:46718361:C:T_1258	chr22	46718361	46718361	1	-	chr22:46718361:C:T	C	T	SNV	PDX1	HOCOMOCO	PDX1_do	PDX1_HUMAN	aaggttagTgagggaag	0.524439	0.68453	3.28468	4.25819	strong	1	0.973511	0.157614
chr22:46718503:T:G_1259	chr22	46718503	46718503	1	+	chr22:46718503:T:G	T	G	SNV	NFE2L1	HOCOMOCO	NF2L1_f1	NF2L1_HUMAN	gaacaaTgaacat	0.846433	0.621869	3.28029	2.4358	strong	1	-0.84449	-0.218905
chr22:46719042:G:A_1260	chr22	46719042	46719042	1	-	chr22:46719042:G:A	G	A	SNV	TCF12	HOCOMOCO	HTF4_f1	HTF4_HUMAN	gtggccgtAccttcagg	0.48728	0.642091	3.1743	4.17309	strong	1	0.998793	0.154082
chr22:46718113:A:G_1261	chr22	46718113	46718113	1	+	chr22:46718113:A:G	A	G	SNV	GATA6	HOCOMOCO	GATA6_f2	GATA6_HUMAN	ctagggAcacact	0.625122	0.390054	2.50234	1.59723	strong	1	-0.905107	-0.229387
chr22:46717451:T:G_1262	chr22	46717451	46717451	1	-	chr22:46717451:T:G	T	G	SNV	ESR2	HOCOMOCO	ESR2_si	ESR2_HUMAN	tcatttGccccct	0.614135	0.824179	2.95926	3.95045	strong	1	0.991189	0.207355
chr22:46716869:C:T_1263	chr22	46716869	46716869	1	+	chr22:46716869:C:T	C	T	SNV	MEIS1	HOCOMOCO	MEIS1_f2	MEIS1_HUMAN	tccagagtctcgTgaccgtagacct	0.513833	0.645579	3.91811	4.86874	strong	1	0.950625	0.128011
chr22:46718095:T:C_1264	chr22	46718095	46718095	1	-	chr22:46718095:T:C	T	C	SNV	PITX2	HOCOMOCO	PITX2_si	PITX2_HUMAN	gttcaccatCcagggaggt	0.533728	0.681464	2.71545	3.41748	strong	1	0.702025	0.142366
chr22:46719021:C:G_1265	chr22	46719021	46719021	1	-	chr22:46719021:C:G	C	G	SNV	FOSL2	HOCOMOCO	FOSL2_f1	FOSL2_HUMAN	atcaaagcccGcctccctggg	0.446573	0.544867	3.30844	4.01062	strong	1	0.702178	0.0966933
chr22:46718436:T:C_1266	chr22	46718436	46718436	1	+	chr22:46718436:T:C	T	C	SNV	E2F4	HOCOMOCO	E2F4_do	E2F4_HUMAN	tttctttgtctcaCgggaagccctgag	0.614322	0.744081	4.15604	4.98304	strong	1	0.827004	0.125036
chr22:46718503:T:G_1267	chr22	46718503	46718503	1	+	chr22:46718503:T:G	T	G	SNV	ZNF423	HOCOMOCO	ZN423_f1	ZN423_HUMAN	gtcaaagagaacaaGgaacatgaaggaat	0.397688	0.47329	4.95747	5.8724	strong	1	0.914934	0.0747087
chr22:46718964:G:A_1268	chr22	46718964	46718964	1	-	chr22:46718964:G:A	G	A	SNV	MYOG	HOCOMOCO	MYOG_f1	MYOG_HUMAN	ctggctggcctcAaatgggtgtcgg	0.526606	0.633753	3.91605	4.65057	strong	1	0.734523	0.102569
chr22:46716437:A:G_1269	chr22	46716437	46716437	1	+	chr22:46716437:A:G	A	G	SNV	RORA	HOCOMOCO	RORA_f1	RORA_HUMAN	tctcctctgccAtgtcgggccgc	0.604937	0.504278	4.79816	4.01868	strong	1	-0.779485	-0.0992029
chr22:46717955:G:A_1270	chr22	46717955	46717955	1	+	chr22:46717955:G:A	G	A	SNV	MYCN	HOCOMOCO	MYCN_si	MYCN_HUMAN	ggctgacGgagccgt	0.562649	0.38605	3.19607	2.20331	strong	1	-0.992762	-0.175565
chr22:46718503:T:G_1271	chr22	46718503	46718503	1	-	chr22:46718503:T:G	T	G	SNV	PBX3	HOCOMOCO	PBX3_f2	PBX3_HUMAN	tcaaagagaacaaTgaacatgaaggaa	0.797724	0.639277	5.03392	4.08184	strong	1	-0.952087	-0.152349
chr22:46718503:T:G_1272	chr22	46718503	46718503	1	-	chr22:46718503:T:G	T	G	SNV	CDX2	HOCOMOCO	CDX2_f1	CDX2_HUMAN	agaacaaTgaacatg	0.75147	0.542268	3.28903	2.39551	strong	1	-0.89352	-0.205382
chr22:46718963:C:A_1273	chr22	46718963	46718963	1	+	chr22:46718963:C:A	C	A	SNV	SOX5	HOCOMOCO	SOX5_f1	SOX5_HUMAN	ctggcctAgaatggg	0.518804	0.692414	2.66724	3.51855	strong	1	0.851307	0.169353
chr22:46719042:G:A_1274	chr22	46719042	46719042	1	+	chr22:46719042:G:A	G	A	SNV	TP63	HOCOMOCO	P63_si	P63_HUMAN	gtgtggccgtGccttcagggt	0.795318	0.633482	4.13679	3.32872	strong	1	-0.80807	-0.156639
chr22:46717742:A:G_1275	chr22	46717742	46717742	1	-	chr22:46717742:A:G	A	G	SNV	FOXC1	HOCOMOCO	FOXC1_f1	FOXC1_HUMAN	actggagccaaatcAgaggatggagggag	0.545942	0.428967	4.56207	3.63477	strong	1	-0.927298	-0.113618
chr22:46717451:T:G_1276	chr22	46717451	46717451	1	-	chr22:46717451:T:G	T	G	SNV	USF2	HOCOMOCO	USF2_f1	USF2_HUMAN	tgcttcatttGcccccttctc	0.582268	0.747899	3.44335	4.36236	strong	1	0.919001	0.159517
chr22:46717742:A:G_1277	chr22	46717742	46717742	1	-	chr22:46717742:A:G	A	G	SNV	HOXD10	HOCOMOCO	HXD10_f1	HXD10_HUMAN	agccaaatcAgaggatgga	0.802778	0.624459	3.71423	2.9486	strong	1	-0.765625	-0.167863
chr22:46713478:G:A_1278	chr22	46713478	46713478	1	+	chr22:46713478:G:A	G	A	SNV	IRF1	HOCOMOCO	IRF1_si	IRF1_HUMAN	tgagtcattgaAcagaagcttga	0.576371	0.708615	4.44161	5.4264	strong	1	0.984791	0.129641
chr22:46714329:C:T_1279	chr22	46714329	46714329	1	-	chr22:46714329:C:T	C	T	SNV	TEF	HOCOMOCO	TEF_f1	TEF_HUMAN	agtggaggagacaTggccagcccttcc	0.507061	0.638661	3.06813	3.79154	strong	1	0.723414	0.125205
chr22:46718964:G:A_1280	chr22	46718964	46718964	1	-	chr22:46718964:G:A	G	A	SNV	BCL6	HOCOMOCO	BCL6_f1	BCL6_HUMAN	cttctggctggcctcGaatgggtgtcgggct	0.72694	0.578039	4.30719	3.497	strong	1	-0.810189	-0.139858
chr22:46718397:G:A_1281	chr22	46718397	46718397	1	+	chr22:46718397:G:A	G	A	SNV	E2F2	HOCOMOCO	E2F2_f1	E2F2_HUMAN	attactgccGtggaaatta	0.64484	0.503741	3.67676	2.92328	strong	1	-0.753483	-0.135194
chr22:46716437:A:G_1282	chr22	46716437	46716437	1	-	chr22:46716437:A:G	A	G	SNV	GABPA	HOCOMOCO	GABPA_f1	GABPA_HUMAN	gtctcctctgccGtgtcgggccgcc	0.619516	0.720798	4.69875	5.44049	strong	1	0.741736	0.0990935
chr22:46719042:G:A_1283	chr22	46719042	46719042	1	-	chr22:46719042:G:A	G	A	SNV	TAL1	HOCOMOCO	TAL1_f1	TAL1_HUMAN	ggtgtggccgtAccttcagggtt	0.54927	0.646095	4.76082	5.56668	strong	1	0.805854	0.0946711
chr22:46717742:A:G_1284	chr22	46717742	46717742	1	+	chr22:46717742:A:G	A	G	SNV	BACH1	HOCOMOCO	BACH1_si	BACH1_HUMAN	ctggagccaaatcAgaggatggaggga	0.593811	0.49876	5.23009	4.43996	strong	1	-0.790123	-0.0918043
chr22:46717660:G:C_1285	chr22	46717660	46717660	1	+	chr22:46717660:G:C	G	C	SNV	ZNF423	HOCOMOCO	ZN423_f1	ZN423_HUMAN	tgtccccggacaccCaatgttggtggaaa	0.714464	0.790066	8.79112	9.70605	strong	1	0.914934	0.0747087
chr22:46718095:T:C_1286	chr22	46718095	46718095	1	-	chr22:46718095:T:C	T	C	SNV	GLI2	HOCOMOCO	GLI2_f1	GLI2_HUMAN	agttcaccatCcagggaggtg	0.661817	0.739997	6.11151	6.82378	strong	1	0.712267	0.077483
chr22:46713478:G:A_1287	chr22	46713478	46713478	1	-	chr22:46713478:G:A	G	A	SNV	FOXA2	HOCOMOCO	FOXA2_f1	FOXA2_HUMAN	tgagtcattgaAcagaagcttga	0.548967	0.70983	3.4822	4.45795	strong	1	0.975753	0.156923
chr22:46718503:T:G_1288	chr22	46718503	46718503	1	+	chr22:46718503:T:G	T	G	SNV	ARID3A	HOCOMOCO	ARI3A_f1	ARI3A_HUMAN	gaacaaTgaacat	0.718277	0.551404	4.18757	3.2288	strong	1	-0.958767	-0.165128
chr22:46717451:T:G_1289	chr22	46717451	46717451	1	-	chr22:46717451:T:G	T	G	SNV	NFATC1	HOCOMOCO	NFAC1_si	NFAC1_HUMAN	atgcttcatttTcccccttctct	0.819397	0.664311	5.49741	4.50152	strong	1	-0.995883	-0.149596
chr22:46718436:T:C_1290	chr22	46718436	46718436	1	+	chr22:46718436:T:C	T	C	SNV	NFYB	HOCOMOCO	NFYB_f1	NFYB_HUMAN	ttctttgtctcaTgggaagccctga	0.743238	0.602049	5.32737	4.35458	strong	1	-0.972795	-0.137082
chr22:46717854:C:T_1291	chr22	46717854	46717854	1	-	chr22:46717854:C:T	C	T	SNV	NR1H2	HOCOMOCO	NR1H2_f1	NR1H2_HUMAN	ctctttccctctcccgatTgtcctcgcagttggcaaa	0.464436	0.528054	6.924	7.8456	strong	1	0.9216	0.062769
chr22:46716176:A:G_1292	chr22	46716176	46716176	1	-	chr22:46716176:A:G	A	G	SNV	FOXD3	HOCOMOCO	FOXD3_f1	FOXD3_HUMAN	cccaaggaAgccagggc	0.591906	0.444111	3.9565	2.98265	strong	1	-0.973857	-0.146543
chr22:46718361:C:T_1293	chr22	46718361	46718361	1	-	chr22:46718361:C:T	C	T	SNV	ARID3A	HOCOMOCO	ARI3A_f1	ARI3A_HUMAN	ggttagTgaggga	0.518362	0.667491	3.03896	3.89578	strong	1	0.856821	0.14757
chr22:46719042:G:A_1294	chr22	46719042	46719042	1	-	chr22:46719042:G:A	G	A	SNV	MAX	HOCOMOCO	MAX_f1	MAX_HUMAN	gtgtggccgtGccttcagggt	0.644839	0.491719	4.21179	3.25252	strong	1	-0.959268	-0.149029
chr22:46718895:G:A_1295	chr22	46718895	46718895	1	+	chr22:46718895:G:A	G	A	SNV	FOXI1	HOCOMOCO	FOXI1_f1	FOXI1_HUMAN	tccttgtgaggGgatgctcaagg	0.708013	0.586203	5.72691	4.75514	strong	1	-0.971766	-0.120622
chr22:46717999:C:T_1296	chr22	46717999	46717999	1	+	chr22:46717999:C:T	C	T	SNV	PRRX2	HOCOMOCO	PRRX2_f1	PRRX2_HUMAN	tcccaaTgcctgc	0.41746	0.598289	2.10403	2.99069	strong	1	0.886667	0.178748
chr22:46715974:G:A_1297	chr22	46715974	46715974	1	-	chr22:46715974:G:A	G	A	SNV	ZNF333	HOCOMOCO	ZN333_f1	ZN333_HUMAN	agcaggttAtaacagca	0.531025	0.715729	2.70588	3.5917	strong	1	0.885813	0.178771
chr22:46715265:A:C_1298	chr22	46715265	46715265	1	+	chr22:46715265:A:C	A	C	SNV	TAL1	HOCOMOCO	TAL1_f1	TAL1_HUMAN	aggtcgagactCagacttcccac	0.42821	0.512625	3.75327	4.45583	strong	1	0.702567	0.082537
chr22:46717660:G:C_1299	chr22	46717660	46717660	1	+	chr22:46717660:G:C	G	C	SNV	IRF2	HOCOMOCO	IRF2_f1	IRF2_HUMAN	gtccccggacaccGaatgttggtggaa	0.714105	0.600004	5.78222	4.89105	strong	1	-0.891171	-0.111186
chr22:46716869:C:T_1300	chr22	46716869	46716869	1	+	chr22:46716869:C:T	C	T	SNV	RFX3	HOCOMOCO	RFX3_f1	RFX3_HUMAN	ttccagagtctcgTgaccgtagacctg	0.515322	0.617353	4.72845	5.63966	strong	1	0.911204	0.100608
chr22:46717854:C:T_1301	chr22	46717854	46717854	1	+	chr22:46717854:C:T	C	T	SNV	FOXO4	HOCOMOCO	FOXO4_f1	FOXO4_HUMAN	ctcccgatTgtcctcgc	0.486073	0.648027	2.89517	3.8274	strong	1	0.932224	0.159262
chr22:46717955:G:A_1302	chr22	46717955	46717955	1	+	chr22:46717955:G:A	G	A	SNV	ARID3A	HOCOMOCO	ARI3A_do	ARI3A_HUMAN	ggggctagcaaggaggctgacAgagccgtggaacaggggctcc	0.390918	0.480638	3.90876	4.74007	strong	1	0.83131	0.0870271
chr22:46717600:C:T_1303	chr22	46717600	46717600	1	+	chr22:46717600:C:T	C	T	SNV	MYOG	HOCOMOCO	MYOG_f1	MYOG_HUMAN	tcctttgcctaaCaatgggtctctc	0.528514	0.424813	3.92913	3.21824	strong	1	-0.710895	-0.0992692
chr22:46717451:T:G_1304	chr22	46717451	46717451	1	+	chr22:46717451:T:G	T	G	SNV	SNAI2	HOCOMOCO	SNAI2_f1	SNAI2_HUMAN	tcatttGccccct	0.509091	0.672727	2.4898	3.22449	strong	1	0.734694	0.156522
chr22:46717451:T:G_1305	chr22	46717451	46717451	1	-	chr22:46717451:T:G	T	G	SNV	NR2F1	HOCOMOCO	COT1_f1	COT1_HUMAN	atgcttcatttGcccccttctct	0.561045	0.687999	3.48294	4.20078	strong	1	0.717835	0.120343
chr22:46716869:C:T_1306	chr22	46716869	46716869	1	-	chr22:46716869:C:T	C	T	SNV	SP1	HOCOMOCO	SP1_f1	SP1_HUMAN	cagagtctcgCgaccgtagac	0.547166	0.433994	3.90574	3.13985	strong	1	-0.765886	-0.109879
chr22:46718397:G:A_1307	chr22	46718397	46718397	1	+	chr22:46718397:G:A	G	A	SNV	MYC	HOCOMOCO	MYC_f1	MYC_HUMAN	tattactgccGtggaaattag	0.632307	0.519221	4.22003	3.50081	strong	1	-0.719226	-0.109662
chr22:46715974:G:A_1308	chr22	46715974	46715974	1	+	chr22:46715974:G:A	G	A	SNV	LHX3	HOCOMOCO	LHX3_f1	LHX3_HUMAN	cctgagcaggttAtaacagcaagtc	0.461933	0.560783	3.89719	4.68975	strong	1	0.792563	0.0965211
chr22:46717528:T:C_1309	chr22	46717528	46717528	1	+	chr22:46717528:T:C	T	C	SNV	JUN	HOCOMOCO	JUN_f1	JUN_HUMAN	tcaagtgtCagagaaga	0.584137	0.735507	3.59916	4.50071	strong	1	0.901552	0.148379
chr22:46713478:G:A_1310	chr22	46713478	46713478	1	-	chr22:46713478:G:A	G	A	SNV	NFE2L2	HOCOMOCO	NF2L2_si	NF2L2_HUMAN	tgagtcattgaGcagaagcttga	0.772078	0.64157	4.70482	3.95724	strong	1	-0.747577	-0.12438
chr22:46717742:A:G_1311	chr22	46717742	46717742	1	+	chr22:46717742:A:G	A	G	SNV	SNAI2	HOCOMOCO	SNAI2_f1	SNAI2_HUMAN	caaatcAgaggat	0.672727	0.509091	3.22449	2.4898	strong	1	-0.734694	-0.156522
chr22:46718361:C:T_1312	chr22	46718361	46718361	1	+	chr22:46718361:C:T	C	T	SNV	NR5A2	HOCOMOCO	NR5A2_f1	NR5A2_HUMAN	gaaggttagCgagggaaga	0.693446	0.548099	4.0144	3.20855	strong	1	-0.805845	-0.141029
chr22:46717854:C:T_1313	chr22	46717854	46717854	1	-	chr22:46717854:C:T	C	T	SNV	MECOM	HOCOMOCO	EVI1_f1	EVI1_HUMAN	tttccctctcccgatTgtcctcgcagttggc	0.504649	0.596506	4.67472	5.47442	strong	1	0.799701	0.088982
chr22:46717742:A:G_1314	chr22	46717742	46717742	1	+	chr22:46717742:A:G	A	G	SNV	TFEB	HOCOMOCO	TFEB_f1	TFEB_HUMAN	gccaaatcAgaggatgg	0.560823	0.429543	4.2722	3.27896	strong	1	-0.993232	-0.130776
chr22:46717742:A:G_1315	chr22	46717742	46717742	1	+	chr22:46717742:A:G	A	G	SNV	NFATC2	HOCOMOCO	NFAC2_f1	NFAC2_HUMAN	gccaaatcGgaggatgg	0.500902	0.640193	3.02818	3.82397	strong	1	0.795794	0.135348
chr22:46717660:G:C_1316	chr22	46717660	46717660	1	+	chr22:46717660:G:C	G	C	SNV	PRDM1	HOCOMOCO	PRDM1_f1	PRDM1_HUMAN	gtccccggacaccGaatgttggtggaa	0.650312	0.545422	6.12974	5.1702	strong	1	-0.959547	-0.102859
chr22:46718503:T:G_1317	chr22	46718503	46718503	1	-	chr22:46718503:T:G	T	G	SNV	LHX3	HOCOMOCO	LHX3_f1	LHX3_HUMAN	caaagagaacaaTgaacatgaagga	0.62479	0.506006	5.20294	4.25056	strong	1	-0.95238	-0.115984
chr22:46718503:T:G_1318	chr22	46718503	46718503	1	-	chr22:46718503:T:G	T	G	SNV	NFYA	HOCOMOCO	NFYA_f1	NFYA_HUMAN	caaagagaacaaTgaacatgaagga	0.747114	0.602957	5.07357	4.13454	strong	1	-0.93903	-0.139719
chr22:46717999:C:T_1319	chr22	46717999	46717999	1	-	chr22:46717999:C:T	C	T	SNV	MAX	HOCOMOCO	MAX_f1	MAX_HUMAN	cagatcccaaCgcctgccatc	0.67001	0.543478	4.36948	3.57677	strong	1	-0.792702	-0.123152
chr22:46717528:T:C_1320	chr22	46717528	46717528	1	+	chr22:46717528:T:C	T	C	SNV	NR1H2	HOCOMOCO	NR1H2_f1	NR1H2_HUMAN	ggtggtggggtcaagtgtCagagaagagcactgagcc	0.620278	0.683897	9.1816	10.1032	strong	1	0.9216	0.062769
chr22:46717854:C:T_1321	chr22	46717854	46717854	1	-	chr22:46717854:C:T	C	T	SNV	PPARG	HOCOMOCO	PPARG_si	PPARG_HUMAN	ctcccgatTgtcctcgc	0.6345	0.798326	3.37015	4.21115	strong	1	0.841003	0.1603
chr22:46718361:C:T_1322	chr22	46718361	46718361	1	-	chr22:46718361:C:T	C	T	SNV	NFE2	HOCOMOCO	NFE2_f2	NFE2_HUMAN	agcggaaggttagTgagggaagacaaa	0.47718	0.593471	3.79146	4.63872	strong	1	0.847258	0.111473
chr22:46719021:C:G_1323	chr22	46719021	46719021	1	-	chr22:46719021:C:G	C	G	SNV	KLF4	HOCOMOCO	KLF4_f2	KLF4_HUMAN	tcaaagcccCcctccctgg	0.933373	0.799703	5.67643	4.87848	strong	1	-0.797952	-0.131368
chr22:46717451:T:G_1324	chr22	46717451	46717451	1	-	chr22:46717451:T:G	T	G	SNV	TAL1	HOCOMOCO	TAL1_f1	TAL1_HUMAN	atgcttcatttGcccccttctct	0.495887	0.601827	4.31653	5.19825	strong	1	0.88172	0.103584
chr22:46717999:C:T_1325	chr22	46717999	46717999	1	-	chr22:46717999:C:T	C	T	SNV	SMARCC1	HOCOMOCO	SMRC1_f1	SMRC1_HUMAN	gatcccaaTgcctgcca	0.467305	0.615202	2.79062	3.63766	strong	1	0.847049	0.145005
chr22:46717451:T:G_1326	chr22	46717451	46717451	1	-	chr22:46717451:T:G	T	G	SNV	BHLHE41	HOCOMOCO	BHE41_f1	BHE41_HUMAN	acacctttatgcttcatttGcccccttctctgtgcctca	0.578082	0.712785	3.94825	4.77469	strong	1	0.826446	0.126429
chr22:46718895:G:A_1327	chr22	46718895	46718895	1	+	chr22:46718895:G:A	G	A	SNV	TAL1	HOCOMOCO	TAL1_f2	TAL1_HUMAN	ctgtgatgggagtccttgtgaggAgatgctcaaggtcactgcgggctg	0.644215	0.745337	6.48999	7.43667	strong	1	0.946676	0.0963956
chr22:46719042:G:A_1328	chr22	46719042	46719042	1	-	chr22:46719042:G:A	G	A	SNV	KLF1	HOCOMOCO	KLF1_f1	KLF1_HUMAN	gtgtggccgtAccttcagggt	0.601211	0.740686	3.89867	4.73895	strong	1	0.840278	0.133352
chr22:46716869:C:T_1329	chr22	46716869	46716869	1	-	chr22:46716869:C:T	C	T	SNV	NR1I2	HOCOMOCO	NR1I2_si	NR1I2_HUMAN	agtctcgTgaccgta	0.632324	0.81727	3.14816	4.0455	strong	1	0.897332	0.181938
chr22:46719042:G:A_1330	chr22	46719042	46719042	1	+	chr22:46719042:G:A	G	A	SNV	ATF6	HOCOMOCO	ATF6A_si	ATF6A_HUMAN	ggtgtggccgtGccttcagggtt	0.672576	0.574312	5.26465	4.51734	strong	1	-0.747306	-0.0963677
chr22:46717854:C:T_1331	chr22	46717854	46717854	1	-	chr22:46717854:C:T	C	T	SNV	RARG	HOCOMOCO	RARG_f1	RARG_HUMAN	cccgatTgtcctc	0.646629	0.810295	3.24504	4.05122	strong	1	0.806184	0.1617
chr22:46718397:G:A_1332	chr22	46718397	46718397	1	+	chr22:46718397:G:A	G	A	SNV	MYOG	HOCOMOCO	MYOG_f1	MYOG_HUMAN	gttattactgccGtggaaattaggt	0.621494	0.485854	4.56653	3.63668	strong	1	-0.929847	-0.129844
chr22:46716176:A:G_1333	chr22	46716176	46716176	1	+	chr22:46716176:A:G	A	G	SNV	PPARA	HOCOMOCO	PPARA_f1	PPARA_HUMAN	caaggaGgccagg	0.63837	0.833018	3.30289	4.28543	strong	1	0.982533	0.19159
chr22:46717854:C:T_1334	chr22	46717854	46717854	1	+	chr22:46717854:C:T	C	T	SNV	GFI1B	HOCOMOCO	GFI1B_f1	GFI1B_HUMAN	ctctcccgatTgtcctcgcag	0.52685	0.676565	3.53257	4.47971	strong	1	0.947142	0.145137
chr22:46718503:T:G_1335	chr22	46718503	46718503	1	-	chr22:46718503:T:G	T	G	SNV	HOXC6	HOCOMOCO	HXC6_f1	HXC6_HUMAN	gtcaaagagaacaaTgaacatgaaggaat	0.670595	0.588773	6.68583	5.92021	strong	1	-0.765625	-0.0783796
chr22:46717451:T:G_1336	chr22	46717451	46717451	1	+	chr22:46717451:T:G	T	G	SNV	FOXJ3	HOCOMOCO	FOXJ3_si	FOXJ3_HUMAN	tatgcttcatttTcccccttctctg	0.680456	0.574914	5.95548	5.04517	strong	1	-0.910315	-0.104495
chr22:46718095:T:C_1337	chr22	46718095	46718095	1	+	chr22:46718095:T:C	T	C	SNV	CDX2	HOCOMOCO	CDX2_f1	CDX2_HUMAN	tcaccatTcagggag	0.734703	0.566152	3.21741	2.49752	strong	1	-0.719895	-0.165473
chr22:46718397:G:A_1338	chr22	46718397	46718397	1	+	chr22:46718397:G:A	G	A	SNV	E4F1	HOCOMOCO	E4F1_f1	E4F1_HUMAN	ttactgccGtggaaatt	0.67544	0.519425	3.49567	2.74247	strong	1	-0.753199	-0.148778
chr22:46717860:C:T_1339	chr22	46717860	46717860	1	-	chr22:46717860:C:T	C	T	SNV	STAT2	HOCOMOCO	STAT2_f1	STAT2_HUMAN	ctcccgatcgtcctTgcagttggcaaatg	0.552759	0.671503	3.88182	4.65235	strong	1	0.770534	0.113581
chr22:46713478:G:A_1340	chr22	46713478	46713478	1	+	chr22:46713478:G:A	G	A	SNV	IRF3	HOCOMOCO	IRF3_f1	IRF3_HUMAN	agaattgagtcattgaAcagaagcttgatttca	0.54837	0.645737	4.63213	5.39247	strong	1	0.760342	0.0931917
chr22:46718113:A:G_1341	chr22	46718113	46718113	1	-	chr22:46718113:A:G	A	G	SNV	FOXO3	HOCOMOCO	FOXO3_si	FOXO3_HUMAN	aggtggctagggAcacactccaggg	0.73075	0.572591	4.45453	3.53306	strong	1	-0.921466	-0.152985
chr22:46717600:C:T_1342	chr22	46717600	46717600	1	+	chr22:46717600:C:T	C	T	SNV	NR3C1	HOCOMOCO	GCR_si	GCR_HUMAN	gcctaaCaatggg	0.658672	0.498203	2.989	2.28027	strong	1	-0.70873	-0.157618
chr22:46717955:G:A_1343	chr22	46717955	46717955	1	-	chr22:46717955:G:A	G	A	SNV	LEF1	HOCOMOCO	LEF1_f1	LEF1_HUMAN	gctgacAgagccg	0.56783	0.753004	3.01987	3.99067	strong	1	0.970804	0.18367
chr22:46713478:G:A_1344	chr22	46713478	46713478	1	-	chr22:46713478:G:A	G	A	SNV	HMGA1	HOCOMOCO	HMGA1_f1	HMGA1_HUMAN	cattgaAcagaag	0.451725	0.659637	1.69472	2.41701	strong	1	0.722291	0.200667
chr22:46718503:T:G_1345	chr22	46718503	46718503	1	-	chr22:46718503:T:G	T	G	SNV	NFYB	HOCOMOCO	NFYB_f1	NFYB_HUMAN	caaagagaacaaTgaacatgaagga	0.722387	0.583016	5.18371	4.22344	strong	1	-0.960265	-0.135316
chr22:46718361:C:T_1346	chr22	46718361	46718361	1	+	chr22:46718361:C:T	C	T	SNV	CEBPB	HOCOMOCO	CEBPB_f1	CEBPB_HUMAN	gaaggttagTgagggaaga	0.627242	0.799582	3.58482	4.53978	strong	1	0.954953	0.169009
chr22:46717854:C:T_1347	chr22	46717854	46717854	1	-	chr22:46717854:C:T	C	T	SNV	PPARA	HOCOMOCO	PPARA_f1	PPARA_HUMAN	cccgatTgtcctc	0.691966	0.831832	3.57344	4.27944	strong	1	0.706005	0.137668
chr22:46718039:C:T_1348	chr22	46718039	46718039	1	-	chr22:46718039:C:T	C	T	SNV	MECOM	HOCOMOCO	EVI1_f1	EVI1_HUMAN	cctcctttgacttccCggacactggggacgg	0.585933	0.496964	5.38238	4.60782	strong	1	-0.774557	-0.0861843
chr22:46717451:T:G_1349	chr22	46717451	46717451	1	+	chr22:46717451:T:G	T	G	SNV	LEF1	HOCOMOCO	LEF1_f1	LEF1_HUMAN	tcatttGccccct	0.582097	0.734566	3.09466	3.894	strong	1	0.799343	0.151231
chr22:46717528:T:C_1350	chr22	46717528	46717528	1	+	chr22:46717528:T:C	T	C	SNV	MEF2A	HOCOMOCO	MEF2A_f1	MEF2A_HUMAN	tggggtcaagtgtTagagaagagcact	0.67131	0.557053	5.22462	4.35735	strong	1	-0.867265	-0.112347
chr22:46717600:C:T_1351	chr22	46717600	46717600	1	+	chr22:46717600:C:T	C	T	SNV	NOBOX	HOCOMOCO	NOBOX_si	NOBOX_HUMAN	ttgcctaaTaatgggtc	0.679007	0.869547	3.57219	4.54256	strong	1	0.970372	0.186362
chr22:46717860:C:T_1352	chr22	46717860	46717860	1	-	chr22:46717860:C:T	C	T	SNV	CEBPB	HOCOMOCO	CEBPB_f1	CEBPB_HUMAN	gatcgtcctTgcagttggc	0.518277	0.676618	2.98104	3.85842	strong	1	0.877381	0.15528
chr22:46715265:A:C_1353	chr22	46715265	46715265	1	+	chr22:46715265:A:C	A	C	SNV	NR3C1	HOCOMOCO	GCR_si	GCR_HUMAN	gagactAagactt	0.614346	0.444371	2.79323	2.04252	strong	1	-0.75071	-0.166954
chr22:46719042:G:A_1354	chr22	46719042	46719042	1	-	chr22:46719042:G:A	G	A	SNV	MYF6	HOCOMOCO	MYF6_f1	MYF6_HUMAN	ggccgtAccttca	0.474321	0.645394	2.31272	3.07835	strong	1	0.765625	0.164108
chr22:46716869:C:T_1355	chr22	46716869	46716869	1	+	chr22:46716869:C:T	C	T	SNV	MAFB	HOCOMOCO	MAFB_f1	MAFB_HUMAN	gagtctcgTgaccgtag	0.527413	0.706487	2.48161	3.2685	strong	1	0.786886	0.172629
chr22:46717600:C:T_1356	chr22	46717600	46717600	1	+	chr22:46717600:C:T	C	T	SNV	HOXB8	HOCOMOCO	HXB8_do	HXB8_HUMAN	ctttgcctaaTaatgggtctc	0.603008	0.72033	4.55061	5.40899	strong	1	0.858378	0.115138
chr22:46715974:G:A_1357	chr22	46715974	46715974	1	+	chr22:46715974:G:A	G	A	SNV	HOXA10	HOCOMOCO	HXA10_f1	HXA10_HUMAN	ctgagcaggttAtaacagcaagt	0.545339	0.704195	3.13213	3.95857	strong	1	0.826446	0.150332
chr22:46715974:G:A_1358	chr22	46715974	46715974	1	+	chr22:46715974:G:A	G	A	SNV	T	HOCOMOCO	BRAC_si	BRAC_HUMAN	gccccccagagcctgagcaggttGtaacagcaagtccctggcaccccc	0.498793	0.450944	8.56447	7.77572	strong	1	-0.788752	-0.0468756
chr22:46716869:C:T_1359	chr22	46716869	46716869	1	+	chr22:46716869:C:T	C	T	SNV	ARNT	HOCOMOCO	ARNT_f1	ARNT_HUMAN	agtctcgTgaccgta	0.747198	0.901749	3.69269	4.4387	strong	1	0.746012	0.151846
chr22:46716176:A:G_1360	chr22	46716176	46716176	1	+	chr22:46716176:A:G	A	G	SNV	RXRA	HOCOMOCO	RXRA_f1	RXRA_HUMAN	gacgcccaaggaGgccagggctgca	0.592071	0.725852	3.97099	4.80579	strong	1	0.8348	0.128106
chr22:46717955:G:A_1361	chr22	46717955	46717955	1	+	chr22:46717955:G:A	G	A	SNV	ZNF384	HOCOMOCO	ZN384_f1	ZN384_HUMAN	aggaggctgacAgagccgtggaa	0.435624	0.598797	2.76386	3.71449	strong	1	0.950625	0.15708
chr22:46716869:C:T_1362	chr22	46716869	46716869	1	+	chr22:46716869:C:T	C	T	SNV	BHLHE41	HOCOMOCO	BHE41_f1	BHE41_HUMAN	actggtttccagagtctcgTgaccgtagacctgggagga	0.64156	0.776263	4.33771	5.16416	strong	1	0.826446	0.126429
chr22:46718503:T:G_1363	chr22	46718503	46718503	1	+	chr22:46718503:T:G	T	G	SNV	SOX5	HOCOMOCO	SOX5_f1	SOX5_HUMAN	agaacaaTgaacatg	0.984701	0.833221	4.9518	4.209	strong	1	-0.742795	-0.147766
chr22:46717600:C:T_1364	chr22	46717600	46717600	1	+	chr22:46717600:C:T	C	T	SNV	ARID3A	HOCOMOCO	ARI3A_f1	ARI3A_HUMAN	gcctaaTaatggg	0.528129	0.695002	3.09507	4.05384	strong	1	0.958767	0.165128
chr22:46716869:C:T_1365	chr22	46716869	46716869	1	-	chr22:46716869:C:T	C	T	SNV	RARA	HOCOMOCO	RARA_f1	RARA_HUMAN	gtctcgTgaccgt	0.66181	0.82587	3.96053	4.93046	strong	1	0.969927	0.162741
chr22:46718361:C:T_1366	chr22	46718361	46718361	1	+	chr22:46718361:C:T	C	T	SNV	FOSL1	HOCOMOCO	FOSL1_f2	FOSL1_HUMAN	agcggaaggttagTgagggaagacaaa	0.557418	0.703275	3.32981	4.13063	strong	1	0.800817	0.139036
chr22:46715265:A:C_1367	chr22	46715265	46715265	1	-	chr22:46715265:A:C	A	C	SNV	MAFA	HOCOMOCO	MAFA_f1	MAFA_HUMAN	gtgggttctaggtcgagactCagacttcccacttgtgcctt	0.530048	0.643165	4.06315	4.80936	strong	1	0.746212	0.104171
chr22:46718361:C:T_1368	chr22	46718361	46718361	1	+	chr22:46718361:C:T	C	T	SNV	PRRX2	HOCOMOCO	PRRX2_f1	PRRX2_HUMAN	ggttagTgaggga	0.478586	0.659415	2.40375	3.29042	strong	1	0.886667	0.178748
chr22:46719042:G:A_1369	chr22	46719042	46719042	1	-	chr22:46719042:G:A	G	A	SNV	TAL1	HOCOMOCO	TAL1_f2	TAL1_HUMAN	ccccctccctggggtgtggccgtAccttcagggttgaggatgctggca	0.479319	0.566045	4.94627	5.75818	strong	1	0.811908	0.0826728
chr22:46717854:C:T_1370	chr22	46717854	46717854	1	+	chr22:46717854:C:T	C	T	SNV	PBX3	HOCOMOCO	PBX3_f2	PBX3_HUMAN	tccctctcccgatTgtcctcgcagttg	0.670327	0.805733	4.26842	5.08205	strong	1	0.813632	0.130194
chr22:46718039:C:T_1371	chr22	46718039	46718039	1	+	chr22:46718039:C:T	C	T	SNV	HOXA10	HOCOMOCO	HXA10_f1	HXA10_HUMAN	ctttgacttccTggacactgggg	0.431219	0.590075	2.53841	3.36486	strong	1	0.826446	0.150332
chr22:46715265:A:C_1372	chr22	46715265	46715265	1	-	chr22:46715265:A:C	A	C	SNV	RUNX3	HOCOMOCO	RUNX3_si	RUNX3_HUMAN	ctaggtcgagactCagacttcccactt	0.461486	0.561208	3.78326	4.55763	strong	1	0.774363	0.0972215
chr22:46718113:A:G_1373	chr22	46718113	46718113	1	-	chr22:46718113:A:G	A	G	SNV	MEF2A	HOCOMOCO	MEF2A_f1	MEF2A_HUMAN	gaggtggctagggAcacactccaggga	0.618362	0.512121	4.82271	4.0163	strong	1	-0.806418	-0.104465
chr22:46716437:A:G_1374	chr22	46716437	46716437	1	+	chr22:46716437:A:G	A	G	SNV	RFX3	HOCOMOCO	RFX3_f1	RFX3_HUMAN	tgtctcctctgccAtgtcgggccgcct	0.62856	0.517256	5.73973	4.74572	strong	1	-0.994013	-0.109752
chr22:46716869:C:T_1375	chr22	46716869	46716869	1	-	chr22:46716869:C:T	C	T	SNV	ESR2	HOCOMOCO	ESR2_si	ESR2_HUMAN	gtctcgTgaccgt	0.739891	0.937082	3.5527	4.48324	strong	1	0.930535	0.194667
chr22:46717854:C:T_1376	chr22	46717854	46717854	1	-	chr22:46717854:C:T	C	T	SNV	HIVEP1	HOCOMOCO	ZEP1_f1	ZEP1_HUMAN	cctctcccgatTgtcctcgcagt	0.489012	0.615967	3.33596	4.13814	strong	1	0.802182	0.122197
chr22:46717660:G:C_1377	chr22	46717660	46717660	1	-	chr22:46717660:G:C	G	C	SNV	GLI1	HOCOMOCO	GLI1_f1	GLI1_HUMAN	cccggacaccCaatgttggtg	0.707291	0.808303	5.11201	5.81948	strong	1	0.707467	0.0987794
chr22:46718095:T:C_1378	chr22	46718095	46718095	1	-	chr22:46718095:T:C	T	C	SNV	MEIS1	HOCOMOCO	MEIS1_f2	MEIS1_HUMAN	agagttcaccatTcagggaggtggc	0.683706	0.573682	5.14385	4.34996	strong	1	-0.793891	-0.106905
chr22:46717742:A:G_1379	chr22	46717742	46717742	1	-	chr22:46717742:A:G	A	G	SNV	NFE2	HOCOMOCO	NFE2_f2	NFE2_HUMAN	ctggagccaaatcAgaggatggaggga	0.653003	0.540519	5.07245	4.25293	strong	1	-0.819524	-0.107824
chr22:46717528:T:C_1380	chr22	46717528	46717528	1	+	chr22:46717528:T:C	T	C	SNV	RARA	HOCOMOCO	RARA_f1	RARA_HUMAN	aagtgtCagagaa	0.49775	0.66181	2.99061	3.96053	strong	1	0.969927	0.162741
chr22:46715974:G:A_1381	chr22	46715974	46715974	1	+	chr22:46715974:G:A	G	A	SNV	SMARCC1	HOCOMOCO	SMRC1_f1	SMRC1_HUMAN	agcaggttGtaacagca	0.618721	0.471945	3.65782	2.81719	strong	1	-0.840626	-0.143906
chr22:46718503:T:G_1382	chr22	46718503	46718503	1	-	chr22:46718503:T:G	T	G	SNV	ONECUT1	HOCOMOCO	HNF6_f1	HNF6_HUMAN	tcaaagagaacaaTgaacatgaaggaa	0.728493	0.590307	5.11209	4.19049	strong	1	-0.9216	-0.133125
chr22:46714329:C:T_1383	chr22	46714329	46714329	1	-	chr22:46714329:C:T	C	T	SNV	ARNT	HOCOMOCO	ARNT_f1	ARNT_HUMAN	ggagacaCggccagc	0.847803	0.678785	4.1783	3.36245	strong	1	-0.815851	-0.166061
chr22:46718397:G:A_1384	chr22	46718397	46718397	1	-	chr22:46718397:G:A	G	A	SNV	HOXD4	HOCOMOCO	HXD4_f1	HXD4_HUMAN	tactgccAtggaaat	0.335025	0.533928	1.54173	2.33186	strong	1	0.790123	0.188876
chr22:46716437:A:G_1385	chr22	46716437	46716437	1	-	chr22:46716437:A:G	A	G	SNV	NOBOX	HOCOMOCO	NOBOX_si	NOBOX_HUMAN	cctctgccAtgtcgggc	0.464029	0.325612	2.47735	1.77243	strong	1	-0.704924	-0.135382
chr22:46718503:T:G_1386	chr22	46718503	46718503	1	+	chr22:46718503:T:G	T	G	SNV	NFATC3	HOCOMOCO	NFAC3_f1	NFAC3_HUMAN	gagaacaaGgaacatga	0.594056	0.725254	3.37034	4.0827	strong	1	0.712368	0.127791
chr22:46717451:T:G_1387	chr22	46717451	46717451	1	-	chr22:46717451:T:G	T	G	SNV	TCF3	HOCOMOCO	TFE2_f2	TFE2_HUMAN	tgcttcatttGcccccttctc	0.550909	0.720909	3.34761	4.33367	strong	1	0.986063	0.165655
chr22:46717451:T:G_1388	chr22	46717451	46717451	1	+	chr22:46717451:T:G	T	G	SNV	NFIA+NFIB+NFIC+NFIX	HOCOMOCO	NFIA+NFIB+NFIC+NFIX_si	NFIA+NFIB+NFIC+NFIX_HUMAN	tcatttGccccct	0.534361	0.751552	2.33011	3.23415	strong	1	0.904034	0.211803
chr22:46717600:C:T_1389	chr22	46717600	46717600	1	+	chr22:46717600:C:T	C	T	SNV	TAL1	HOCOMOCO	TAL1_f1	TAL1_HUMAN	cctttgcctaaCaatgggtctct	0.640284	0.525085	5.51831	4.55954	strong	1	-0.958767	-0.112635
chr22:46719042:G:A_1390	chr22	46719042	46719042	1	+	chr22:46719042:G:A	G	A	SNV	ARNTL	HOCOMOCO	BMAL1_f1	BMAL1_HUMAN	ggggtgtggccgtGccttcagggttga	0.619207	0.507959	5.17416	4.29525	strong	1	-0.878906	-0.107412
chr22:46716437:A:G_1391	chr22	46716437	46716437	1	-	chr22:46716437:A:G	A	G	SNV	MEIS2	HOCOMOCO	MEIS2_do	MEIS2_HUMAN	gtctcctctgccAtgtcgggccgcc	0.652727	0.528951	5.42792	4.43277	strong	1	-0.995152	-0.121065
chr22:46718095:T:C_1392	chr22	46718095	46718095	1	+	chr22:46718095:T:C	T	C	SNV	ARID3A	HOCOMOCO	ARI3A_f1	ARI3A_HUMAN	caccatTcaggga	0.667491	0.500618	3.89578	2.93701	strong	1	-0.958767	-0.165128
chr22:46718095:T:C_1393	chr22	46718095	46718095	1	-	chr22:46718095:T:C	T	C	SNV	TGIF1	HOCOMOCO	TGIF1_si	TGIF1_HUMAN	caccatTcaggga	0.609991	0.453263	2.89452	2.18242	strong	1	-0.712108	-0.152598
chr22:46716176:A:G_1394	chr22	46716176	46716176	1	+	chr22:46716176:A:G	A	G	SNV	NR1I3	HOCOMOCO	NR1I3_si	NR1I3_HUMAN	ccaaggaGgccaggg	0.55907	0.758677	2.7088	3.65084	strong	1	0.942042	0.196678
chr22:46717528:T:C_1395	chr22	46717528	46717528	1	+	chr22:46717528:T:C	T	C	SNV	MECP2	HOCOMOCO	MECP2_f1	MECP2_HUMAN	aagtgtCagagaa	0.368945	0.570415	1.82643	2.80969	strong	1	0.983264	0.20041
chr22:46718436:T:C_1396	chr22	46718436	46718436	1	+	chr22:46718436:T:C	T	C	SNV	ZBTB4	HOCOMOCO	ZBTB4_si	ZBTB4_HUMAN	ccttttctttgtctcaCgggaagccctgaggtt	0.470422	0.540604	5.22817	5.95864	strong	1	0.730467	0.0680128
chr22:46719042:G:A_1397	chr22	46719042	46719042	1	+	chr22:46719042:G:A	G	A	SNV	ZNF143	HOCOMOCO	ZN143_si	ZN143_HUMAN	ccctccctggggtgtggccgtGccttcagggttgaggatgctg	0.699151	0.591941	6.37593	5.45262	strong	1	-0.923304	-0.102968
chr22:46717660:G:C_1398	chr22	46717660	46717660	1	+	chr22:46717660:G:C	G	C	SNV	HOXB1	HOCOMOCO	HXB1_f1	HXB1_HUMAN	ccggacaccGaatgttggt	0.690251	0.568444	5.11151	4.2326	strong	1	-0.878906	-0.119636
chr22:46717742:A:G_1399	chr22	46717742	46717742	1	-	chr22:46717742:A:G	A	G	SNV	FOXA1	HOCOMOCO	FOXA1_f1	FOXA1_HUMAN	gagccaaatcAgaggatggag	0.614509	0.497438	3.85692	3.14062	strong	1	-0.716301	-0.115244
chr22:46713478:G:A_1400	chr22	46713478	46713478	1	+	chr22:46713478:G:A	G	A	SNV	VSX2	HOCOMOCO	VSX2_si	VSX2_HUMAN	gagtcattgaGcagaagcttg	0.62613	0.523524	4.47953	3.77501	strong	1	-0.70452	-0.0999798
chr22:46717860:C:T_1401	chr22	46717860	46717860	1	-	chr22:46717860:C:T	C	T	SNV	SPIB	HOCOMOCO	SPIB_f1	SPIB_HUMAN	ccgatcgtcctTgcagttggcaa	0.56213	0.673385	4.00688	4.77121	strong	1	0.764328	0.108955
chr22:46717528:T:C_1402	chr22	46717528	46717528	1	+	chr22:46717528:T:C	T	C	SNV	NR4A1	HOCOMOCO	NR4A1_f1	NR4A1_HUMAN	tcaagtgtCagagaaga	0.575054	0.702565	3.61066	4.38643	strong	1	0.775771	0.125205
chr22:46715265:A:C_1403	chr22	46715265	46715265	1	+	chr22:46715265:A:C	A	C	SNV	SOX5	HOCOMOCO	SOX5_f1	SOX5_HUMAN	cgagactAagacttc	0.686449	0.540067	3.48929	2.7715	strong	1	-0.717791	-0.142792
chr22:46717528:T:C_1404	chr22	46717528	46717528	1	+	chr22:46717528:T:C	T	C	SNV	HMGA1	HOCOMOCO	HMGA1_f1	HMGA1_HUMAN	aagtgtTagagaa	0.684074	0.480508	2.50191	1.79472	strong	1	-0.707193	-0.196473
chr22:46719042:G:A_1405	chr22	46719042	46719042	1	-	chr22:46719042:G:A	G	A	SNV	TFEB	HOCOMOCO	TFEB_f1	TFEB_HUMAN	gtggccgtGccttcagg	0.610664	0.479384	4.64928	3.65605	strong	1	-0.993232	-0.130776
chr22:46719042:G:A_1406	chr22	46719042	46719042	1	+	chr22:46719042:G:A	G	A	SNV	RREB1	HOCOMOCO	RREB1_si	RREB1_HUMAN	ccctccctggggtgtggccgtGccttcagggttgaggatgctg	0.655423	0.567802	6.17847	5.39472	strong	1	-0.783749	-0.0846324
chr22:46718095:T:C_1407	chr22	46718095	46718095	1	-	chr22:46718095:T:C	T	C	SNV	RXRG	HOCOMOCO	RXRG_f1	RXRG_HUMAN	agagttcaccatTcagggaggtggc	0.656024	0.551769	6.39034	5.39375	strong	1	-0.996584	-0.102969
chr22:46719042:G:A_1408	chr22	46719042	46719042	1	+	chr22:46719042:G:A	G	A	SNV	SOX17	HOCOMOCO	SOX17_f2	SOX17_HUMAN	ccctggggtgtggccgtAccttcagggttgaggat	0.456472	0.559491	4.47838	5.4442	strong	1	0.965815	0.100879
chr22:46717451:T:G_1409	chr22	46717451	46717451	1	+	chr22:46717451:T:G	T	G	SNV	FOXI1	HOCOMOCO	FOXI1_f1	FOXI1_HUMAN	atgcttcatttGcccccttctct	0.574618	0.698781	4.66272	5.65326	strong	1	0.990544	0.122953
chr22:46718436:T:C_1410	chr22	46718436	46718436	1	+	chr22:46718436:T:C	T	C	SNV	HOXB7	HOCOMOCO	HXB7_si	HXB7_HUMAN	tttgtctcaTgggaagccc	0.705767	0.599178	5.06624	4.31626	strong	1	-0.749977	-0.10509
chr22:46717451:T:G_1411	chr22	46717451	46717451	1	-	chr22:46717451:T:G	T	G	SNV	RARG	HOCOMOCO	RARG_f1	RARG_HUMAN	tcatttGccccct	0.532019	0.721724	2.6805	3.61494	strong	1	0.934444	0.187426
chr22:46718963:C:A_1412	chr22	46718963	46718963	1	+	chr22:46718963:C:A	C	A	SNV	SOX9	HOCOMOCO	SOX9_f1	SOX9_HUMAN	tggctggcctAgaatgggtgt	0.559376	0.686886	3.86553	4.70632	strong	1	0.840787	0.124176
chr22:46716869:C:T_1413	chr22	46716869	46716869	1	+	chr22:46716869:C:T	C	T	SNV	ATF2+ATF4	HOCOMOCO	ATF2+ATF4_f1	ATF2+ATF4_HUMAN	gagtctcgTgaccgtag	0.539817	0.712974	3.19847	4.17685	strong	1	0.978379	0.168727
chr22:46718503:T:G_1414	chr22	46718503	46718503	1	+	chr22:46718503:T:G	T	G	SNV	NFATC1	HOCOMOCO	NFAC1_si	NFAC1_HUMAN	aaagagaacaaGgaacatgaagg	0.647502	0.802818	4.39359	5.39095	strong	1	0.99736	0.149818
chr22:46715265:A:C_1415	chr22	46715265	46715265	1	-	chr22:46715265:A:C	A	C	SNV	TEAD4	HOCOMOCO	TEAD4_f1	TEAD4_HUMAN	aggtcgagactAagacttcccac	0.631173	0.519833	4.1465	3.44617	strong	1	-0.700328	-0.108302
chr22:46716437:A:G_1416	chr22	46716437	46716437	1	-	chr22:46716437:A:G	A	G	SNV	EOMES	HOCOMOCO	EOMES_f1	EOMES_HUMAN	tgtctcctctgccAtgtcgggccgcct	0.591969	0.5136	6.85943	5.97946	strong	1	-0.879967	-0.0769134
chr22:46718503:T:G_1417	chr22	46718503	46718503	1	-	chr22:46718503:T:G	T	G	SNV	RARA	HOCOMOCO	RARA_f1	RARA_HUMAN	gaacaaTgaacat	0.66181	0.505144	3.96053	3.03432	strong	1	-0.926217	-0.155408
chr22:46717451:T:G_1418	chr22	46717451	46717451	1	-	chr22:46717451:T:G	T	G	SNV	NR2C1	HOCOMOCO	NR2C1_si	NR2C1_HUMAN	tatgcttcatttGcccccttctctg	0.516055	0.658237	3.50935	4.40686	strong	1	0.897507	0.136728
chr22:46717600:C:T_1419	chr22	46717600	46717600	1	+	chr22:46717600:C:T	C	T	SNV	RXRG	HOCOMOCO	RXRG_f1	RXRG_HUMAN	tcctttgcctaaTaatgggtctctc	0.479991	0.554133	4.70761	5.41635	strong	1	0.708741	0.0732287
chr22:46716869:C:T_1420	chr22	46716869	46716869	1	+	chr22:46716869:C:T	C	T	SNV	PKNOX1	HOCOMOCO	PKNX1_si	PKNX1_HUMAN	tccagagtctcgTgaccgtagacct	0.589842	0.754977	3.19203	4.00203	strong	1	0.81	0.155653
chr22:46717999:C:T_1421	chr22	46717999	46717999	1	-	chr22:46717999:C:T	C	T	SNV	TFAP4	HOCOMOCO	TFAP4_si	TFAP4_HUMAN	cagatcccaaCgcctgccatc	0.689367	0.552842	4.5945	3.72339	strong	1	-0.871111	-0.132458
chr22:46717854:C:T_1422	chr22	46717854	46717854	1	+	chr22:46717854:C:T	C	T	SNV	FOXQ1	HOCOMOCO	FOXQ1_f1	FOXQ1_HUMAN	cctctcccgatTgtcctcgcagt	0.38781	0.501005	3.13393	3.99617	strong	1	0.862245	0.110584
chr22:46718964:G:A_1423	chr22	46718964	46718964	1	+	chr22:46718964:G:A	G	A	SNV	TFEB	HOCOMOCO	TFEB_f1	TFEB_HUMAN	ctggcctcAaatgggtg	0.51613	0.64741	3.93406	4.92729	strong	1	0.993232	0.130776
chr22:46715265:A:C_1424	chr22	46715265	46715265	1	-	chr22:46715265:A:C	A	C	SNV	LEF1	HOCOMOCO	LEF1_f1	LEF1_HUMAN	gagactAagactt	0.753004	0.599075	3.99067	3.18367	strong	1	-0.807001	-0.15268
chr22:46718895:G:A_1425	chr22	46718895	46718895	1	+	chr22:46718895:G:A	G	A	SNV	NFYA	HOCOMOCO	NFYA_f1	NFYA_HUMAN	gtccttgtgaggGgatgctcaaggt	0.632333	0.482509	4.3259	3.34994	strong	1	-0.975952	-0.145212
chr22:46718964:G:A_1426	chr22	46718964	46718964	1	+	chr22:46718964:G:A	G	A	SNV	NR1I3	HOCOMOCO	NR1I3_si	NR1I3_HUMAN	tggcctcAaatgggt	0.437763	0.632479	2.13629	3.05526	strong	1	0.918963	0.19186
chr22:46717854:C:T_1427	chr22	46717854	46717854	1	-	chr22:46717854:C:T	C	T	SNV	NR2F2	HOCOMOCO	COT2_f1	COT2_HUMAN	tctcccgatTgtcctcgca	0.583481	0.717222	3.55527	4.3253	strong	1	0.77003	0.129342
chr22:46717999:C:T_1428	chr22	46717999	46717999	1	-	chr22:46717999:C:T	C	T	SNV	PDX1	HOCOMOCO	PDX1_do	PDX1_HUMAN	gatcccaaTgcctgcca	0.497508	0.657599	3.12092	4.09443	strong	1	0.973511	0.157614
chr22:46719042:G:A_1429	chr22	46719042	46719042	1	+	chr22:46719042:G:A	G	A	SNV	ARNT	HOCOMOCO	ARNT_f1	ARNT_HUMAN	tggccgtGccttcag	0.883483	0.677936	4.35053	3.35836	strong	1	-0.992172	-0.20195
chr22:46716437:A:G_1430	chr22	46716437	46716437	1	-	chr22:46716437:A:G	A	G	SNV	YY1	HOCOMOCO	TYY1_f2	TYY1_HUMAN	tctcctctgccAtgtcgggccgc	0.803118	0.663794	6.02416	5.02961	strong	1	-0.994548	-0.133863
chr22:46718361:C:T_1431	chr22	46718361	46718361	1	+	chr22:46718361:C:T	C	T	SNV	PBX2	HOCOMOCO	PBX2_f1	PBX2_HUMAN	gagcggaaggttagTgagggaagacaaat	0.552407	0.678846	3.41672	4.13546	strong	1	0.718739	0.120572
chr22:46718095:T:C_1432	chr22	46718095	46718095	1	-	chr22:46718095:T:C	T	C	SNV	ZBTB18	HOCOMOCO	ZN238_f1	ZN238_HUMAN	gagagttcaccatCcagggaggtggct	0.492281	0.605965	4.12188	5.01939	strong	1	0.897507	0.110392
