# Supplementary material for: An endothelial regulatory module links blood pressure regulation with elite athletic performance
Source: PLoS Genet. 2024 Jun 17;20(6):e1011285. doi: 10.1371/journal.pgen.1011285 (PMC11182536; doi:10.1371/journal.pgen.1011285)
Supplement: S12 Table — (XLSX) [file pgen.1011285.s012.xlsx]

## Sheet: Fileformanuscript_20231208
Supplementary Table S12. Metadata and genotypes for horses included in the study.
id_coded	Breed	BirthYear	Countryofbirth	SNV1_670Karray_46683344_rs1139465947	SNV2_670Karray_46695229_rs1142214809	SNV3_670Karray_46701582_rs1148371546	SNV4_670Karray_46702155_rs1146328470	SNV5_670Karray_46702297_rs395500247	SNV6_670Karray_46717451_rs396474304	SNV7_670Karray_46717860_rs69244086	SNV8_670Karray_46717955_rs69244087	SNV9_670Karray_46718895_rs69244091	SNV10_670Karray_46718964_rs69244093	SNV11_670Karray_46721892_rs69244098	SNV12_670Karray_46722199_rs1142027587	SNV13_670Karray_46722762_rs395855141	DMRT3_rs1150690013	SNV_46717860_rs69244086	SNV_46718095_rs69244089	SNVmassarray_46668693_rs69244089	SNVmassarray_46700519_rs1139969922	SNVmassarray_46703380_rs1137432627	SNVmassarray_46708110_rs1147059978	SNVmassarray_46708983_rs395030428	SNVmassarray_46713478_rs395117226	SNVmassarray_46715974_rs397265747	SNVmassarray_46717451_rs396474304	SNVmassarray_46717528_rs69244081	Del_masssarray_46717624_rs3108208125	SNVmassarray_46717742_rs69244084	SNVmassarray_46717854_rs69244085	SNVmassarray_46717999_rs69244089	SNVmassarray_46718095_rs69244089	SNVmassarray_46718361_rs396281591	SNVmassarray_46718436_rs394573286	SNVmassarray_46718895_rs69244091	SNVmassarray_46718964_rs69244093	SNVmassarray_46719042_rs69244095	SNVmassarray_46719906_rs1141629756	SNVmassarray_46720030_rs396865151	SNVmassarray_46720999_rs394701511	SNVmassarray_46721822_rs69244097	SNVmassarray_46722642_rs1149178823	SNVmassarray_46726900_rs1149100768
1	CBT	2013	SE	NA	NA	NA	NA	NA	NA	NA	NA	NA	NA	NA	NA	NA	CA	TT	CC	TT	GG	CC	AA	CC	AA	AA	NA	CC	CC	GG	TT	TT	CC	TT	NA	AA	AA	AA	GG	AA	TT	GG	CC	GG
2	CBT	2010	NO	NA	NA	NA	NA	NA	NA	NA	NA	NA	NA	NA	NA	NA	CC	CT	TC	NA	NA	NA	NA	NA	NA	NA	NA	NA	NA	NA	NA	NA	NA	NA	NA	NA	NA	NA	NA	NA	NA	NA	NA	NA
3	CBT	2007	SE	NA	NA	NA	NA	NA	NA	NA	NA	NA	NA	NA	NA	NA	CA	TT	CC	TT	GG	CC	AG	CC	AA	AA	GG	CC	CC	GG	TT	TT	CC	TT	CC	AA	AA	AA	AG	AA	TT	GG	CG	AG
4	SB	2005	SE	NA	NA	NA	NA	NA	NA	NA	NA	NA	NA	NA	NA	NA	AA	TT	CC	NA	NA	NA	NA	NA	NA	NA	NA	NA	NA	NA	NA	NA	NA	NA	NA	NA	NA	NA	NA	NA	NA	NA	NA	NA
5	CBT	2011	NO	NA	NA	NA	NA	NA	NA	NA	NA	NA	NA	NA	NA	NA	CA	TT	NA	TT	GG	CC	AG	CC	AA	AA	GG	CC	CC	GG	TT	TT	CC	TT	CC	AA	AA	AA	AG	AA	TT	GG	CG	AG
6	CBT	2011	SE	NA	NA	NA	NA	NA	NA	NA	NA	NA	NA	NA	NA	NA	AA	CT	NA	NA	NA	NA	NA	NA	NA	NA	NA	NA	NA	NA	NA	NA	NA	NA	NA	NA	NA	NA	NA	NA	NA	NA	NA	NA
7	CBT	2011	SE	NA	NA	NA	NA	NA	NA	NA	NA	NA	NA	NA	NA	NA	CA	CT	TC	CT	AG	CT	AG	CT	AG	AG	NA	CT	CCA	AG	CT	CT	TC	CT	NA	AG	AG	AG	AG	AG	GT	GT	CG	AG
8	SB	2012	US	NA	NA	NA	NA	NA	NA	NA	NA	NA	NA	NA	NA	NA	AA	TT	CC	NA	NA	NA	NA	NA	NA	NA	NA	NA	NA	NA	NA	NA	NA	NA	NA	NA	NA	NA	NA	NA	NA	NA	NA	NA
9	CBT	2014	SE	NA	NA	NA	NA	NA	NA	NA	NA	NA	NA	NA	NA	NA	CC	CT	NA	NA	NA	NA	NA	NA	NA	NA	NA	NA	NA	NA	NA	NA	NA	NA	NA	NA	NA	NA	NA	NA	NA	NA	NA	NA
10	CBT	2011	SE	NA	NA	NA	NA	NA	NA	NA	NA	NA	NA	NA	NA	NA	CA	TT	NA	NA	NA	NA	NA	NA	NA	NA	NA	NA	NA	NA	NA	NA	NA	NA	NA	NA	NA	NA	NA	NA	NA	NA	NA	NA
11	CBT	2012	SE	NA	NA	NA	NA	NA	NA	NA	NA	NA	NA	NA	NA	NA	CA	CC	NA	TT	GG	CC	AA	CC	GG	GG	TT	TT	CCA	AA	CC	CC	TT	CC	TT	GG	GG	GG	AG	AA	GG	GG	GG	AG
12	CBT	2011	SE	NA	NA	NA	NA	NA	NA	NA	NA	NA	NA	NA	NA	NA	CA	TT	CC	NA	NA	NA	NA	NA	NA	NA	NA	NA	NA	NA	NA	NA	NA	NA	NA	NA	NA	NA	NA	NA	NA	NA	NA	NA
13	CBT	2009	SE	NA	NA	NA	NA	NA	NA	NA	NA	NA	NA	NA	NA	NA	AA	TT	NA	TT	GG	CC	AG	CC	AA	AA	GG	CC	CC	GG	TT	TT	CC	TT	CC	AA	AA	AA	AG	AA	TT	GG	CG	AG
14	CBT	2013	SE	NA	NA	NA	NA	NA	NA	NA	NA	NA	NA	NA	NA	NA	CA	TT	NA	CT	GG	CC	AG	CC	AA	AA	GG	CC	CC	GG	TT	TT	CC	TT	CC	AA	AA	AA	AG	AA	TT	GG	CG	AG
15	CBT	2011	SE	NA	NA	NA	NA	NA	NA	NA	NA	NA	NA	NA	NA	NA	AA	TT	CC	TT	GG	CC	AA	CC	AA	AA	GG	CC	CC	GG	TT	TT	CC	TT	CC	AA	AA	AA	GG	AA	TT	GG	CC	GG
16	CBT	2014	SE	NA	NA	NA	NA	NA	NA	NA	NA	NA	NA	NA	NA	NA	AA	TT	CC	TT	GG	CC	AA	CC	AA	AA	GG	CC	CC	GG	TT	TT	CC	TT	CC	AA	AA	AA	GG	AA	TT	GG	CC	GG
17	SB	2014	SE	NA	NA	NA	NA	NA	NA	NA	NA	NA	NA	NA	NA	NA	AA	TT	CC	TT	GG	CC	GG	CC	AA	AA	GG	CC	CC	GG	TT	TT	CC	TT	NA	AA	AA	AA	AA	AA	TT	GG	GG	AA
18	CBT	2013	SE	NA	NA	NA	NA	NA	NA	NA	NA	NA	NA	NA	NA	NA	CC	CT	NA	NA	NA	NA	NA	NA	NA	NA	NA	NA	NA	NA	NA	NA	NA	NA	NA	NA	NA	NA	NA	NA	NA	NA	NA	NA
19	CBT	2014	SE	NA	NA	NA	NA	NA	NA	NA	NA	NA	NA	NA	NA	NA	CC	CT	NA	NA	NA	NA	NA	NA	NA	NA	NA	NA	NA	NA	NA	NA	NA	NA	NA	NA	NA	NA	NA	NA	NA	NA	NA	NA
20	CBT	2014	NO	NA	NA	NA	NA	NA	NA	NA	NA	NA	NA	NA	NA	NA	AA	TT	NA	CC	GG	CC	GG	CC	AA	AA	GG	CC	CC	GG	TT	TT	CC	TT	CC	AA	AA	AA	AA	AA	TT	GG	GG	AA
21	CBT	2000	SE	NA	NA	NA	NA	NA	NA	NA	NA	NA	NA	NA	NA	NA	CA	NA	TC	CT	AG	CT	AG	CT	AG	AG	NA	CT	CCA	AG	CT	CT	TC	CT	NA	AG	AG	AG	AG	AG	GT	GT	CG	AG
22	SB	2013	SE	NA	NA	NA	NA	NA	NA	NA	NA	NA	NA	NA	NA	NA	AA	TT	CC	NA	NA	NA	NA	NA	NA	NA	NA	NA	NA	NA	NA	NA	NA	NA	NA	NA	NA	NA	NA	NA	NA	NA	NA	NA
23	CBT	2011	SE	NA	NA	NA	NA	NA	NA	NA	NA	NA	NA	NA	NA	NA	CA	CT	TC	CT	AG	CT	GG	CT	AG	AG	GT	CT	CCA	AG	CT	CT	TC	CT	CT	AG	AG	AG	AA	AG	GT	GT	GG	AA
24	CBT	1994	SE	AA	TT	AA	AA	TT	GG	CT	AA	AA	GA	GG	GG	AA	CA	TT	CC	TT	GG	CC	AA	CC	AA	AA	GG	CC	CC	GG	TT	TT	CC	TT	CC	AA	AA	AA	GG	AA	TT	GG	CC	GG
25	SB	2011	SE	NA	NA	NA	NA	NA	NA	NA	NA	NA	NA	NA	NA	NA	AA	TT	CC	NA	NA	NA	NA	NA	NA	NA	NA	NA	NA	NA	NA	NA	NA	NA	NA	NA	NA	NA	NA	NA	NA	NA	NA	NA
26	SB	2011	SE	NA	NA	NA	NA	NA	NA	NA	NA	NA	NA	NA	NA	NA	AA	CT	TC	NA	NA	NA	NA	NA	NA	NA	NA	NA	NA	NA	NA	NA	NA	NA	NA	NA	NA	NA	NA	NA	NA	NA	NA	NA
27	SB	2014	SE	NA	NA	NA	NA	NA	NA	NA	NA	NA	NA	NA	NA	NA	AA	TT	CC	NA	NA	NA	NA	NA	NA	NA	NA	NA	NA	NA	NA	NA	NA	NA	NA	NA	NA	NA	NA	NA	NA	NA	NA	NA
28	SB	2012	SE	NA	NA	NA	NA	NA	NA	NA	NA	NA	NA	NA	NA	NA	AA	TT	CC	NA	NA	NA	NA	NA	NA	NA	NA	NA	NA	NA	NA	NA	NA	NA	NA	NA	NA	NA	NA	NA	NA	NA	NA	NA
29	SB	2013	SE	NA	NA	NA	NA	NA	NA	NA	NA	NA	NA	NA	NA	NA	AA	TT	CC	NA	NA	NA	NA	NA	NA	NA	NA	NA	NA	NA	NA	NA	NA	NA	NA	NA	NA	NA	NA	NA	NA	NA	NA	NA
30	SB	2014	IT	NA	NA	NA	NA	NA	NA	NA	NA	NA	NA	NA	NA	NA	AA	TT	CC	NA	NA	NA	NA	NA	NA	NA	NA	NA	NA	NA	NA	NA	NA	NA	NA	NA	NA	NA	NA	NA	NA	NA	NA	NA
31	SB	2014	SE	NA	NA	NA	NA	NA	NA	NA	NA	NA	NA	NA	NA	NA	AA	TT	CC	NA	NA	NA	NA	NA	NA	NA	NA	NA	NA	NA	NA	NA	NA	NA	NA	NA	NA	NA	NA	NA	NA	NA	NA	NA
32	SB	2012	SE	NA	NA	NA	NA	NA	NA	NA	NA	NA	NA	NA	NA	NA	AA	TT	CC	NA	NA	NA	NA	NA	NA	NA	NA	NA	NA	NA	NA	NA	NA	NA	NA	NA	NA	NA	NA	NA	NA	NA	NA	NA
33	SB	2014	SE	NA	NA	NA	NA	NA	NA	NA	NA	NA	NA	NA	NA	NA	AA	TT	CC	NA	NA	NA	NA	NA	NA	NA	NA	NA	NA	NA	NA	NA	NA	NA	NA	NA	NA	NA	NA	NA	NA	NA	NA	NA
34	SB	2013	US	NA	NA	NA	NA	NA	NA	NA	NA	NA	NA	NA	NA	NA	AA	TT	CC	NA	NA	NA	NA	NA	NA	NA	NA	NA	NA	NA	NA	NA	NA	NA	NA	NA	NA	NA	NA	NA	NA	NA	NA	NA
35	SB	2012	DE	NA	NA	NA	NA	NA	NA	NA	NA	NA	NA	NA	NA	NA	AA	TT	CC	TT	GG	CC	AG	CC	AA	AA	GG	CC	CC	GG	TT	TT	CC	TT	CC	AA	AA	AA	AG	AA	TT	GG	CG	AG
36	SB	2010	SE	NA	NA	NA	NA	NA	NA	NA	NA	NA	NA	NA	NA	NA	AA	TT	CC	NA	NA	NA	NA	NA	NA	NA	NA	NA	NA	NA	NA	NA	NA	NA	NA	NA	NA	NA	NA	NA	NA	NA	NA	NA
37	SB	2013	SE	NA	NA	NA	NA	NA	NA	NA	NA	NA	NA	NA	NA	NA	AA	CT	TC	NA	NA	NA	NA	NA	NA	NA	NA	NA	NA	NA	NA	NA	NA	NA	NA	NA	NA	NA	NA	NA	NA	NA	NA	NA
38	SB	2014	SE	NA	NA	NA	NA	NA	NA	NA	NA	NA	NA	NA	NA	NA	AA	TT	CC	TT	GG	CC	AA	CC	AA	AA	GG	CC	CC	GG	TT	TT	CC	TT	CC	AA	AA	AA	GG	AA	TT	GG	GG	AA
39	SB	2010	FR	NA	NA	NA	NA	NA	NA	NA	NA	NA	NA	NA	NA	NA	AA	TT	CC	NA	NA	NA	NA	NA	NA	NA	NA	NA	NA	NA	NA	NA	NA	NA	NA	NA	NA	NA	NA	NA	NA	NA	NA	NA
40	SB	2013	SE	NA	NA	NA	NA	NA	NA	NA	NA	NA	NA	NA	NA	NA	AA	CC	TT	TT	GG	CC	AA	CC	GG	GG	TT	TT	CCA	AA	CC	CC	TT	CC	TT	GG	GG	GG	GG	AA	GG	GG	GG	AA
41	SB	2011	SE	NA	NA	NA	NA	NA	NA	NA	NA	NA	NA	NA	NA	NA	AA	TT	CC	NA	NA	NA	NA	NA	NA	NA	NA	NA	NA	NA	NA	NA	NA	NA	NA	NA	NA	NA	NA	NA	NA	NA	NA	NA
42	SB	2014	US	NA	NA	NA	NA	NA	NA	NA	NA	NA	NA	NA	NA	NA	AA	CT	TC	NA	NA	NA	NA	NA	NA	NA	NA	NA	NA	NA	NA	NA	NA	NA	NA	NA	NA	NA	NA	NA	NA	NA	NA	NA
43	SB	2009	SE	NA	NA	NA	NA	NA	NA	NA	NA	NA	NA	NA	NA	NA	AA	TT	CC	NA	NA	NA	NA	NA	NA	NA	NA	NA	NA	NA	NA	NA	NA	NA	NA	NA	NA	NA	NA	NA	NA	NA	NA	NA
44	SB	2014	SE	NA	NA	NA	NA	NA	NA	NA	NA	NA	NA	NA	NA	NA	AA	TT	CC	NA	NA	NA	NA	NA	NA	NA	NA	NA	NA	NA	NA	NA	NA	NA	NA	NA	NA	NA	NA	NA	NA	NA	NA	NA
45	SB	2013	SE	NA	NA	NA	NA	NA	NA	NA	NA	NA	NA	NA	NA	NA	AA	TT	CC	NA	NA	NA	NA	NA	NA	NA	NA	NA	NA	NA	NA	NA	NA	NA	NA	NA	NA	NA	NA	NA	NA	NA	NA	NA
46	SB	2009	FR	NA	NA	NA	NA	NA	NA	NA	NA	NA	NA	NA	NA	NA	AA	TT	CC	NA	NA	NA	NA	NA	NA	NA	NA	NA	NA	NA	NA	NA	NA	NA	NA	NA	NA	NA	NA	NA	NA	NA	NA	NA
47	SB	2014	SE	NA	NA	NA	NA	NA	NA	NA	NA	NA	NA	NA	NA	NA	AA	TT	CC	NA	NA	NA	NA	NA	NA	NA	NA	NA	NA	NA	NA	NA	NA	NA	NA	NA	NA	NA	NA	NA	NA	NA	NA	NA
48	SB	2014	FR	NA	NA	NA	NA	NA	NA	NA	NA	NA	NA	NA	NA	NA	AA	CT	TC	NA	NA	NA	NA	NA	NA	NA	NA	NA	NA	NA	NA	NA	NA	NA	NA	NA	NA	NA	NA	NA	NA	NA	NA	NA
49	SB	2013	SE	NA	NA	NA	NA	NA	NA	NA	NA	NA	NA	NA	NA	NA	AA	TT	CC	NA	NA	NA	NA	NA	NA	NA	NA	NA	NA	NA	NA	NA	NA	NA	NA	NA	NA	NA	NA	NA	NA	NA	NA	NA
50	SB	2011	SE	NA	NA	NA	NA	NA	NA	NA	NA	NA	NA	NA	NA	NA	AA	TT	CC	NA	NA	NA	NA	NA	NA	NA	NA	NA	NA	NA	NA	NA	NA	NA	NA	NA	NA	NA	NA	NA	NA	NA	NA	NA
51	SB	2013	SE	NA	NA	NA	NA	NA	NA	NA	NA	NA	NA	NA	NA	NA	AA	TT	CC	NA	NA	NA	NA	NA	NA	NA	NA	NA	NA	NA	NA	NA	NA	NA	NA	NA	NA	NA	NA	NA	NA	NA	NA	NA
52	SB	2013	SE	NA	NA	NA	NA	NA	NA	NA	NA	NA	NA	NA	NA	NA	AA	TT	CC	NA	NA	NA	NA	NA	NA	NA	NA	NA	NA	NA	NA	NA	NA	NA	NA	NA	NA	NA	NA	NA	NA	NA	NA	NA
53	SB	2013	SE	NA	NA	NA	NA	NA	NA	NA	NA	NA	NA	NA	NA	NA	AA	TT	CC	NA	NA	NA	NA	NA	NA	NA	NA	NA	NA	NA	NA	NA	NA	NA	NA	NA	NA	NA	NA	NA	NA	NA	NA	NA
54	CBT	2012	NO	NA	NA	NA	NA	NA	NA	NA	NA	NA	NA	NA	NA	NA	CA	NA	TT	NA	NA	NA	NA	NA	NA	NA	NA	NA	NA	NA	NA	NA	NA	NA	NA	NA	NA	NA	NA	NA	NA	NA	NA	NA
55	SB	2012	SE	NA	NA	NA	NA	NA	NA	NA	NA	NA	NA	NA	NA	NA	AA	TT	CC	NA	NA	NA	NA	NA	NA	NA	NA	NA	NA	NA	NA	NA	NA	NA	NA	NA	NA	NA	NA	NA	NA	NA	NA	NA
56	SB	2011	SE	NA	NA	NA	NA	NA	NA	NA	NA	NA	NA	NA	NA	NA	AA	TT	CC	NA	NA	NA	NA	NA	NA	NA	NA	NA	NA	NA	NA	NA	NA	NA	NA	NA	NA	NA	NA	NA	NA	NA	NA	NA
57	SB	2013	SE	NA	NA	NA	NA	NA	NA	NA	NA	NA	NA	NA	NA	NA	AA	CT	TC	NA	NA	NA	NA	NA	NA	NA	NA	NA	NA	NA	NA	NA	NA	NA	NA	NA	NA	NA	NA	NA	NA	NA	NA	NA
58	SB	2013	SE	NA	NA	NA	NA	NA	NA	NA	NA	NA	NA	NA	NA	NA	AA	TT	CC	NA	NA	NA	NA	NA	NA	NA	NA	NA	NA	NA	NA	NA	NA	NA	NA	NA	NA	NA	NA	NA	NA	NA	NA	NA
59	SB	2012	SE	NA	NA	NA	NA	NA	NA	NA	NA	NA	NA	NA	NA	NA	AA	TT	CC	NA	NA	NA	NA	NA	NA	NA	NA	NA	NA	NA	NA	NA	NA	NA	NA	NA	NA	NA	NA	NA	NA	NA	NA	NA
60	SB	2009	SE	NA	NA	NA	NA	NA	NA	NA	NA	NA	NA	NA	NA	NA	AA	TT	CC	NA	NA	NA	NA	NA	NA	NA	NA	NA	NA	NA	NA	NA	NA	NA	NA	NA	NA	NA	NA	NA	NA	NA	NA	NA
61	SB	2013	SE	NA	NA	NA	NA	NA	NA	NA	NA	NA	NA	NA	NA	NA	AA	CT	TC	NA	NA	NA	NA	NA	NA	NA	NA	NA	NA	NA	NA	NA	NA	NA	NA	NA	NA	NA	NA	NA	NA	NA	NA	NA
62	SB	2013	SE	NA	NA	NA	NA	NA	NA	NA	NA	NA	NA	NA	NA	NA	AA	TT	CC	TT	GG	CC	GG	CC	AA	AA	GG	CC	CC	GG	TT	TT	CC	TT	CC	AA	AA	AA	AA	AA	TT	GG	GG	AA
63	SB	2014	SE	NA	NA	NA	NA	NA	NA	NA	NA	NA	NA	NA	NA	NA	AA	TT	CC	NA	NA	NA	NA	NA	NA	NA	NA	NA	NA	NA	NA	NA	NA	NA	NA	NA	NA	NA	NA	NA	NA	NA	NA	NA
64	SB	2012	SE	NA	NA	NA	NA	NA	NA	NA	NA	NA	NA	NA	NA	NA	AA	TT	CC	NA	NA	NA	NA	NA	NA	NA	NA	NA	NA	NA	NA	NA	NA	NA	NA	NA	NA	NA	NA	NA	NA	NA	NA	NA
65	SB	2010	SE	NA	NA	NA	NA	NA	NA	NA	NA	NA	NA	NA	NA	NA	AA	TT	CC	NA	NA	NA	NA	NA	NA	NA	NA	NA	NA	NA	NA	NA	NA	NA	NA	NA	NA	NA	NA	NA	NA	NA	NA	NA
66	SB	2014	SE	NA	NA	NA	NA	NA	NA	NA	NA	NA	NA	NA	NA	NA	AA	TT	CC	NA	NA	NA	NA	NA	NA	NA	NA	NA	NA	NA	NA	NA	NA	NA	NA	NA	NA	NA	NA	NA	NA	NA	NA	NA
67	SB	2010	SE	NA	NA	NA	NA	NA	NA	NA	NA	NA	NA	NA	NA	NA	AA	TT	CC	NA	NA	NA	NA	NA	NA	NA	NA	NA	NA	NA	NA	NA	NA	NA	NA	NA	NA	NA	NA	NA	NA	NA	NA	NA
68	SB	2013	SE	NA	NA	NA	NA	NA	NA	NA	NA	NA	NA	NA	NA	NA	AA	CT	TC	NA	NA	NA	NA	NA	NA	NA	NA	NA	NA	NA	NA	NA	NA	NA	NA	NA	NA	NA	NA	NA	NA	NA	NA	NA
69	SB	2014	SE	NA	NA	NA	NA	NA	NA	NA	NA	NA	NA	NA	NA	NA	AA	TT	CC	NA	NA	NA	NA	NA	NA	NA	NA	NA	NA	NA	NA	NA	NA	NA	NA	NA	NA	NA	NA	NA	NA	NA	NA	NA
70	SB	2012	SE	NA	NA	NA	NA	NA	NA	NA	NA	NA	NA	NA	NA	NA	NA	CT	TC	NA	NA	NA	NA	NA	NA	NA	NA	NA	NA	NA	NA	NA	NA	NA	NA	NA	NA	NA	NA	NA	NA	NA	NA	NA
71	CBT	2014	SE	NA	NA	NA	NA	NA	NA	NA	NA	NA	NA	NA	NA	NA	CC	CT	NA	NA	NA	NA	NA	NA	NA	NA	NA	NA	NA	NA	NA	NA	NA	NA	NA	NA	NA	NA	NA	NA	NA	NA	NA	NA
72	SB	2008	SE	NA	NA	NA	NA	NA	NA	NA	NA	NA	NA	NA	NA	NA	NA	TT	CC	TT	GG	CC	GG	CC	AA	AA	GG	CC	CC	GG	TT	TT	CC	TT	CC	AA	AA	AA	AA	AA	TT	GG	GG	AA
73	SB	2013	SE	NA	NA	NA	NA	NA	NA	NA	NA	NA	NA	NA	NA	NA	AA	TT	CC	NA	NA	NA	NA	NA	NA	NA	NA	NA	NA	NA	NA	NA	NA	NA	NA	NA	NA	NA	NA	NA	NA	NA	NA	NA
74	SB	2013	SE	NA	NA	NA	NA	NA	NA	NA	NA	NA	NA	NA	NA	NA	AA	CT	TC	NA	NA	NA	NA	NA	NA	NA	NA	NA	NA	NA	NA	NA	NA	NA	NA	NA	NA	NA	NA	NA	NA	NA	NA	NA
75	SB	2014	SE	NA	NA	NA	NA	NA	NA	NA	NA	NA	NA	NA	NA	NA	AA	TT	CC	NA	NA	NA	NA	NA	NA	NA	NA	NA	NA	NA	NA	NA	NA	NA	NA	NA	NA	NA	NA	NA	NA	NA	NA	NA
76	SB	2014	SE	NA	NA	NA	NA	NA	NA	NA	NA	NA	NA	NA	NA	NA	AA	TT	CC	TT	GG	CC	AG	CC	AA	AA	GG	CC	CC	GG	TT	TT	CC	TT	CC	AA	AA	AA	AG	AA	TT	GG	CG	AA
77	SB	2010	US	NA	NA	NA	NA	NA	NA	NA	NA	NA	NA	NA	NA	NA	AA	TT	CC	NA	NA	NA	NA	NA	NA	NA	NA	NA	NA	NA	NA	NA	NA	NA	NA	NA	NA	NA	NA	NA	NA	NA	NA	NA
78	SB	2012	US	NA	NA	NA	NA	NA	NA	NA	NA	NA	NA	NA	NA	NA	AA	TT	CC	NA	NA	NA	NA	NA	NA	NA	NA	NA	NA	NA	NA	NA	NA	NA	NA	NA	NA	NA	NA	NA	NA	NA	NA	NA
79	SB	2013	SE	NA	NA	NA	NA	NA	NA	NA	NA	NA	NA	NA	NA	NA	NA	TT	CC	NA	NA	NA	NA	NA	NA	NA	NA	NA	NA	NA	NA	NA	NA	NA	NA	NA	NA	NA	NA	NA	NA	NA	NA	NA
80	SB	2010	SE	NA	NA	NA	NA	NA	NA	NA	NA	NA	NA	NA	NA	NA	AA	CT	TC	NA	NA	NA	NA	NA	NA	NA	NA	NA	NA	NA	NA	NA	NA	NA	NA	NA	NA	NA	NA	NA	NA	NA	NA	NA
81	SB	2012	SE	NA	NA	NA	NA	NA	NA	NA	NA	NA	NA	NA	NA	NA	AA	TT	CC	NA	NA	NA	NA	NA	NA	NA	NA	NA	NA	NA	NA	NA	NA	NA	NA	NA	NA	NA	NA	NA	NA	NA	NA	NA
82	CBT	2007	SE	NA	NA	NA	NA	NA	NA	NA	NA	NA	NA	NA	NA	NA	CA	CT	TC	NA	NA	NA	NA	NA	NA	NA	NA	NA	NA	NA	NA	NA	NA	NA	NA	NA	NA	NA	NA	NA	NA	NA	NA	NA
83	SB	2014	SE	NA	NA	NA	NA	NA	NA	NA	NA	NA	NA	NA	NA	NA	AA	TT	CC	TT	GG	CC	AA	CC	AA	AA	GG	CC	CC	GG	TT	TT	CC	TT	CC	AA	AA	AA	GG	AA	TT	GG	CG	AA
84	SB	2014	SE	NA	NA	NA	NA	NA	NA	NA	NA	NA	NA	NA	NA	NA	AA	TT	CC	NA	NA	NA	NA	NA	NA	NA	NA	NA	NA	NA	NA	NA	NA	NA	NA	NA	NA	NA	NA	NA	NA	NA	NA	NA
85	SB	2013	SE	NA	NA	NA	NA	NA	NA	NA	NA	NA	NA	NA	NA	NA	NA	TT	CC	NA	NA	NA	NA	NA	NA	NA	NA	NA	NA	NA	NA	NA	NA	NA	NA	NA	NA	NA	NA	NA	NA	NA	NA	NA
86	SB	2013	SE	NA	NA	NA	NA	NA	NA	NA	NA	NA	NA	NA	NA	NA	NA	TT	CC	NA	NA	NA	NA	NA	NA	NA	NA	NA	NA	NA	NA	NA	NA	NA	NA	NA	NA	NA	NA	NA	NA	NA	NA	NA
87	CBT	2004	NO	AA	TT	AA	AA	TT	TG	CT	GA	GA	GA	GA	GG	AA	CA	CT	TC	NA	NA	NA	NA	NA	NA	NA	NA	NA	NA	NA	NA	NA	NA	NA	NA	NA	NA	NA	NA	NA	NA	NA	NA	NA
88	SB	2013	SE	NA	NA	NA	NA	NA	NA	NA	NA	NA	NA	NA	NA	NA	NA	CT	TC	TT	GG	CC	AA	CC	AG	AG	NA	CT	NA	AG	CT	CT	TC	CT	CT	AG	AG	AG	AG	AA	GT	GG	GG	AA
89	SB	2011	SE	NA	NA	NA	NA	NA	NA	NA	NA	NA	NA	NA	NA	NA	AA	TT	CC	NA	NA	NA	NA	NA	NA	NA	NA	NA	NA	NA	NA	NA	NA	NA	NA	NA	NA	NA	NA	NA	NA	NA	NA	NA
90	SB	2014	FR	NA	NA	NA	NA	NA	NA	NA	NA	NA	NA	NA	NA	NA	AA	TT	CC	NA	NA	NA	NA	NA	NA	NA	NA	NA	NA	NA	NA	NA	NA	NA	NA	NA	NA	NA	NA	NA	NA	NA	NA	NA
91	SB	2009	US	NA	NA	NA	NA	NA	NA	NA	NA	NA	NA	NA	NA	NA	AA	TT	CC	TT	GG	CC	AA	CC	AA	AA	GG	CC	CC	GG	TT	TT	CC	TT	CC	AA	AA	AA	GG	AA	TT	GG	GG	AA
92	SB	2012	US	NA	NA	NA	NA	NA	NA	NA	NA	NA	NA	NA	NA	NA	NA	TT	CC	TT	GG	CC	AA	CC	AA	AA	GG	CC	CC	GG	TT	TT	CC	TT	CC	AA	AA	AA	GG	AA	TT	GG	CG	AA
93	CBT	2002	NO	AA	TT	AA	AA	GT	TG	CT	GA	GA	GA	AA	GG	GA	CC	CT	TC	NA	NA	NA	NA	NA	NA	NA	NA	NA	NA	NA	NA	NA	NA	NA	NA	NA	NA	NA	NA	NA	NA	NA	NA	NA
94	CBT	2012	SE	NA	NA	NA	NA	NA	NA	NA	NA	NA	NA	NA	NA	NA	CC	NA	TT	NA	NA	NA	NA	NA	NA	NA	NA	NA	NA	NA	NA	NA	NA	NA	NA	NA	NA	NA	NA	NA	NA	NA	NA	NA
95	SB	2011	US	NA	NA	NA	NA	NA	NA	NA	NA	NA	NA	NA	NA	NA	NA	TT	CC	TT	GG	CC	AA	CC	AA	AA	GG	CC	CC	GG	TT	TT	CC	TT	CC	AA	AA	AA	GG	AA	TT	GG	CC	AG
96	SB	2008	US	NA	NA	NA	NA	NA	NA	NA	NA	NA	NA	NA	NA	NA	NA	TT	CC	TT	GG	CC	AA	CC	AA	AA	GG	CC	CC	GG	TT	TT	CC	TT	CC	AA	AA	AA	GG	AA	TT	GG	GG	AA
97	CBT	2000	SE	GA	TT	GA	AA	GG	TG	CT	GA	GA	GA	GA	GG	GA	CA	CT	NA	NA	NA	NA	NA	NA	NA	NA	NA	NA	NA	NA	NA	NA	NA	NA	NA	NA	NA	NA	NA	NA	NA	NA	NA	NA
98	SB	2013	SE	NA	NA	NA	NA	NA	NA	NA	NA	NA	NA	NA	NA	NA	AA	TT	CC	NA	NA	NA	NA	NA	NA	NA	NA	NA	NA	NA	NA	NA	NA	NA	NA	NA	NA	NA	NA	NA	NA	NA	NA	NA
99	CBT	2000	SE	AA	TT	AA	AA	GT	GG	TT	AA	AA	AA	GA	GG	GA	CC	TT	CC	NA	NA	NA	NA	NA	NA	NA	NA	NA	NA	NA	NA	NA	NA	NA	NA	NA	NA	NA	NA	NA	NA	NA	NA	NA
100	CBT	2000	SE	AA	TT	AA	AA	GT	GG	TT	AA	AA	AA	GA	GG	GA	CA	TT	CC	NA	NA	NA	NA	NA	NA	NA	NA	NA	NA	NA	NA	NA	NA	NA	NA	NA	NA	NA	NA	NA	NA	NA	NA	NA
101	CBT	2000	SE	AA	TT	AA	AA	GT	GG	TT	AA	AA	AA	GA	GG	GA	AA	TT	NA	NA	NA	NA	NA	NA	NA	NA	NA	NA	NA	NA	NA	NA	NA	NA	NA	NA	NA	NA	NA	NA	NA	NA	NA	NA
102	CBT	2000	SE	AA	TT	AA	AA	TT	TG	CT	GA	GA	GA	GA	GG	AA	AA	CT	TC	NA	NA	NA	NA	NA	NA	NA	NA	NA	NA	NA	NA	NA	NA	NA	NA	NA	NA	NA	NA	NA	NA	NA	NA	NA
103	CBT	2000	SE	AA	TT	AA	AA	GT	GG	TT	AA	AA	AA	GA	GG	GA	CA	TT	NA	NA	NA	NA	NA	NA	NA	NA	NA	NA	NA	NA	NA	NA	NA	NA	NA	NA	NA	NA	NA	NA	NA	NA	NA	NA
104	CBT	2000	SE	AA	TT	AA	AA	GT	GG	TT	AA	AA	AA	GA	GG	GA	CA	TT	CC	NA	NA	NA	NA	NA	NA	NA	NA	NA	NA	NA	NA	NA	NA	NA	NA	NA	NA	NA	NA	NA	NA	NA	NA	NA
105	SB	2013	SE	NA	NA	NA	NA	NA	NA	NA	NA	NA	NA	NA	NA	NA	AA	TT	CC	NA	NA	NA	NA	NA	NA	NA	NA	NA	NA	NA	NA	NA	NA	NA	NA	NA	NA	NA	NA	NA	NA	NA	NA	NA
106	CBT	2000	SE	AA	TT	AA	AA	GT	GG	TT	AA	AA	AA	GA	GG	GA	CC	TT	CC	NA	NA	NA	NA	NA	NA	NA	NA	NA	NA	NA	NA	NA	NA	NA	NA	NA	NA	NA	NA	NA	NA	NA	NA	NA
107	CBT	2000	SE	AA	TT	AA	AA	GT	TG	CT	GA	GA	GA	AA	GG	GA	CA	CT	TC	NA	NA	NA	NA	NA	NA	NA	NA	NA	NA	NA	NA	NA	NA	NA	NA	NA	NA	NA	NA	NA	NA	NA	NA	NA
108	CBT	2000	SE	AA	TT	AA	AA	TT	TG	CT	GA	GA	GA	GA	GG	AA	CC	CT	NA	NA	NA	NA	NA	NA	NA	NA	NA	NA	NA	NA	NA	NA	NA	NA	NA	NA	NA	NA	NA	NA	NA	NA	NA	NA
109	CBT	2000	SE	AA	TT	AA	AA	TT	TG	CT	GA	GA	GA	GA	GG	AA	CA	CT	TC	CT	AG	CT	AG	CT	AG	AG	GT	CT	CCA	AG	CT	CT	TC	CT	NA	AG	AG	AG	AG	AG	GT	GT	CG	AG
110	CBT	2000	SE	AA	TT	AA	AA	GT	GG	NA	AA	AA	AA	GA	GG	GA	CC	TT	CC	NA	NA	NA	NA	NA	NA	NA	NA	NA	NA	NA	NA	NA	NA	NA	NA	NA	NA	NA	NA	NA	NA	NA	NA	NA
111	CBT	2000	SE	AA	TT	AA	AA	TT	TG	CT	GA	GA	GA	GA	GG	AA	CA	CT	TC	NA	NA	NA	NA	NA	NA	NA	NA	NA	NA	NA	NA	NA	NA	NA	NA	NA	NA	NA	NA	NA	NA	NA	NA	NA
112	CBT	2000	SE	AA	TT	AA	AA	GT	GG	TT	AA	AA	AA	GA	GG	GA	CA	TT	CC	NA	NA	NA	NA	NA	NA	NA	NA	NA	NA	NA	NA	NA	NA	NA	NA	NA	NA	NA	NA	NA	NA	NA	NA	NA
113	SB	2013	US	NA	NA	NA	NA	NA	NA	NA	NA	NA	NA	NA	NA	NA	AA	TT	CC	NA	NA	NA	NA	NA	NA	NA	NA	NA	NA	NA	NA	NA	NA	NA	NA	NA	NA	NA	NA	NA	NA	NA	NA	NA
114	CBT	2000	SE	GA	TT	GA	AA	GT	TG	CT	GA	GA	GA	GG	GG	AA	CC	CT	TC	NA	NA	NA	NA	NA	NA	NA	NA	NA	NA	NA	NA	NA	NA	NA	NA	NA	NA	NA	NA	NA	NA	NA	NA	NA
115	CBT	2000	SE	AA	TT	AA	AA	GG	GG	TT	AA	AA	AA	AA	GG	GG	CA	TT	CC	NA	NA	NA	NA	NA	NA	NA	NA	NA	NA	NA	NA	NA	NA	NA	NA	NA	NA	NA	NA	NA	NA	NA	NA	NA
116	SB	2011	US	NA	NA	NA	NA	NA	NA	NA	NA	NA	NA	NA	NA	NA	NA	CT	NA	NA	NA	NA	NA	NA	NA	NA	NA	NA	NA	NA	NA	NA	NA	NA	NA	NA	NA	NA	NA	NA	NA	NA	NA	NA
117	CBT	2000	SE	AA	TT	AA	AA	TT	TT	CC	GG	GG	GG	AA	GG	AA	CC	CC	TT	NA	NA	NA	NA	NA	NA	NA	NA	NA	NA	NA	NA	NA	NA	NA	NA	NA	NA	NA	NA	NA	NA	NA	NA	NA
118	SB	2012	SE	NA	NA	NA	NA	NA	NA	NA	NA	NA	NA	NA	NA	NA	NA	TT	NA	TT	GG	CC	GG	CC	AA	AA	GG	CC	CC	GG	TT	TT	CC	TT	CC	AA	AA	AA	AA	AA	TT	GG	GG	AA
119	SB	2011	US	NA	NA	NA	NA	NA	NA	NA	NA	NA	NA	NA	NA	NA	NA	CT	TC	NA	NA	NA	NA	NA	NA	NA	NA	NA	NA	NA	NA	NA	NA	NA	NA	NA	NA	NA	NA	NA	NA	NA	NA	NA
120	CBT	2000	SE	AA	TT	AA	AA	GT	TG	CT	GA	GA	GA	AA	GG	GA	CA	CT	TC	NA	NA	NA	NA	NA	NA	NA	NA	NA	NA	NA	NA	NA	NA	NA	NA	NA	NA	NA	NA	NA	NA	NA	NA	NA
121	CBT	2000	SE	AA	TT	AA	AA	GT	GG	TT	AA	AA	AA	GA	GG	GA	AA	TT	CC	TT	GG	CC	AG	CC	AA	AA	GG	CC	CC	GG	TT	TT	CC	TT	CC	AA	AA	AA	AG	AA	TT	GG	CG	AG
122	SB	2014	US	NA	NA	NA	NA	NA	NA	NA	NA	NA	NA	NA	NA	NA	AA	TT	CC	NA	NA	NA	NA	NA	NA	NA	NA	NA	NA	NA	NA	NA	NA	NA	NA	NA	NA	NA	NA	NA	NA	NA	NA	NA
123	CBT	2014	SE	NA	NA	NA	NA	NA	NA	NA	NA	NA	NA	NA	NA	NA	AA	TT	NA	NA	NA	NA	NA	NA	NA	NA	NA	NA	NA	NA	NA	NA	NA	NA	NA	NA	NA	NA	NA	NA	NA	NA	NA	NA
124	SB	2011	SE	NA	NA	NA	NA	NA	NA	NA	NA	NA	NA	NA	NA	NA	AA	TT	CC	NA	NA	NA	NA	NA	NA	NA	NA	NA	NA	NA	NA	NA	NA	NA	NA	NA	NA	NA	NA	NA	NA	NA	NA	NA
125	SB	2014	SE	NA	NA	NA	NA	NA	NA	NA	NA	NA	NA	NA	NA	NA	AA	TT	CC	NA	NA	NA	NA	NA	NA	NA	NA	NA	NA	NA	NA	NA	NA	NA	NA	NA	NA	NA	NA	NA	NA	NA	NA	NA
126	SB	2012	US	NA	NA	NA	NA	NA	NA	NA	NA	NA	NA	NA	NA	NA	AA	TT	CC	NA	NA	NA	NA	NA	NA	NA	NA	NA	NA	NA	NA	NA	NA	NA	NA	NA	NA	NA	NA	NA	NA	NA	NA	NA
127	CBT	2002	SE	GA	TT	GA	AA	GT	TG	CT	GA	GA	GA	GG	GG	AA	CA	CT	NA	NA	NA	NA	NA	NA	NA	NA	NA	NA	NA	NA	NA	NA	NA	NA	NA	NA	NA	NA	NA	NA	NA	NA	NA	NA
128	CBT	2002	SE	AA	TT	GA	AA	GT	TT	CC	GG	GG	GG	GA	TG	AA	CA	CC	TT	CT	AG	CT	AG	CT	GG	GG	TT	TT	NA	AA	CC	CC	TT	CC	TT	GG	GG	GG	AG	AG	GG	GT	GG	AA
129	SB	2013	SE	NA	NA	NA	NA	NA	NA	NA	NA	NA	NA	NA	NA	NA	NA	TT	CC	NA	NA	NA	NA	NA	NA	NA	NA	NA	NA	NA	NA	NA	NA	NA	NA	NA	NA	NA	NA	NA	NA	NA	NA	NA
130	SB	2012	US	NA	NA	NA	NA	NA	NA	NA	NA	NA	NA	NA	NA	NA	NA	TT	CC	TT	GG	CC	AG	CC	AA	AA	GG	CC	CC	GG	TT	TT	CC	TT	CC	AA	AA	AA	AG	AA	TT	GG	GG	AA
131	SB	2011	US	NA	NA	NA	NA	NA	NA	NA	NA	NA	NA	NA	NA	NA	NA	TT	CC	TT	GG	CC	AA	CC	AA	AA	GG	CC	CC	GG	TT	TT	CC	TT	CC	AA	AA	AA	GG	AA	TT	GG	CG	AG
132	SB	2014	SE	NA	NA	NA	NA	NA	NA	NA	NA	NA	NA	NA	NA	NA	AA	TT	CC	TT	NA	CC	AG	CC	AA	AA	NA	CC	CC	GG	TT	TT	CC	TT	NA	AA	AA	AA	AG	AA	TT	GG	CG	NA
133	SB	2011	SE	NA	NA	NA	NA	NA	NA	NA	NA	NA	NA	NA	NA	NA	AA	CT	TC	NA	NA	NA	NA	NA	NA	NA	NA	NA	NA	NA	NA	NA	NA	NA	NA	NA	NA	NA	NA	NA	NA	NA	NA	NA
134	SB	2012	SE	NA	NA	NA	NA	NA	NA	NA	NA	NA	NA	NA	NA	NA	AA	TT	CC	NA	NA	NA	NA	NA	NA	NA	NA	NA	NA	NA	NA	NA	NA	NA	NA	NA	NA	NA	NA	NA	NA	NA	NA	NA
135	SB	2012	US	NA	NA	NA	NA	NA	NA	NA	NA	NA	NA	NA	NA	NA	NA	TT	CC	NA	NA	NA	NA	NA	NA	NA	NA	NA	NA	NA	NA	NA	NA	NA	NA	NA	NA	NA	NA	NA	NA	NA	NA	NA
136	CBT	2013	SE	NA	NA	NA	NA	NA	NA	NA	NA	NA	NA	NA	NA	NA	AA	TT	CC	TT	GG	CC	AA	CC	AA	AA	GG	CC	CC	GG	TT	TT	CC	TT	CC	AA	AA	AA	GG	AA	TT	GG	CC	GG
137	SB	2010	SE	NA	NA	NA	NA	NA	NA	NA	NA	NA	NA	NA	NA	NA	AA	CT	TC	NA	NA	NA	NA	NA	NA	NA	NA	NA	NA	NA	NA	NA	NA	NA	NA	NA	NA	NA	NA	NA	NA	NA	NA	NA
138	SB	2013	DE	NA	NA	NA	NA	NA	NA	NA	NA	NA	NA	NA	NA	NA	AA	TT	CC	NA	NA	NA	NA	NA	NA	NA	NA	NA	NA	NA	NA	NA	NA	NA	NA	NA	NA	NA	NA	NA	NA	NA	NA	NA
139	SB	2013	SE	NA	NA	NA	NA	NA	NA	NA	NA	NA	NA	NA	NA	NA	AA	CT	TC	NA	NA	NA	NA	NA	NA	NA	NA	NA	NA	NA	NA	NA	NA	NA	NA	NA	NA	NA	NA	NA	NA	NA	NA	NA
140	SB	2011	SE	NA	NA	NA	NA	NA	NA	NA	NA	NA	NA	NA	NA	NA	AA	TT	CC	NA	NA	NA	NA	NA	NA	NA	NA	NA	NA	NA	NA	NA	NA	NA	NA	NA	NA	NA	NA	NA	NA	NA	NA	NA
141	SB	2011	DE	NA	NA	NA	NA	NA	NA	NA	NA	NA	NA	NA	NA	NA	AA	CT	TC	NA	NA	NA	NA	NA	NA	NA	NA	NA	NA	NA	NA	NA	NA	NA	NA	NA	NA	NA	NA	NA	NA	NA	NA	NA
142	SB	2010	IT	NA	NA	NA	NA	NA	NA	NA	NA	NA	NA	NA	NA	NA	AA	CT	TC	NA	NA	NA	NA	NA	NA	NA	NA	NA	NA	NA	NA	NA	NA	NA	NA	NA	NA	NA	NA	NA	NA	NA	NA	NA
143	SB	2012	SE	NA	NA	NA	NA	NA	NA	NA	NA	NA	NA	NA	NA	NA	AA	TT	CC	NA	NA	NA	NA	NA	NA	NA	NA	NA	NA	NA	NA	NA	NA	NA	NA	NA	NA	NA	NA	NA	NA	NA	NA	NA
144	SB	2011	IT	NA	NA	NA	NA	NA	NA	NA	NA	NA	NA	NA	NA	NA	NA	NA	NA	NA	NA	NA	NA	NA	NA	NA	NA	NA	NA	NA	NA	NA	NA	NA	NA	NA	NA	NA	NA	NA	NA	NA	NA	NA
145	SB	2013	SE	NA	NA	NA	NA	NA	NA	NA	NA	NA	NA	NA	NA	NA	AA	TT	CC	NA	NA	NA	NA	NA	NA	NA	NA	NA	NA	NA	NA	NA	NA	NA	NA	NA	NA	NA	NA	NA	NA	NA	NA	NA
146	SB	2013	SE	NA	NA	NA	NA	NA	NA	NA	NA	NA	NA	NA	NA	NA	AA	TT	CC	NA	NA	NA	NA	NA	NA	NA	NA	NA	NA	NA	NA	NA	NA	NA	NA	NA	NA	NA	NA	NA	NA	NA	NA	NA
147	CBT	2012	SE	NA	NA	NA	NA	NA	NA	NA	NA	NA	NA	NA	NA	NA	CA	TT	CC	NA	NA	NA	NA	NA	NA	NA	NA	NA	NA	NA	NA	NA	NA	NA	NA	NA	NA	NA	NA	NA	NA	NA	NA	NA
148	SB	2010	SE	NA	NA	NA	NA	NA	NA	NA	NA	NA	NA	NA	NA	NA	AA	TT	CC	NA	NA	NA	NA	NA	NA	NA	NA	NA	NA	NA	NA	NA	NA	NA	NA	NA	NA	NA	NA	NA	NA	NA	NA	NA
149	SB	2014	SE	NA	NA	NA	NA	NA	NA	NA	NA	NA	NA	NA	NA	NA	AA	CT	TC	NA	NA	NA	NA	NA	NA	NA	NA	NA	NA	NA	NA	NA	NA	NA	NA	NA	NA	NA	NA	NA	NA	NA	NA	NA
150	SB	2013	SE	NA	NA	NA	NA	NA	NA	NA	NA	NA	NA	NA	NA	NA	AA	TT	CC	NA	NA	NA	NA	NA	NA	NA	NA	NA	NA	NA	NA	NA	NA	NA	NA	NA	NA	NA	NA	NA	NA	NA	NA	NA
151	SB	2010	SE	NA	NA	NA	NA	NA	NA	NA	NA	NA	NA	NA	NA	NA	AA	TT	CC	TT	GG	CC	GG	CC	AA	AA	GG	CC	CC	GG	TT	TT	CC	TT	CC	AA	AA	AA	AA	AA	TT	GG	GG	AA
152	SB	2013	SE	NA	NA	NA	NA	NA	NA	NA	NA	NA	NA	NA	NA	NA	AA	CT	TC	NA	NA	NA	NA	NA	NA	NA	NA	NA	NA	NA	NA	NA	NA	NA	NA	NA	NA	NA	NA	NA	NA	NA	NA	NA
153	SB	2012	SE	NA	NA	NA	NA	NA	NA	NA	NA	NA	NA	NA	NA	NA	AA	TT	CC	NA	NA	NA	NA	NA	NA	NA	NA	NA	NA	NA	NA	NA	NA	NA	NA	NA	NA	NA	NA	NA	NA	NA	NA	NA
154	SB	2011	SE	NA	NA	NA	NA	NA	NA	NA	NA	NA	NA	NA	NA	NA	AA	TT	CC	NA	NA	NA	NA	NA	NA	NA	NA	NA	NA	NA	NA	NA	NA	NA	NA	NA	NA	NA	NA	NA	NA	NA	NA	NA
155	SB	2011	IT	NA	NA	NA	NA	NA	NA	NA	NA	NA	NA	NA	NA	NA	AA	TT	CC	NA	NA	NA	NA	NA	NA	NA	NA	NA	NA	NA	NA	NA	NA	NA	NA	NA	NA	NA	NA	NA	NA	NA	NA	NA
156	SB	2012	SE	NA	NA	NA	NA	NA	NA	NA	NA	NA	NA	NA	NA	NA	AA	TT	CC	NA	NA	NA	NA	NA	NA	NA	NA	NA	NA	NA	NA	NA	NA	NA	NA	NA	NA	NA	NA	NA	NA	NA	NA	NA
157	SB	2012	SE	NA	NA	NA	NA	NA	NA	NA	NA	NA	NA	NA	NA	NA	AA	TT	CC	NA	NA	NA	NA	NA	NA	NA	NA	NA	NA	NA	NA	NA	NA	NA	NA	NA	NA	NA	NA	NA	NA	NA	NA	NA
158	CBT	2013	SE	NA	NA	NA	NA	NA	NA	NA	NA	NA	NA	NA	NA	NA	AA	TT	CC	TT	GG	CC	AA	CC	AA	AA	GG	CC	CC	GG	TT	TT	CC	TT	CC	AA	AA	AA	GG	AA	TT	GG	CC	GG
159	SB	2011	SE	NA	NA	NA	NA	NA	NA	NA	NA	NA	NA	NA	NA	NA	AA	TT	CC	NA	NA	NA	NA	NA	NA	NA	NA	NA	NA	NA	NA	NA	NA	NA	NA	NA	NA	NA	NA	NA	NA	NA	NA	NA
160	SB	2013	SE	NA	NA	NA	NA	NA	NA	NA	NA	NA	NA	NA	NA	NA	AA	TT	CC	NA	NA	NA	NA	NA	NA	NA	NA	NA	NA	NA	NA	NA	NA	NA	NA	NA	NA	NA	NA	NA	NA	NA	NA	NA
161	SB	2011	SE	NA	NA	NA	NA	NA	NA	NA	NA	NA	NA	NA	NA	NA	AA	CT	TC	NA	NA	NA	NA	NA	NA	NA	NA	NA	NA	NA	NA	NA	NA	NA	NA	NA	NA	NA	NA	NA	NA	NA	NA	NA
162	SB	2012	DE	NA	NA	NA	NA	NA	NA	NA	NA	NA	NA	NA	NA	NA	NA	NA	NA	NA	NA	NA	NA	NA	NA	NA	NA	NA	NA	NA	NA	NA	NA	NA	NA	NA	NA	NA	NA	NA	NA	NA	NA	NA
163	SB	2010	SE	NA	NA	NA	NA	NA	NA	NA	NA	NA	NA	NA	NA	NA	AA	CT	TC	NA	NA	NA	NA	NA	NA	NA	NA	NA	NA	NA	NA	NA	NA	NA	NA	NA	NA	NA	NA	NA	NA	NA	NA	NA
164	SB	2013	SE	NA	NA	NA	NA	NA	NA	NA	NA	NA	NA	NA	NA	NA	CA	TT	CC	NA	NA	NA	NA	NA	NA	NA	NA	NA	NA	NA	NA	NA	NA	NA	NA	NA	NA	NA	NA	NA	NA	NA	NA	NA
165	SB	2013	SE	NA	NA	NA	NA	NA	NA	NA	NA	NA	NA	NA	NA	NA	AA	TT	CC	NA	NA	NA	NA	NA	NA	NA	NA	NA	NA	NA	NA	NA	NA	NA	NA	NA	NA	NA	NA	NA	NA	NA	NA	NA
166	SB	2012	US	NA	NA	NA	NA	NA	NA	NA	NA	NA	NA	NA	NA	NA	AA	TT	CC	NA	NA	NA	NA	NA	NA	NA	NA	NA	NA	NA	NA	NA	NA	NA	NA	NA	NA	NA	NA	NA	NA	NA	NA	NA
167	SB	2012	SE	NA	NA	NA	NA	NA	NA	NA	NA	NA	NA	NA	NA	NA	AA	TT	CC	NA	NA	NA	NA	NA	NA	NA	NA	NA	NA	NA	NA	NA	NA	NA	NA	NA	NA	NA	NA	NA	NA	NA	NA	NA
168	SB	2013	SE	NA	NA	NA	NA	NA	NA	NA	NA	NA	NA	NA	NA	NA	AA	TT	CC	NA	NA	NA	NA	NA	NA	NA	NA	NA	NA	NA	NA	NA	NA	NA	NA	NA	NA	NA	NA	NA	NA	NA	NA	NA
169	CBT	2010	SE	NA	NA	NA	NA	NA	NA	NA	NA	NA	NA	NA	NA	NA	CA	CT	TC	NA	NA	NA	NA	NA	NA	NA	NA	NA	NA	NA	NA	NA	NA	NA	NA	NA	NA	NA	NA	NA	NA	NA	NA	NA
170	SB	2012	SE	NA	NA	NA	NA	NA	NA	NA	NA	NA	NA	NA	NA	NA	AA	CT	TC	NA	NA	NA	NA	NA	NA	NA	NA	NA	NA	NA	NA	NA	NA	NA	NA	NA	NA	NA	NA	NA	NA	NA	NA	NA
171	SB	2012	SE	NA	NA	NA	NA	NA	NA	NA	NA	NA	NA	NA	NA	NA	AA	TT	CC	NA	NA	NA	NA	NA	NA	NA	NA	NA	NA	NA	NA	NA	NA	NA	NA	NA	NA	NA	NA	NA	NA	NA	NA	NA
172	SB	2013	SE	NA	NA	NA	NA	NA	NA	NA	NA	NA	NA	NA	NA	NA	AA	TT	CC	NA	NA	NA	NA	NA	NA	NA	NA	NA	NA	NA	NA	NA	NA	NA	NA	NA	NA	NA	NA	NA	NA	NA	NA	NA
173	SB	2011	SE	NA	NA	NA	NA	NA	NA	NA	NA	NA	NA	NA	NA	NA	AA	TT	CC	NA	NA	NA	NA	NA	NA	NA	NA	NA	NA	NA	NA	NA	NA	NA	NA	NA	NA	NA	NA	NA	NA	NA	NA	NA
174	SB	2011	SE	NA	NA	NA	NA	NA	NA	NA	NA	NA	NA	NA	NA	NA	AA	TT	CC	NA	NA	NA	NA	NA	NA	NA	NA	NA	NA	NA	NA	NA	NA	NA	NA	NA	NA	NA	NA	NA	NA	NA	NA	NA
175	SB	2011	SE	NA	NA	NA	NA	NA	NA	NA	NA	NA	NA	NA	NA	NA	AA	TT	CC	NA	NA	NA	NA	NA	NA	NA	NA	NA	NA	NA	NA	NA	NA	NA	NA	NA	NA	NA	NA	NA	NA	NA	NA	NA
176	SB	2011	SE	NA	NA	NA	NA	NA	NA	NA	NA	NA	NA	NA	NA	NA	AA	TT	CC	NA	NA	NA	NA	NA	NA	NA	NA	NA	NA	NA	NA	NA	NA	NA	NA	NA	NA	NA	NA	NA	NA	NA	NA	NA
177	SB	2013	SE	NA	NA	NA	NA	NA	NA	NA	NA	NA	NA	NA	NA	NA	AA	TT	CC	NA	NA	NA	NA	NA	NA	NA	NA	NA	NA	NA	NA	NA	NA	NA	NA	NA	NA	NA	NA	NA	NA	NA	NA	NA
178	SB	2013	SE	NA	NA	NA	NA	NA	NA	NA	NA	NA	NA	NA	NA	NA	AA	TT	CC	NA	NA	NA	NA	NA	NA	NA	NA	NA	NA	NA	NA	NA	NA	NA	NA	NA	NA	NA	NA	NA	NA	NA	NA	NA
179	SB	2012	SE	NA	NA	NA	NA	NA	NA	NA	NA	NA	NA	NA	NA	NA	AA	CC	TT	TT	GG	CC	AA	CC	GG	GG	TT	TT	CCA	AA	CC	CC	TT	CC	TT	GG	GG	GG	GG	AA	GG	GG	GG	AA
180	CBT	2012	NO	NA	NA	NA	NA	NA	NA	NA	NA	NA	NA	NA	NA	NA	CA	TT	CC	CT	GG	CC	AG	CC	AA	AA	GG	CC	CC	GG	TT	TT	CC	TT	CC	AA	AA	AA	AG	AA	TT	GG	CG	AG
181	SB	2011	SE	NA	NA	NA	NA	NA	NA	NA	NA	NA	NA	NA	NA	NA	AA	CT	TC	NA	NA	NA	NA	NA	NA	NA	NA	NA	NA	NA	NA	NA	NA	NA	NA	NA	NA	NA	NA	NA	NA	NA	NA	NA
182	SB	2011	SE	NA	NA	NA	NA	NA	NA	NA	NA	NA	NA	NA	NA	NA	AA	CT	TC	NA	NA	NA	NA	NA	NA	NA	NA	NA	NA	NA	NA	NA	NA	NA	NA	NA	NA	NA	NA	NA	NA	NA	NA	NA
183	SB	2011	SE	NA	NA	NA	NA	NA	NA	NA	NA	NA	NA	NA	NA	NA	AA	TT	CC	NA	NA	NA	NA	NA	NA	NA	NA	NA	NA	NA	NA	NA	NA	NA	NA	NA	NA	NA	NA	NA	NA	NA	NA	NA
184	SB	2012	DE	NA	NA	NA	NA	NA	NA	NA	NA	NA	NA	NA	NA	NA	NA	NA	NA	NA	NA	NA	NA	NA	NA	NA	NA	NA	NA	NA	NA	NA	NA	NA	NA	NA	NA	NA	NA	NA	NA	NA	NA	NA
185	SB	2012	SE	NA	NA	NA	NA	NA	NA	NA	NA	NA	NA	NA	NA	NA	AA	CT	TC	NA	NA	NA	NA	NA	NA	NA	NA	NA	NA	NA	NA	NA	NA	NA	NA	NA	NA	NA	NA	NA	NA	NA	NA	NA
186	SB	2012	IT	NA	NA	NA	NA	NA	NA	NA	NA	NA	NA	NA	NA	NA	NA	NA	NA	NA	NA	NA	NA	NA	NA	NA	NA	NA	NA	NA	NA	NA	NA	NA	NA	NA	NA	NA	NA	NA	NA	NA	NA	NA
187	SB	2011	SE	NA	NA	NA	NA	NA	NA	NA	NA	NA	NA	NA	NA	NA	AA	CT	TC	NA	NA	NA	NA	NA	NA	NA	NA	NA	NA	NA	NA	NA	NA	NA	NA	NA	NA	NA	NA	NA	NA	NA	NA	NA
188	SB	2010	SE	NA	NA	NA	NA	NA	NA	NA	NA	NA	NA	NA	NA	NA	AA	TT	CC	NA	NA	NA	NA	NA	NA	NA	NA	NA	NA	NA	NA	NA	NA	NA	NA	NA	NA	NA	NA	NA	NA	NA	NA	NA
189	SB	2013	DE	NA	NA	NA	NA	NA	NA	NA	NA	NA	NA	NA	NA	NA	NA	NA	NA	NA	NA	NA	NA	NA	NA	NA	NA	NA	NA	NA	NA	NA	NA	NA	NA	NA	NA	NA	NA	NA	NA	NA	NA	NA
190	SB	2013	DE	NA	NA	NA	NA	NA	NA	NA	NA	NA	NA	NA	NA	NA	NA	NA	NA	NA	NA	NA	NA	NA	NA	NA	NA	NA	NA	NA	NA	NA	NA	NA	NA	NA	NA	NA	NA	NA	NA	NA	NA	NA
191	SB	2012	US	NA	NA	NA	NA	NA	NA	NA	NA	NA	NA	NA	NA	NA	AA	CT	TC	NA	NA	NA	NA	NA	NA	NA	NA	NA	NA	NA	NA	NA	NA	NA	NA	NA	NA	NA	NA	NA	NA	NA	NA	NA
192	SB	2012	DE	NA	NA	NA	NA	NA	NA	NA	NA	NA	NA	NA	NA	NA	AA	TT	CC	NA	NA	NA	NA	NA	NA	NA	NA	NA	NA	NA	NA	NA	NA	NA	NA	NA	NA	NA	NA	NA	NA	NA	NA	NA
193	SB	2011	SE	NA	NA	NA	NA	NA	NA	NA	NA	NA	NA	NA	NA	NA	AA	TT	CC	NA	NA	NA	NA	NA	NA	NA	NA	NA	NA	NA	NA	NA	NA	NA	NA	NA	NA	NA	NA	NA	NA	NA	NA	NA
194	SB	2013	DK	NA	NA	NA	NA	NA	NA	NA	NA	NA	NA	NA	NA	NA	AA	TT	CC	NA	NA	NA	NA	NA	NA	NA	NA	NA	NA	NA	NA	NA	NA	NA	NA	NA	NA	NA	NA	NA	NA	NA	NA	NA
195	SB	2013	DE	NA	NA	NA	NA	NA	NA	NA	NA	NA	NA	NA	NA	NA	NA	NA	NA	NA	NA	NA	NA	NA	NA	NA	NA	NA	NA	NA	NA	NA	NA	NA	NA	NA	NA	NA	NA	NA	NA	NA	NA	NA
196	SB	2011	SE	NA	NA	NA	NA	NA	NA	NA	NA	NA	NA	NA	NA	NA	AA	TT	CC	NA	NA	NA	NA	NA	NA	NA	NA	NA	NA	NA	NA	NA	NA	NA	NA	NA	NA	NA	NA	NA	NA	NA	NA	NA
197	SB	2013	DE	NA	NA	NA	NA	NA	NA	NA	NA	NA	NA	NA	NA	NA	AA	TT	CC	NA	NA	NA	NA	NA	NA	NA	NA	NA	NA	NA	NA	NA	NA	NA	NA	NA	NA	NA	NA	NA	NA	NA	NA	NA
198	SB	2014	SE	NA	NA	NA	NA	NA	NA	NA	NA	NA	NA	NA	NA	NA	AA	TT	CC	NA	NA	NA	NA	NA	NA	NA	NA	NA	NA	NA	NA	NA	NA	NA	NA	NA	NA	NA	NA	NA	NA	NA	NA	NA
199	SB	2013	SE	NA	NA	NA	NA	NA	NA	NA	NA	NA	NA	NA	NA	NA	AA	TT	CC	NA	NA	NA	NA	NA	NA	NA	NA	NA	NA	NA	NA	NA	NA	NA	NA	NA	NA	NA	NA	NA	NA	NA	NA	NA
200	SB	2014	SE	NA	NA	NA	NA	NA	NA	NA	NA	NA	NA	NA	NA	NA	AA	CT	TC	NA	NA	NA	NA	NA	NA	NA	NA	NA	NA	NA	NA	NA	NA	NA	NA	NA	NA	NA	NA	NA	NA	NA	NA	NA
201	CBT	2014	SE	NA	NA	NA	NA	NA	NA	NA	NA	NA	NA	NA	NA	NA	CA	CT	TC	NA	NA	NA	NA	NA	NA	NA	NA	NA	NA	NA	NA	NA	NA	NA	NA	NA	NA	NA	NA	NA	NA	NA	NA	NA
202	SB	2013	SE	NA	NA	NA	NA	NA	NA	NA	NA	NA	NA	NA	NA	NA	AA	TT	CC	NA	NA	NA	NA	NA	NA	NA	NA	NA	NA	NA	NA	NA	NA	NA	NA	NA	NA	NA	NA	NA	NA	NA	NA	NA
203	SB	2013	SE	NA	NA	NA	NA	NA	NA	NA	NA	NA	NA	NA	NA	NA	AA	CT	TC	NA	NA	NA	NA	NA	NA	NA	NA	NA	NA	NA	NA	NA	NA	NA	NA	NA	NA	NA	NA	NA	NA	NA	NA	NA
204	SB	2012	SE	NA	NA	NA	NA	NA	NA	NA	NA	NA	NA	NA	NA	NA	AA	CC	TT	TT	GG	CC	AA	CC	GG	GG	TT	TT	CCA	AA	CC	CC	TT	CC	TT	GG	GG	GG	AG	AA	GG	GG	GG	AA
205	SB	2011	US	NA	NA	NA	NA	NA	NA	NA	NA	NA	NA	NA	NA	NA	AA	TT	CC	NA	NA	NA	NA	NA	NA	NA	NA	NA	NA	NA	NA	NA	NA	NA	NA	NA	NA	NA	NA	NA	NA	NA	NA	NA
206	SB	2009	SE	NA	NA	NA	NA	NA	NA	NA	NA	NA	NA	NA	NA	NA	AA	TT	CC	TT	GG	CC	AG	CC	AA	AA	GG	CC	CC	GG	TT	TT	CC	TT	CC	AA	AA	AA	AG	AA	TT	GG	CG	AG
207	SB	2011	SE	NA	NA	NA	NA	NA	NA	NA	NA	NA	NA	NA	NA	NA	AA	CT	TC	NA	NA	NA	NA	NA	NA	NA	NA	NA	NA	NA	NA	NA	NA	NA	NA	NA	NA	NA	NA	NA	NA	NA	NA	NA
208	SB	2010	SE	NA	NA	NA	NA	NA	NA	NA	NA	NA	NA	NA	NA	NA	AA	TT	CC	NA	NA	NA	NA	NA	NA	NA	NA	NA	NA	NA	NA	NA	NA	NA	NA	NA	NA	NA	NA	NA	NA	NA	NA	NA
209	SB	2013	SE	NA	NA	NA	NA	NA	NA	NA	NA	NA	NA	NA	NA	NA	AA	TT	CC	NA	NA	NA	NA	NA	NA	NA	NA	NA	NA	NA	NA	NA	NA	NA	NA	NA	NA	NA	NA	NA	NA	NA	NA	NA
210	SB	2009	SE	NA	NA	NA	NA	NA	NA	NA	NA	NA	NA	NA	NA	NA	AA	TT	CC	NA	NA	NA	NA	NA	NA	NA	NA	NA	NA	NA	NA	NA	NA	NA	NA	NA	NA	NA	NA	NA	NA	NA	NA	NA
211	SB	2011	US	NA	NA	NA	NA	NA	NA	NA	NA	NA	NA	NA	NA	NA	AA	TT	CC	TT	GG	CC	AG	CC	AA	AA	NA	CC	CC	GG	TT	TT	CC	TT	NA	AA	AA	AA	AG	AA	TT	GG	GG	AA
212	SB	2013	SE	NA	NA	NA	NA	NA	NA	NA	NA	NA	NA	NA	NA	NA	AA	TT	CC	NA	NA	NA	NA	NA	NA	NA	NA	NA	NA	NA	NA	NA	NA	NA	NA	NA	NA	NA	NA	NA	NA	NA	NA	NA
213	SB	2011	SE	NA	NA	NA	NA	NA	NA	NA	NA	NA	NA	NA	NA	NA	AA	TT	CC	NA	NA	NA	NA	NA	NA	NA	NA	NA	NA	NA	NA	NA	NA	NA	NA	NA	NA	NA	NA	NA	NA	NA	NA	NA
214	SB	2012	SE	NA	NA	NA	NA	NA	NA	NA	NA	NA	NA	NA	NA	NA	AA	CT	TC	TT	GG	CC	AA	CC	AG	AG	GT	CT	NA	AG	CT	CT	TC	CT	CT	AG	AG	AG	GG	AA	GT	GG	CG	AG
215	SB	2013	SE	NA	NA	NA	NA	NA	NA	NA	NA	NA	NA	NA	NA	NA	AA	TT	CC	NA	NA	NA	NA	NA	NA	NA	NA	NA	NA	NA	NA	NA	NA	NA	NA	NA	NA	NA	NA	NA	NA	NA	NA	NA
216	SB	2013	SE	NA	NA	NA	NA	NA	NA	NA	NA	NA	NA	NA	NA	NA	AA	TT	CC	NA	NA	NA	NA	NA	NA	NA	NA	NA	NA	NA	NA	NA	NA	NA	NA	NA	NA	NA	NA	NA	NA	NA	NA	NA
217	SB	2012	US	NA	NA	NA	NA	NA	NA	NA	NA	NA	NA	NA	NA	NA	AA	TT	CC	NA	NA	NA	NA	NA	NA	NA	NA	NA	NA	NA	NA	NA	NA	NA	NA	NA	NA	NA	NA	NA	NA	NA	NA	NA
218	SB	2013	SE	NA	NA	NA	NA	NA	NA	NA	NA	NA	NA	NA	NA	NA	AA	TT	CC	NA	NA	NA	NA	NA	NA	NA	NA	NA	NA	NA	NA	NA	NA	NA	NA	NA	NA	NA	NA	NA	NA	NA	NA	NA
219	CBT	2014	NO	NA	NA	NA	NA	NA	NA	NA	NA	NA	NA	NA	NA	NA	CA	TT	NA	TT	GG	CC	AG	CC	AA	AA	NA	CC	CC	GG	TT	TT	CC	TT	NA	AA	AA	AA	AG	AA	TT	GG	CG	AG
220	SB	2013	SE	NA	NA	NA	NA	NA	NA	NA	NA	NA	NA	NA	NA	NA	AA	TT	CC	NA	NA	NA	NA	NA	NA	NA	NA	NA	NA	NA	NA	NA	NA	NA	NA	NA	NA	NA	NA	NA	NA	NA	NA	NA
221	SB	2012	SE	NA	NA	NA	NA	NA	NA	NA	NA	NA	NA	NA	NA	NA	AA	TT	CC	NA	NA	NA	NA	NA	NA	NA	NA	NA	NA	NA	NA	NA	NA	NA	NA	NA	NA	NA	NA	NA	NA	NA	NA	NA
222	SB	2013	DE	NA	NA	NA	NA	NA	NA	NA	NA	NA	NA	NA	NA	NA	NA	TT	NA	NA	NA	NA	NA	NA	NA	NA	NA	NA	NA	NA	NA	NA	NA	NA	NA	NA	NA	NA	NA	NA	NA	NA	NA	NA
223	SB	2013	SE	NA	NA	NA	NA	NA	NA	NA	NA	NA	NA	NA	NA	NA	AA	CT	TC	NA	NA	NA	NA	NA	NA	NA	NA	NA	NA	NA	NA	NA	NA	NA	NA	NA	NA	NA	NA	NA	NA	NA	NA	NA
224	SB	2015	SE	NA	NA	NA	NA	NA	NA	NA	NA	NA	NA	NA	NA	NA	NA	TT	NA	NA	NA	NA	NA	NA	NA	NA	NA	NA	NA	NA	NA	NA	NA	NA	NA	NA	NA	NA	NA	NA	NA	NA	NA	NA
225	SB	2014	DE	NA	NA	NA	NA	NA	NA	NA	NA	NA	NA	NA	NA	NA	NA	NA	NA	NA	NA	NA	NA	NA	NA	NA	NA	NA	NA	NA	NA	NA	NA	NA	NA	NA	NA	NA	NA	NA	NA	NA	NA	NA
226	SB	2013	US	NA	NA	NA	NA	NA	NA	NA	NA	NA	NA	NA	NA	NA	NA	CT	TC	NA	NA	NA	NA	NA	NA	NA	NA	NA	NA	NA	NA	NA	NA	NA	NA	NA	NA	NA	NA	NA	NA	NA	NA	NA
227	SB	2011	US	NA	NA	NA	NA	NA	NA	NA	NA	NA	NA	NA	NA	NA	AA	CT	TC	NA	NA	NA	NA	NA	NA	NA	NA	NA	NA	NA	NA	NA	NA	NA	NA	NA	NA	NA	NA	NA	NA	NA	NA	NA
228	SB	2014	SE	NA	NA	NA	NA	NA	NA	NA	NA	NA	NA	NA	NA	NA	NA	TT	NA	NA	NA	NA	NA	NA	NA	NA	NA	NA	NA	NA	NA	NA	NA	NA	NA	NA	NA	NA	NA	NA	NA	NA	NA	NA
229	SB	2009	SE	NA	NA	NA	NA	NA	NA	NA	NA	NA	NA	NA	NA	NA	AA	CT	TC	NA	NA	NA	NA	NA	NA	NA	NA	NA	NA	NA	NA	NA	NA	NA	NA	NA	NA	NA	NA	NA	NA	NA	NA	NA
230	SB	2012	SE	NA	NA	NA	NA	NA	NA	NA	NA	NA	NA	NA	NA	NA	AA	TT	CC	NA	NA	NA	NA	NA	NA	NA	NA	NA	NA	NA	NA	NA	NA	NA	NA	NA	NA	NA	NA	NA	NA	NA	NA	NA
231	SB	2013	SE	NA	NA	NA	NA	NA	NA	NA	NA	NA	NA	NA	NA	NA	NA	CT	NA	NA	NA	NA	NA	NA	NA	NA	NA	NA	NA	NA	NA	NA	NA	NA	NA	NA	NA	NA	NA	NA	NA	NA	NA	NA
232	SB	2012	SE	NA	NA	NA	NA	NA	NA	NA	NA	NA	NA	NA	NA	NA	NA	TT	NA	NA	NA	NA	NA	NA	NA	NA	NA	NA	NA	NA	NA	NA	NA	NA	NA	NA	NA	NA	NA	NA	NA	NA	NA	NA
233	SB	2015	SE	NA	NA	NA	NA	NA	NA	NA	NA	NA	NA	NA	NA	NA	NA	CT	NA	NA	NA	NA	NA	NA	NA	NA	NA	NA	NA	NA	NA	NA	NA	NA	NA	NA	NA	NA	NA	NA	NA	NA	NA	NA
234	SB	2010	US	NA	NA	NA	NA	NA	NA	NA	NA	NA	NA	NA	NA	NA	NA	TT	CC	NA	NA	NA	NA	NA	NA	NA	NA	NA	NA	NA	NA	NA	NA	NA	NA	NA	NA	NA	NA	NA	NA	NA	NA	NA
235	CBT	2009	SE	NA	NA	NA	NA	NA	NA	NA	NA	NA	NA	NA	NA	NA	AA	TT	CC	CT	GG	CC	AG	CC	AA	AA	GG	CC	CC	GG	TT	TT	CC	TT	CC	AA	AA	AA	AG	AA	TT	GG	CG	AG
236	CBT	2013	SE	NA	NA	NA	NA	NA	NA	NA	NA	NA	NA	NA	NA	NA	CA	CC	TT	CT	AG	CT	AG	CT	GG	GG	TT	TT	NA	AA	CC	CC	TT	CC	TT	GG	GG	GG	AG	AG	GG	GT	GG	AA
237	SB	2012	SE	NA	NA	NA	NA	NA	NA	NA	NA	NA	NA	NA	NA	NA	AA	TT	CC	NA	NA	NA	NA	NA	NA	NA	NA	NA	NA	NA	NA	NA	NA	NA	NA	NA	NA	NA	NA	NA	NA	NA	NA	NA
238	SB	2013	SE	NA	NA	NA	NA	NA	NA	NA	NA	NA	NA	NA	NA	NA	NA	TT	NA	NA	NA	NA	NA	NA	NA	NA	NA	NA	NA	NA	NA	NA	NA	NA	NA	NA	NA	NA	NA	NA	NA	NA	NA	NA
239	SB	2015	SE	NA	NA	NA	NA	NA	NA	NA	NA	NA	NA	NA	NA	NA	NA	TT	NA	NA	NA	NA	NA	NA	NA	NA	NA	NA	NA	NA	NA	NA	NA	NA	NA	NA	NA	NA	NA	NA	NA	NA	NA	NA
240	SB	2017	SE	NA	NA	NA	NA	NA	NA	NA	NA	NA	NA	NA	NA	NA	NA	NA	NA	NA	NA	NA	NA	NA	NA	NA	NA	NA	NA	NA	NA	NA	NA	NA	NA	NA	NA	NA	NA	NA	NA	NA	NA	NA
241	SB	2017	SE	NA	NA	NA	NA	NA	NA	NA	NA	NA	NA	NA	NA	NA	NA	NA	NA	NA	NA	NA	NA	NA	NA	NA	NA	NA	NA	NA	NA	NA	NA	NA	NA	NA	NA	NA	NA	NA	NA	NA	NA	NA
242	SB	2011	SE	NA	NA	NA	NA	NA	NA	NA	NA	NA	NA	NA	NA	NA	NA	NA	NA	NA	NA	NA	NA	NA	NA	NA	NA	NA	NA	NA	NA	NA	NA	NA	NA	NA	NA	NA	NA	NA	NA	NA	NA	NA
243	SB	2012	SE	NA	NA	NA	NA	NA	NA	NA	NA	NA	NA	NA	NA	NA	NA	TT	NA	NA	NA	NA	NA	NA	NA	NA	NA	NA	NA	NA	NA	NA	NA	NA	NA	NA	NA	NA	NA	NA	NA	NA	NA	NA
244	SB	2016	SE	NA	NA	NA	NA	NA	NA	NA	NA	NA	NA	NA	NA	NA	NA	TT	NA	NA	NA	NA	NA	NA	NA	NA	NA	NA	NA	NA	NA	NA	NA	NA	NA	NA	NA	NA	NA	NA	NA	NA	NA	NA
245	CBT	2001	SE	AA	TT	AA	AA	TT	GG	TT	AA	AA	AA	GG	GG	AA	CC	TT	NA	NA	NA	NA	NA	NA	NA	NA	NA	NA	NA	NA	NA	NA	NA	NA	NA	NA	NA	NA	NA	NA	NA	NA	NA	NA
246	CBT	2001	SE	GA	TT	GA	AA	GT	TG	CT	GA	GA	GA	GG	GG	AA	CA	CT	TC	NA	NA	NA	NA	NA	NA	NA	NA	NA	NA	NA	NA	NA	NA	NA	NA	NA	NA	NA	NA	NA	NA	NA	NA	NA
247	CBT	2001	SE	GA	TT	GA	AA	GG	TG	CT	GA	GA	GA	GA	GG	GA	CA	CT	TC	NA	NA	NA	NA	NA	NA	NA	NA	NA	NA	NA	NA	NA	NA	NA	NA	NA	NA	NA	NA	NA	NA	NA	NA	NA
248	SB	2013	SE	NA	NA	NA	NA	NA	NA	NA	NA	NA	NA	NA	NA	NA	AA	CT	TC	NA	NA	NA	NA	NA	NA	NA	NA	NA	NA	NA	NA	NA	NA	NA	NA	NA	NA	NA	NA	NA	NA	NA	NA	NA
249	SB	2014	SE	NA	NA	NA	NA	NA	NA	NA	NA	NA	NA	NA	NA	NA	NA	CT	NA	NA	NA	NA	NA	NA	NA	NA	NA	NA	NA	NA	NA	NA	NA	NA	NA	NA	NA	NA	NA	NA	NA	NA	NA	NA
250	CBT	2001	SE	AA	TT	AA	AA	GT	GG	CT	AA	AA	AA	GA	GG	GA	CA	CT	NA	NA	NA	NA	NA	NA	NA	NA	NA	NA	NA	NA	NA	NA	NA	NA	NA	NA	NA	NA	NA	NA	NA	NA	NA	NA
251	SB	2012	SE	NA	NA	NA	NA	NA	NA	NA	NA	NA	NA	NA	NA	NA	NA	TT	NA	NA	NA	NA	NA	NA	NA	NA	NA	NA	NA	NA	NA	NA	NA	NA	NA	NA	NA	NA	NA	NA	NA	NA	NA	NA
252	SB	2013	SE	NA	NA	NA	NA	NA	NA	NA	NA	NA	NA	NA	NA	NA	NA	TT	NA	NA	NA	NA	NA	NA	NA	NA	NA	NA	NA	NA	NA	NA	NA	NA	NA	NA	NA	NA	NA	NA	NA	NA	NA	NA
253	SB	2006	NO	NA	NA	NA	NA	NA	NA	NA	NA	NA	NA	NA	NA	NA	NA	TT	NA	NA	NA	NA	NA	NA	NA	NA	NA	NA	NA	NA	NA	NA	NA	NA	NA	NA	NA	NA	NA	NA	NA	NA	NA	NA
254	CBT	2001	SE	AA	TT	AA	AA	TT	TT	CC	GG	GG	GG	AA	GG	AA	CA	CC	NA	CC	AA	TT	GG	TT	GG	GG	TT	TT	CACA	AA	CC	CC	TT	CC	TT	GG	GG	GG	AA	GG	GG	TT	GG	AA
255	CBT	2000	SE	AA	TT	AA	AA	TT	GG	TT	AA	AA	AA	GG	GG	AA	CA	TT	NA	NA	NA	NA	NA	NA	NA	NA	NA	NA	NA	NA	NA	NA	NA	NA	NA	NA	NA	NA	NA	NA	NA	NA	NA	NA
256	CBT	2001	SE	AA	TT	AA	AA	GT	TG	CT	GA	GA	GA	AA	GG	GA	CA	CT	NA	NA	NA	NA	NA	NA	NA	NA	NA	NA	NA	NA	NA	NA	NA	NA	NA	NA	NA	NA	NA	NA	NA	NA	NA	NA
257	SB	2007	SE	NA	NA	NA	NA	NA	NA	NA	NA	NA	NA	NA	NA	NA	NA	CT	NA	NA	NA	NA	NA	NA	NA	NA	NA	NA	NA	NA	NA	NA	NA	NA	NA	NA	NA	NA	NA	NA	NA	NA	NA	NA
258	CBT	2001	SE	AA	TT	AA	AA	TT	GG	TT	AA	AA	AA	GG	GG	AA	CA	TT	CC	NA	NA	NA	NA	NA	NA	NA	NA	NA	NA	NA	NA	NA	NA	NA	NA	NA	NA	NA	NA	NA	NA	NA	NA	NA
259	CBT	2001	SE	AA	TT	AA	AA	TT	GG	TT	AA	AA	AA	GG	GG	AA	CA	TT	NA	NA	NA	NA	NA	NA	NA	NA	NA	NA	NA	NA	NA	NA	NA	NA	NA	NA	NA	NA	NA	NA	NA	NA	NA	NA
260	SB	2008	SE	NA	NA	NA	NA	NA	NA	NA	NA	NA	NA	NA	NA	NA	NA	NA	NA	NA	NA	NA	NA	NA	NA	NA	NA	NA	NA	NA	NA	NA	NA	NA	NA	NA	NA	NA	NA	NA	NA	NA	NA	NA
261	CBT	2001	SE	AA	TT	AA	AA	GT	TG	CT	GA	GA	GA	AA	GG	GA	CA	CT	TC	NA	NA	NA	NA	NA	NA	NA	NA	NA	NA	NA	NA	NA	NA	NA	NA	NA	NA	NA	NA	NA	NA	NA	NA	NA
262	SB	2010	US	NA	NA	NA	NA	NA	NA	NA	NA	NA	NA	NA	NA	NA	AA	TT	CC	TT	GG	CC	AG	CC	AA	AA	GG	CC	CC	GG	TT	TT	CC	TT	CC	AA	AA	AA	AG	AA	TT	GG	CG	AG
263	SB	2008	SE	NA	NA	NA	NA	NA	NA	NA	NA	NA	NA	NA	NA	NA	NA	TT	NA	NA	NA	NA	NA	NA	NA	NA	NA	NA	NA	NA	NA	NA	NA	NA	NA	NA	NA	NA	NA	NA	NA	NA	NA	NA
264	CBT	2001	SE	AA	TT	AA	AA	TT	GG	NA	AA	AA	AA	GG	GG	AA	CA	TT	CC	TT	GG	CC	AA	CC	AA	AA	GG	CC	CC	GG	TT	TT	CC	TT	CC	AA	AA	AA	GG	AA	TT	GG	CC	GG
265	CBT	2001	SE	AA	TT	AA	AA	GT	GG	TT	AA	AA	AA	GA	GG	GA	CA	TT	CC	NA	NA	NA	NA	NA	NA	NA	NA	NA	NA	NA	NA	NA	NA	NA	NA	NA	NA	NA	NA	NA	NA	NA	NA	NA
266	CBT	2001	SE	AA	TT	AA	AA	GT	GG	TT	AA	AA	AA	GA	GG	GA	CC	TT	NA	NA	NA	NA	NA	NA	NA	NA	NA	NA	NA	NA	NA	NA	NA	NA	NA	NA	NA	NA	NA	NA	NA	NA	NA	NA
267	SB	2012	SE	NA	NA	NA	NA	NA	NA	NA	NA	NA	NA	NA	NA	NA	NA	TT	NA	NA	NA	NA	NA	NA	NA	NA	NA	NA	NA	NA	NA	NA	NA	NA	NA	NA	NA	NA	NA	NA	NA	NA	NA	NA
268	SB	2005	SE	NA	NA	NA	NA	NA	NA	NA	NA	NA	NA	NA	NA	NA	NA	TT	NA	NA	NA	NA	NA	NA	NA	NA	NA	NA	NA	NA	NA	NA	NA	NA	NA	NA	NA	NA	NA	NA	NA	NA	NA	NA
269	CBT	2001	SE	AA	TT	AA	AA	TT	TG	NA	GA	GA	GA	GA	GG	AA	CA	CT	NA	NA	NA	NA	NA	NA	NA	NA	NA	NA	NA	NA	NA	NA	NA	NA	NA	NA	NA	NA	NA	NA	NA	NA	NA	NA
270	CBT	2001	SE	GA	TT	GA	AA	GT	TT	CC	GG	GG	GG	GA	GG	AA	CA	CC	TT	CT	AG	CT	AG	CT	GG	GG	TT	TT	NA	AA	CC	CC	TT	CC	TT	GG	GG	GG	AG	AG	GG	GT	GG	AA
271	CBT	2001	SE	GA	TT	GA	AA	GG	TG	CT	GA	GA	GA	GA	GG	GA	CA	CT	TC	NA	NA	NA	NA	NA	NA	NA	NA	NA	NA	NA	NA	NA	NA	NA	NA	NA	NA	NA	NA	NA	NA	NA	NA	NA
272	SB	2014	SE	NA	NA	NA	NA	NA	NA	NA	NA	NA	NA	NA	NA	NA	NA	TT	NA	NA	NA	NA	NA	NA	NA	NA	NA	NA	NA	NA	NA	NA	NA	NA	NA	NA	NA	NA	NA	NA	NA	NA	NA	NA
273	CBT	2001	SE	AA	TT	AA	AA	GT	TG	CT	GA	GA	GA	AA	GG	GA	AA	CT	TC	NA	NA	NA	NA	NA	NA	NA	NA	NA	NA	NA	NA	NA	NA	NA	NA	NA	NA	NA	NA	NA	NA	NA	NA	NA
274	CBT	2001	SE	AA	TT	GA	AA	GT	TT	NA	GG	GG	GG	GA	GG	GA	CA	CT	TT	NA	NA	NA	NA	NA	NA	NA	NA	NA	NA	NA	NA	NA	NA	NA	NA	NA	NA	NA	NA	NA	NA	NA	NA	NA
275	CBT	2017	SE	NA	NA	NA	NA	NA	NA	NA	NA	NA	NA	NA	NA	NA	NA	NA	NA	NA	NA	NA	NA	NA	NA	NA	NA	NA	NA	NA	NA	NA	NA	NA	NA	NA	NA	NA	NA	NA	NA	NA	NA	NA
276	CBT	2001	SE	AA	TT	AA	AA	GT	GG	TT	AA	AA	AA	GA	GG	GA	CA	TT	NA	NA	NA	NA	NA	NA	NA	NA	NA	NA	NA	NA	NA	NA	NA	NA	NA	NA	NA	NA	NA	NA	NA	NA	NA	NA
277	CBT	2001	SE	AA	TT	AA	AA	TT	TG	CT	GA	GA	GA	GA	GG	AA	AA	CT	TC	NA	NA	NA	NA	NA	NA	NA	NA	NA	NA	NA	NA	NA	NA	NA	NA	NA	NA	NA	NA	NA	NA	NA	NA	NA
278	CBT	2001	SE	AA	TT	AA	AA	GT	GG	TT	AA	AA	AA	GA	GG	GA	CA	TT	NA	NA	NA	NA	NA	NA	NA	NA	NA	NA	NA	NA	NA	NA	NA	NA	NA	NA	NA	NA	NA	NA	NA	NA	NA	NA
279	CBT	2000	SE	AA	TT	AA	AA	GT	TG	CT	GA	GA	GA	AA	GG	GA	CA	CT	TC	NA	NA	NA	NA	NA	NA	NA	NA	NA	NA	NA	NA	NA	NA	NA	NA	NA	NA	NA	NA	NA	NA	NA	NA	NA
280	CBT	2001	SE	AA	TT	AA	AA	TT	GG	TT	AA	AA	AA	GG	GG	AA	CC	TT	CC	NA	NA	NA	NA	NA	NA	NA	NA	NA	NA	NA	NA	NA	NA	NA	NA	NA	NA	NA	NA	NA	NA	NA	NA	NA
281	SB	2013	US	NA	NA	NA	NA	NA	NA	NA	NA	NA	NA	NA	NA	NA	AA	TT	CC	NA	NA	NA	NA	NA	NA	NA	NA	NA	NA	NA	NA	NA	NA	NA	NA	NA	NA	NA	NA	NA	NA	NA	NA	NA
282	CBT	2001	SE	AA	TT	AA	AA	TT	TG	TT	GA	GA	GA	GA	GG	AA	CC	NA	NA	NA	NA	NA	NA	NA	NA	NA	NA	NA	NA	NA	NA	NA	NA	NA	NA	NA	NA	NA	NA	NA	NA	NA	NA	NA
283	CBT	2001	SE	AA	TT	AA	AA	TT	TT	CC	GG	GG	GG	AA	GG	AA	AA	CC	TT	NA	NA	NA	NA	NA	NA	NA	NA	NA	NA	NA	NA	NA	NA	NA	NA	NA	NA	NA	NA	NA	NA	NA	NA	NA
284	SB	2013	SE	NA	NA	NA	NA	NA	NA	NA	NA	NA	NA	NA	NA	NA	NA	TT	NA	NA	NA	NA	NA	NA	NA	NA	NA	NA	NA	NA	NA	NA	NA	NA	NA	NA	NA	NA	NA	NA	NA	NA	NA	NA
285	CBT	2001	SE	AA	TT	AA	AA	GT	GG	CT	NA	AA	AA	GA	GG	GA	CC	CT	NA	NA	NA	NA	NA	NA	NA	NA	NA	NA	NA	NA	NA	NA	NA	NA	NA	NA	NA	NA	NA	NA	NA	NA	NA	NA
286	CBT	2001	SE	AA	TT	GA	AA	GG	TG	CT	GA	GA	GA	GA	GG	GG	CA	CT	TC	NA	NA	NA	NA	NA	NA	NA	NA	NA	NA	NA	NA	NA	NA	NA	NA	NA	NA	NA	NA	NA	NA	NA	NA	NA
287	CBT	2000	SE	AA	TT	AA	AA	GT	GG	TT	AA	AA	AA	GA	GG	GA	CA	TT	NA	NA	NA	NA	NA	NA	NA	NA	NA	NA	NA	NA	NA	NA	NA	NA	NA	NA	NA	NA	NA	NA	NA	NA	NA	NA
288	SB	2016	US	NA	NA	NA	NA	NA	NA	NA	NA	NA	NA	NA	NA	NA	NA	TT	NA	NA	NA	NA	NA	NA	NA	NA	NA	NA	NA	NA	NA	NA	NA	NA	NA	NA	NA	NA	NA	NA	NA	NA	NA	NA
289	SB	2015	SE	NA	NA	NA	NA	NA	NA	NA	NA	NA	NA	NA	NA	NA	NA	TT	NA	NA	NA	NA	NA	NA	NA	NA	NA	NA	NA	NA	NA	NA	NA	NA	NA	NA	NA	NA	NA	NA	NA	NA	NA	NA
290	SB	2015	SE	NA	NA	NA	NA	NA	NA	NA	NA	NA	NA	NA	NA	NA	NA	CT	NA	NA	NA	NA	NA	NA	NA	NA	NA	NA	NA	NA	NA	NA	NA	NA	NA	NA	NA	NA	NA	NA	NA	NA	NA	NA
291	SB	1995	SE	NA	NA	NA	NA	NA	NA	NA	NA	NA	NA	NA	NA	NA	NA	TT	NA	TT	GG	CC	AG	CC	AA	AA	GG	CC	CC	GG	TT	TT	CC	TT	CC	AA	AA	AA	AG	AA	TT	GG	CG	AG
292	SB	2017	SE	NA	NA	NA	NA	NA	NA	NA	NA	NA	NA	NA	NA	NA	NA	CT	NA	NA	NA	NA	NA	NA	NA	NA	NA	NA	NA	NA	NA	NA	NA	NA	NA	NA	NA	NA	NA	NA	NA	NA	NA	NA
293	SB	2017	SE	NA	NA	NA	NA	NA	NA	NA	NA	NA	NA	NA	NA	NA	NA	NA	NA	NA	NA	NA	NA	NA	NA	NA	NA	NA	NA	NA	NA	NA	NA	NA	NA	NA	NA	NA	NA	NA	NA	NA	NA	NA
294	SB	2011	US	NA	NA	NA	NA	NA	NA	NA	NA	NA	NA	NA	NA	NA	NA	TT	CC	NA	NA	NA	NA	NA	NA	NA	NA	NA	NA	NA	NA	NA	NA	NA	NA	NA	NA	NA	NA	NA	NA	NA	NA	NA
295	CBT	2001	SE	AA	TT	AA	AA	GT	TG	CT	GA	GA	GA	AA	GG	GA	CC	CT	TC	NA	NA	NA	NA	NA	NA	NA	NA	NA	NA	NA	NA	NA	NA	NA	NA	NA	NA	NA	NA	NA	NA	NA	NA	NA
296	SB	2016	SE	NA	NA	NA	NA	NA	NA	NA	NA	NA	NA	NA	NA	NA	NA	TT	NA	NA	NA	NA	NA	NA	NA	NA	NA	NA	NA	NA	NA	NA	NA	NA	NA	NA	NA	NA	NA	NA	NA	NA	NA	NA
297	SB	2015	SE	NA	NA	NA	NA	NA	NA	NA	NA	NA	NA	NA	NA	NA	NA	TT	NA	NA	NA	NA	NA	NA	NA	NA	NA	NA	NA	NA	NA	NA	NA	NA	NA	NA	NA	NA	NA	NA	NA	NA	NA	NA
298	SB	2015	SE	NA	NA	NA	NA	NA	NA	NA	NA	NA	NA	NA	NA	NA	NA	NA	NA	NA	NA	NA	NA	NA	NA	NA	NA	NA	NA	NA	NA	NA	NA	NA	NA	NA	NA	NA	NA	NA	NA	NA	NA	NA
299	SB	2017	SE	NA	NA	NA	NA	NA	NA	NA	NA	NA	NA	NA	NA	NA	NA	CT	NA	NA	NA	NA	NA	NA	NA	NA	NA	NA	NA	NA	NA	NA	NA	NA	NA	NA	NA	NA	NA	NA	NA	NA	NA	NA
300	SB	2015	SE	NA	NA	NA	NA	NA	NA	NA	NA	NA	NA	NA	NA	NA	NA	NA	NA	NA	NA	NA	NA	NA	NA	NA	NA	NA	NA	NA	NA	NA	NA	NA	NA	NA	NA	NA	NA	NA	NA	NA	NA	NA
301	CBT	2001	SE	AA	TT	AA	AA	GT	GG	TT	NA	AA	AA	GA	GG	GA	AA	TT	CC	NA	NA	NA	NA	NA	NA	NA	NA	NA	NA	NA	NA	NA	NA	NA	NA	NA	NA	NA	NA	NA	NA	NA	NA	NA
302	SB	2016	US	NA	NA	NA	NA	NA	NA	NA	NA	NA	NA	NA	NA	NA	NA	TT	NA	NA	NA	NA	NA	NA	NA	NA	NA	NA	NA	NA	NA	NA	NA	NA	NA	NA	NA	NA	NA	NA	NA	NA	NA	NA
303	SB	2016	US	NA	NA	NA	NA	NA	NA	NA	NA	NA	NA	NA	NA	NA	NA	TT	NA	NA	NA	NA	NA	NA	NA	NA	NA	NA	NA	NA	NA	NA	NA	NA	NA	NA	NA	NA	NA	NA	NA	NA	NA	NA
304	SB	2013	SE	NA	NA	NA	NA	NA	NA	NA	NA	NA	NA	NA	NA	NA	AA	TT	CC	TT	GG	CC	GG	CC	AA	AA	GG	CC	CC	GG	TT	TT	CC	TT	CC	AA	AA	AA	AA	AA	TT	GG	GG	AA
305	CBT	2000	SE	AA	TT	GA	AA	GT	GG	TT	AA	AA	AA	GA	GG	GA	CC	TT	NA	NA	NA	NA	NA	NA	NA	NA	NA	NA	NA	NA	NA	NA	NA	NA	NA	NA	NA	NA	NA	NA	NA	NA	NA	NA
306	CBT	2001	SE	AA	TT	AA	AA	GT	GG	TT	AA	AA	AA	GA	GG	GA	CC	TT	CC	NA	NA	NA	NA	NA	NA	NA	NA	NA	NA	NA	NA	NA	NA	NA	NA	NA	NA	NA	NA	NA	NA	NA	NA	NA
307	SB	2013	SE	NA	NA	NA	NA	NA	NA	NA	NA	NA	NA	NA	NA	NA	NA	CT	TC	NA	NA	NA	NA	NA	NA	NA	NA	NA	NA	NA	NA	NA	NA	NA	NA	NA	NA	NA	NA	NA	NA	NA	NA	NA
308	CBT	2001	SE	AA	TT	AA	AA	TT	GG	TT	AA	AA	AA	GG	GG	AA	CC	TT	CC	NA	NA	NA	NA	NA	NA	NA	NA	NA	NA	NA	NA	NA	NA	NA	NA	NA	NA	NA	NA	NA	NA	NA	NA	NA
309	CBT	2001	SE	AA	TT	AA	AA	GG	GG	TT	AA	AA	AA	AA	GG	GG	CA	TT	CC	NA	NA	NA	NA	NA	NA	NA	NA	NA	NA	NA	NA	NA	NA	NA	NA	NA	NA	NA	NA	NA	NA	NA	NA	NA
310	SB	2013	SE	NA	NA	NA	NA	NA	NA	NA	NA	NA	NA	NA	NA	NA	AA	TT	CC	NA	NA	NA	NA	NA	NA	NA	NA	NA	NA	NA	NA	NA	NA	NA	NA	NA	NA	NA	NA	NA	NA	NA	NA	NA
311	CBT	2013	SE	NA	NA	NA	NA	NA	NA	NA	NA	NA	NA	NA	NA	NA	AA	CT	NA	NA	NA	NA	NA	NA	NA	NA	NA	NA	NA	NA	NA	NA	NA	NA	NA	NA	NA	NA	NA	NA	NA	NA	NA	NA
312	CBT	2001	SE	AA	TT	AA	AA	GG	GG	TT	AA	AA	AA	AA	GG	GG	CA	TT	CC	NA	NA	NA	NA	NA	NA	NA	NA	NA	NA	NA	NA	NA	NA	NA	NA	NA	NA	NA	NA	NA	NA	NA	NA	NA
313	CBT	2002	SE	AA	TT	AA	AA	GT	GG	TT	AA	AA	AA	GA	GG	GA	CA	TT	NA	NA	NA	NA	NA	NA	NA	NA	NA	NA	NA	NA	NA	NA	NA	NA	NA	NA	NA	NA	NA	NA	NA	NA	NA	NA
314	CBT	2002	SE	AA	TT	AA	AA	TT	TT	CT	GG	GG	GG	AA	GG	AA	CC	CT	TT	NA	NA	NA	NA	NA	NA	NA	NA	NA	NA	NA	NA	NA	NA	NA	NA	NA	NA	NA	NA	NA	NA	NA	NA	NA
315	CBT	2001	NO	GA	TT	GG	AA	GG	TT	CC	GG	GG	GG	GG	GG	GA	CC	CC	TT	TT	GG	CC	AA	CC	GG	GG	TT	TT	CCA	AA	CC	CC	TT	CC	TT	GG	GG	GG	AG	AA	GG	GG	GG	AG
316	CBT	2002	SE	GA	TT	GA	AA	GG	TG	CT	GA	GA	GA	GA	GG	GA	CC	CT	TC	NA	NA	NA	NA	NA	NA	NA	NA	NA	NA	NA	NA	NA	NA	NA	NA	NA	NA	NA	NA	NA	NA	NA	NA	NA
317	CBT	2002	SE	AA	TT	AA	AA	TT	GG	TT	AA	AA	AA	GG	GG	AA	CC	TT	CC	NA	NA	NA	NA	NA	NA	NA	NA	NA	NA	NA	NA	NA	NA	NA	NA	NA	NA	NA	NA	NA	NA	NA	NA	NA
318	CBT	2002	SE	GA	TT	GA	AA	GG	TG	CT	GA	GA	GA	GA	GG	GA	CC	CT	TC	NA	NA	NA	NA	NA	NA	NA	NA	NA	NA	NA	NA	NA	NA	NA	NA	NA	NA	NA	NA	NA	NA	NA	NA	NA
319	CBT	2002	SE	GA	TT	GA	AA	GG	TG	CT	GA	GA	GA	GA	GG	GA	AA	CT	NA	NA	NA	NA	NA	NA	NA	NA	NA	NA	NA	NA	NA	NA	NA	NA	NA	NA	NA	NA	NA	NA	NA	NA	NA	NA
320	CBT	2002	SE	GA	TT	GA	AA	GT	TT	CC	GG	GG	GG	GA	GG	AA	CC	CC	NA	CT	AG	CT	AG	CT	GG	GG	TT	TT	NA	AA	CC	CC	TT	CC	TT	GG	GG	GG	AG	AG	GG	GT	GG	AA
321	CBT	2002	SE	AA	TT	AA	AA	TT	GG	TT	AA	AA	AA	GG	GG	AA	CC	TT	CC	NA	NA	NA	NA	NA	NA	NA	NA	NA	NA	NA	NA	NA	NA	NA	NA	NA	NA	NA	NA	NA	NA	NA	NA	NA
322	SB	2009	US	NA	NA	NA	NA	NA	NA	NA	NA	NA	NA	NA	NA	NA	AA	TT	CC	TT	GG	CC	AG	CC	AA	AA	GG	CC	CC	GG	TT	TT	CC	TT	CC	AA	AA	AA	AG	AA	TT	GG	CG	AG
323	CBT	2002	SE	AA	TT	NA	AA	TT	TG	CT	GA	GA	GA	GA	GG	AA	CA	CT	NA	NA	NA	NA	NA	NA	NA	NA	NA	NA	NA	NA	NA	NA	NA	NA	NA	NA	NA	NA	NA	NA	NA	NA	NA	NA
324	CBT	2002	SE	AA	TT	AA	AA	GT	GG	TT	AA	AA	AA	GA	GG	GA	CA	TT	NA	NA	NA	NA	NA	NA	NA	NA	NA	NA	NA	NA	NA	NA	NA	NA	NA	NA	NA	NA	NA	NA	NA	NA	NA	NA
325	CBT	2002	SE	AA	TT	AA	AA	GG	GG	TT	AA	AA	AA	AA	GG	GG	AA	TT	CC	NA	NA	NA	NA	NA	NA	NA	NA	NA	NA	NA	NA	NA	NA	NA	NA	NA	NA	NA	NA	NA	NA	NA	NA	NA
326	CBT	2002	SE	AA	TT	AA	AA	GG	GG	TT	AA	AA	AA	AA	GG	GG	CA	TT	CC	CC	GG	CC	GG	CC	AA	AA	GG	CC	CC	GG	TT	TT	CC	TT	CC	AA	AA	AA	AA	AA	TT	GG	GG	AA
327	CBT	2002	SE	AA	TT	AA	AA	GT	TG	CT	GA	GA	GA	AA	GG	GA	CC	CT	TC	NA	NA	NA	NA	NA	NA	NA	NA	NA	NA	NA	NA	NA	NA	NA	NA	NA	NA	NA	NA	NA	NA	NA	NA	NA
328	CBT	2002	SE	GA	TT	GA	AA	GT	TG	CT	GA	GA	GA	GG	GG	AA	CA	CT	NA	NA	NA	NA	NA	NA	NA	NA	NA	NA	NA	NA	NA	NA	NA	NA	NA	NA	NA	NA	NA	NA	NA	NA	NA	NA
329	CBT	2002	SE	AA	TT	AA	AA	GG	GG	TT	AA	AA	AA	AA	GG	GG	CA	TT	CC	NA	NA	NA	NA	NA	NA	NA	NA	NA	NA	NA	NA	NA	NA	NA	NA	NA	NA	NA	NA	NA	NA	NA	NA	NA
330	SB	2013	SE	NA	NA	NA	NA	NA	NA	NA	NA	NA	NA	NA	NA	NA	AA	CT	TC	NA	NA	NA	NA	NA	NA	NA	NA	NA	NA	NA	NA	NA	NA	NA	NA	NA	NA	NA	NA	NA	NA	NA	NA	NA
331	CBT	2002	SE	AA	TT	AA	AA	GT	TG	CT	GA	GA	GA	AA	GG	GA	CC	CT	TC	NA	NA	NA	NA	NA	NA	NA	NA	NA	NA	NA	NA	NA	NA	NA	NA	NA	NA	NA	NA	NA	NA	NA	NA	NA
332	CBT	2002	SE	AA	TT	AA	AA	TT	GG	TT	AA	AA	AA	GG	GG	AA	CA	TT	NA	NA	NA	NA	NA	NA	NA	NA	NA	NA	NA	NA	NA	NA	NA	NA	NA	NA	NA	NA	NA	NA	NA	NA	NA	NA
333	CBT	2002	SE	AA	TT	AA	AA	GT	TG	CT	GA	GA	GA	AA	GG	GA	CA	CT	TC	NA	NA	NA	NA	NA	NA	NA	NA	NA	NA	NA	NA	NA	NA	NA	NA	NA	NA	NA	NA	NA	NA	NA	NA	NA
334	CBT	2002	SE	AA	TT	AA	AA	GT	GG	NA	AA	AA	AA	GA	GG	GA	CA	TT	CC	NA	NA	NA	NA	NA	NA	NA	NA	NA	NA	NA	NA	NA	NA	NA	NA	NA	NA	NA	NA	NA	NA	NA	NA	NA
335	SB	2007	US	NA	NA	NA	NA	NA	NA	NA	NA	NA	NA	NA	NA	NA	AA	TT	CC	TT	GG	CC	AG	CC	AA	AA	GG	CC	CC	GG	TT	TT	CC	TT	CC	AA	AA	AA	AG	AA	TT	GG	GG	AA
336	CBT	2002	SE	AA	TT	AA	AA	GT	GG	TT	AA	AA	AA	GA	GG	GA	CC	TT	CC	NA	NA	NA	NA	NA	NA	NA	NA	NA	NA	NA	NA	NA	NA	NA	NA	NA	NA	NA	NA	NA	NA	NA	NA	NA
337	CBT	2002	SE	AA	TT	AA	AA	GT	GG	NA	AA	AA	AA	GA	GG	GA	CC	TT	CC	NA	NA	NA	NA	NA	NA	NA	NA	NA	NA	NA	NA	NA	NA	NA	NA	NA	NA	NA	NA	NA	NA	NA	NA	NA
338	CBT	2002	SE	AA	TT	AA	AA	GT	GG	NA	AA	AA	AA	GA	GG	GA	AA	TT	CC	NA	NA	NA	NA	NA	NA	NA	NA	NA	NA	NA	NA	NA	NA	NA	NA	NA	NA	NA	NA	NA	NA	NA	NA	NA
339	CBT	2002	SE	AA	TT	AA	AA	GT	TG	CT	GA	GA	GA	AA	GG	GA	CA	CT	TC	NA	NA	NA	NA	NA	NA	NA	NA	NA	NA	NA	NA	NA	NA	NA	NA	NA	NA	NA	NA	NA	NA	NA	NA	NA
340	SB	2013	SE	NA	NA	NA	NA	NA	NA	NA	NA	NA	NA	NA	NA	NA	AA	TT	CC	NA	NA	NA	NA	NA	NA	NA	NA	NA	NA	NA	NA	NA	NA	NA	NA	NA	NA	NA	NA	NA	NA	NA	NA	NA
341	CBT	2002	SE	AA	TT	AA	AA	TT	GG	TT	AA	AA	AA	GG	GG	AA	CA	TT	NA	NA	NA	NA	NA	NA	NA	NA	NA	NA	NA	NA	NA	NA	NA	NA	NA	NA	NA	NA	NA	NA	NA	NA	NA	NA
342	CBT	2002	SE	AA	TT	AA	AA	TT	TT	CC	GG	GG	GG	AA	GG	NA	CC	CC	TT	NA	NA	NA	NA	NA	NA	NA	NA	NA	NA	NA	NA	NA	NA	NA	NA	NA	NA	NA	NA	NA	NA	NA	NA	NA
343	CBT	2002	SE	GA	TT	GA	AA	GG	TG	CT	GA	GA	GA	GA	GG	GA	CA	CT	TC	NA	NA	NA	NA	NA	NA	NA	NA	NA	NA	NA	NA	NA	NA	NA	NA	NA	NA	NA	NA	NA	NA	NA	NA	NA
344	CBT	2002	SE	AA	TT	AA	AA	GT	GG	NA	AA	AA	AA	GA	GG	GA	AA	TT	NA	NA	NA	NA	NA	NA	NA	NA	NA	NA	NA	NA	NA	NA	NA	NA	NA	NA	NA	NA	NA	NA	NA	NA	NA	NA
345	SB	2005	SE	NA	NA	NA	NA	NA	NA	NA	NA	NA	NA	NA	NA	NA	AA	CT	TC	NA	NA	NA	NA	NA	NA	NA	NA	NA	NA	NA	NA	NA	NA	NA	NA	NA	NA	NA	NA	NA	NA	NA	NA	NA
346	SB	2013	SE	NA	NA	NA	NA	NA	NA	NA	NA	NA	NA	NA	NA	NA	AA	TT	CC	TT	GG	CC	AA	CC	AA	AA	GG	CC	CC	GG	TT	TT	CC	TT	CC	AA	AA	AA	GG	AA	TT	GG	CG	AG
347	SB	2013	FR	NA	NA	NA	NA	NA	NA	NA	NA	NA	NA	NA	NA	NA	AA	CT	TC	NA	NA	NA	NA	NA	NA	NA	NA	NA	NA	NA	NA	NA	NA	NA	NA	NA	NA	NA	NA	NA	NA	NA	NA	NA
348	CBT	2002	SE	AA	TT	AA	AA	GT	TG	CT	GA	GA	GA	AA	GG	GA	CC	CT	TC	NA	NA	NA	NA	NA	NA	NA	NA	NA	NA	NA	NA	NA	NA	NA	NA	NA	NA	NA	NA	NA	NA	NA	NA	NA
349	SB	2012	US	NA	NA	NA	NA	NA	NA	NA	NA	NA	NA	NA	NA	NA	AA	CT	TC	NA	NA	NA	NA	NA	NA	NA	NA	NA	NA	NA	NA	NA	NA	NA	NA	NA	NA	NA	NA	NA	NA	NA	NA	NA
350	SB	2011	US	NA	NA	NA	NA	NA	NA	NA	NA	NA	NA	NA	NA	NA	AA	TT	CC	NA	NA	NA	NA	NA	NA	NA	NA	NA	NA	NA	NA	NA	NA	NA	NA	NA	NA	NA	NA	NA	NA	NA	NA	NA
351	SB	2012	US	NA	NA	NA	NA	NA	NA	NA	NA	NA	NA	NA	NA	NA	AA	TT	CC	NA	NA	NA	NA	NA	NA	NA	NA	NA	NA	NA	NA	NA	NA	NA	NA	NA	NA	NA	NA	NA	NA	NA	NA	NA
352	SB	2011	SE	NA	NA	NA	NA	NA	NA	NA	NA	NA	NA	NA	NA	NA	AA	TT	CC	TT	GG	CC	GG	CC	AA	AA	GG	CC	CC	GG	TT	TT	CC	TT	CC	AA	AA	AA	AA	AA	TT	GG	GG	AA
353	CBT	2003	SE	AA	TT	GA	AA	GG	TG	CT	GA	GA	GA	GA	GG	GG	CC	CT	TC	NA	NA	NA	NA	NA	NA	NA	NA	NA	NA	NA	NA	NA	NA	NA	NA	NA	NA	NA	NA	NA	NA	NA	NA	NA
354	CBT	2003	SE	AA	TT	AA	AA	TT	TT	CC	GG	GG	GG	AA	GG	AA	AA	CC	TT	NA	NA	NA	NA	NA	NA	NA	NA	NA	NA	NA	NA	NA	NA	NA	NA	NA	NA	NA	NA	NA	NA	NA	NA	NA
355	CBT	2003	SE	GA	TT	GA	AA	GG	TG	NA	GA	GA	GA	GA	GG	GA	CA	CT	TC	NA	NA	NA	NA	NA	NA	NA	NA	NA	NA	NA	NA	NA	NA	NA	NA	NA	NA	NA	NA	NA	NA	NA	NA	NA
356	CBT	2003	SE	AA	TT	AA	AA	GT	TG	CT	GA	GA	GA	AA	GG	GA	CA	CT	TC	NA	NA	NA	NA	NA	NA	NA	NA	NA	NA	NA	NA	NA	NA	NA	NA	NA	NA	NA	NA	NA	NA	NA	NA	NA
357	CBT	2003	SE	AA	TT	AA	AA	GG	GG	TT	AA	AA	AA	AA	GG	GG	CA	TT	CC	NA	NA	NA	NA	NA	NA	NA	NA	NA	NA	NA	NA	NA	NA	NA	NA	NA	NA	NA	NA	NA	NA	NA	NA	NA
358	CBT	2003	SE	AA	TT	AA	AA	GT	TG	CT	GA	GA	GA	AA	GG	GA	CC	CT	TC	NA	NA	NA	NA	NA	NA	NA	NA	NA	NA	NA	NA	NA	NA	NA	NA	NA	NA	NA	NA	NA	NA	NA	NA	NA
359	CBT	2003	SE	GA	TT	GA	AA	GT	TG	CT	GA	GA	GA	GG	GG	AA	CC	CT	NA	NA	NA	NA	NA	NA	NA	NA	NA	NA	NA	NA	NA	NA	NA	NA	NA	NA	NA	NA	NA	NA	NA	NA	NA	NA
360	CBT	2003	SE	AA	TT	AA	AA	GT	GG	TT	AA	AA	AA	GA	GG	GA	CC	TT	CC	NA	NA	NA	NA	NA	NA	NA	NA	NA	NA	NA	NA	NA	NA	NA	NA	NA	NA	NA	NA	NA	NA	NA	NA	NA
361	CBT	2003	SE	AA	TT	AA	AA	TT	GG	TT	AA	AA	AA	GG	GG	AA	CC	TT	CC	NA	NA	NA	NA	NA	NA	NA	NA	NA	NA	NA	NA	NA	NA	NA	NA	NA	NA	NA	NA	NA	NA	NA	NA	NA
362	CBT	2003	SE	AA	TT	AA	AA	GT	GG	TT	AA	AA	AA	GA	GG	GA	CC	TT	NA	NA	NA	NA	NA	NA	NA	NA	NA	NA	NA	NA	NA	NA	NA	NA	NA	NA	NA	NA	NA	NA	NA	NA	NA	NA
363	CBT	2003	SE	AA	TT	AA	AA	GT	GG	TT	AA	AA	AA	GA	GG	GA	CA	TT	CC	NA	NA	NA	NA	NA	NA	NA	NA	NA	NA	NA	NA	NA	NA	NA	NA	NA	NA	NA	NA	NA	NA	NA	NA	NA
364	CBT	2003	SE	GA	TT	GA	AA	GT	TG	CT	GA	GA	GA	GG	GG	AA	CC	CT	NA	NA	NA	NA	NA	NA	NA	NA	NA	NA	NA	NA	NA	NA	NA	NA	NA	NA	NA	NA	NA	NA	NA	NA	NA	NA
365	CBT	2002	SE	AA	TT	AA	AA	TT	GG	TT	AA	AA	AA	GG	GG	AA	CC	TT	CC	NA	NA	NA	NA	NA	NA	NA	NA	NA	NA	NA	NA	NA	NA	NA	NA	NA	NA	NA	NA	NA	NA	NA	NA	NA
366	CBT	2002	SE	AA	TT	AA	AA	GT	GG	TT	AA	AA	AA	GA	GG	GA	CA	TT	NA	NA	NA	NA	NA	NA	NA	NA	NA	NA	NA	NA	NA	NA	NA	NA	NA	NA	NA	NA	NA	NA	NA	NA	NA	NA
367	CBT	2003	SE	AA	TT	AA	AA	TT	TG	CT	GA	GA	GA	GA	GG	AA	CA	CT	TC	NA	NA	NA	NA	NA	NA	NA	NA	NA	NA	NA	NA	NA	NA	NA	NA	NA	NA	NA	NA	NA	NA	NA	NA	NA
368	CBT	2003	SE	AA	TT	AA	AA	GT	TG	CT	GA	GA	GA	AA	GG	GA	CA	CT	TC	NA	NA	NA	NA	NA	NA	NA	NA	NA	NA	NA	NA	NA	NA	NA	NA	NA	NA	NA	NA	NA	NA	NA	NA	NA
369	CBT	2003	SE	AA	TT	AA	AA	GG	GG	TT	AA	AA	AA	AA	GG	GG	CC	TT	CC	NA	NA	NA	NA	NA	NA	NA	NA	NA	NA	NA	NA	NA	NA	NA	NA	NA	NA	NA	NA	NA	NA	NA	NA	NA
370	CBT	2003	SE	AA	TT	AA	AA	GT	GG	TT	AA	AA	AA	GA	GG	GA	CC	TT	CC	NA	NA	NA	NA	NA	NA	NA	NA	NA	NA	NA	NA	NA	NA	NA	NA	NA	NA	NA	NA	NA	NA	NA	NA	NA
371	CBT	2003	SE	AA	TT	AA	AA	GT	TG	TT	GA	GA	GA	AA	GG	GA	CA	NA	TC	NA	NA	NA	NA	NA	NA	NA	NA	NA	NA	NA	NA	NA	NA	NA	NA	NA	NA	NA	NA	NA	NA	NA	NA	NA
372	CBT	2003	SE	GA	TT	GA	AA	GT	TG	CT	GA	GA	GA	GG	GG	AA	CA	CT	TC	NA	NA	NA	NA	NA	NA	NA	NA	NA	NA	NA	NA	NA	NA	NA	NA	NA	NA	NA	NA	NA	NA	NA	NA	NA
373	CBT	2003	SE	AA	TT	AA	AA	GT	TG	CT	GA	GA	GA	AA	GG	GA	CA	CT	TC	NA	NA	NA	NA	NA	NA	NA	NA	NA	NA	NA	NA	NA	NA	NA	NA	NA	NA	NA	NA	NA	NA	NA	NA	NA
374	CBT	2003	SE	GA	TT	GA	AA	GG	TG	CT	GA	GA	GA	GA	GG	GA	CA	CT	TC	NA	NA	NA	NA	NA	NA	NA	NA	NA	NA	NA	NA	NA	NA	NA	NA	NA	NA	NA	NA	NA	NA	NA	NA	NA
375	CBT	2003	SE	AA	TT	GA	AA	GT	TG	CT	NA	GA	GA	GG	GG	GA	CA	CT	NA	NA	NA	NA	NA	NA	NA	NA	NA	NA	NA	NA	NA	NA	NA	NA	NA	NA	NA	NA	NA	NA	NA	NA	NA	NA
376	CBT	2003	SE	AA	TT	AA	AA	TT	TG	CT	GA	GA	GA	GA	GG	AA	CC	CT	TC	NA	NA	NA	NA	NA	NA	NA	NA	NA	NA	NA	NA	NA	NA	NA	NA	NA	NA	NA	NA	NA	NA	NA	NA	NA
377	CBT	2002	SE	AA	TT	AA	AA	GT	GG	TT	AA	AA	AA	GA	GG	GA	CA	TT	CC	NA	NA	NA	NA	NA	NA	NA	NA	NA	NA	NA	NA	NA	NA	NA	NA	NA	NA	NA	NA	NA	NA	NA	NA	NA
378	CBT	2003	SE	AA	TT	AA	AA	GT	GG	TT	AA	AA	AA	GA	GG	GA	CA	TT	CC	NA	NA	NA	NA	NA	NA	NA	NA	NA	NA	NA	NA	NA	NA	NA	NA	NA	NA	NA	NA	NA	NA	NA	NA	NA
379	CBT	2003	SE	AA	TT	AA	AA	GT	TG	CT	GA	GA	GA	AA	GG	GA	CA	CT	TC	NA	NA	NA	NA	NA	NA	NA	NA	NA	NA	NA	NA	NA	NA	NA	NA	NA	NA	NA	NA	NA	NA	NA	NA	NA
380	CBT	2003	SE	AA	TT	AA	AA	GT	GG	TT	AA	AA	AA	GA	GG	GA	CC	TT	CC	NA	NA	NA	NA	NA	NA	NA	NA	NA	NA	NA	NA	NA	NA	NA	NA	NA	NA	NA	NA	NA	NA	NA	NA	NA
381	CBT	2003	SE	AA	TT	AA	AA	GT	TG	CT	GA	GA	GA	AA	GG	GA	CA	CT	TC	NA	NA	NA	NA	NA	NA	NA	NA	NA	NA	NA	NA	NA	NA	NA	NA	NA	NA	NA	NA	NA	NA	NA	NA	NA
382	CBT	2003	SE	AA	TT	AA	AA	GT	GG	TT	AA	AA	AA	GA	GG	GA	CA	TT	CC	NA	NA	NA	NA	NA	NA	NA	NA	NA	NA	NA	NA	NA	NA	NA	NA	NA	NA	NA	NA	NA	NA	NA	NA	NA
383	CBT	2003	SE	AA	TT	AA	AA	TT	GG	TT	AA	AA	AA	GG	GG	AA	CA	TT	NA	NA	NA	NA	NA	NA	NA	NA	NA	NA	NA	NA	NA	NA	NA	NA	NA	NA	NA	NA	NA	NA	NA	NA	NA	NA
384	CBT	2003	SE	AA	TT	AA	AA	GG	GG	TT	AA	AA	AA	AA	GG	GG	CA	TT	CC	NA	NA	NA	NA	NA	NA	NA	NA	NA	NA	NA	NA	NA	NA	NA	NA	NA	NA	NA	NA	NA	NA	NA	NA	NA
385	CBT	2003	SE	AA	TT	AA	AA	GG	GG	TT	AA	AA	AA	AA	GG	GG	CA	TT	CC	NA	NA	NA	NA	NA	NA	NA	NA	NA	NA	NA	NA	NA	NA	NA	NA	NA	NA	NA	NA	NA	NA	NA	NA	NA
386	CBT	2003	SE	AA	TT	AA	AA	TT	TG	CT	GA	GA	GA	GA	GG	AA	CA	CT	NA	NA	NA	NA	NA	NA	NA	NA	NA	NA	NA	NA	NA	NA	NA	NA	NA	NA	NA	NA	NA	NA	NA	NA	NA	NA
387	CBT	2003	SE	AA	TT	AA	AA	GT	TG	CT	GA	GA	GA	AA	GG	GA	CC	CT	TC	NA	NA	NA	NA	NA	NA	NA	NA	NA	NA	NA	NA	NA	NA	NA	NA	NA	NA	NA	NA	NA	NA	NA	NA	NA
388	CBT	2003	SE	AA	TT	AA	AA	TT	TT	CC	GG	GG	GG	AA	GG	AA	AA	CC	NA	NA	NA	NA	NA	NA	NA	NA	NA	NA	NA	NA	NA	NA	NA	NA	NA	NA	NA	NA	NA	NA	NA	NA	NA	NA
389	CBT	2003	SE	GA	TT	GA	AA	GG	TG	CT	GA	GA	GA	GA	GG	GA	CC	CT	TC	NA	NA	NA	NA	NA	NA	NA	NA	NA	NA	NA	NA	NA	NA	NA	NA	NA	NA	NA	NA	NA	NA	NA	NA	NA
390	CBT	2003	NO	AA	TT	AA	AA	TT	GG	TT	AA	AA	AA	GG	GG	AA	CC	TT	CC	NA	NA	NA	NA	NA	NA	NA	NA	NA	NA	NA	NA	NA	NA	NA	NA	NA	NA	NA	NA	NA	NA	NA	NA	NA
391	CBT	2012	SE	NA	NA	NA	NA	NA	NA	NA	NA	NA	NA	NA	NA	NA	CC	TT	NA	TT	GG	CC	AG	CC	AA	AA	GG	CC	CC	GG	TT	TT	CC	TT	CC	AA	AA	AA	AG	AA	TT	GG	CG	AG
392	SB	2009	SE	NA	NA	NA	NA	NA	NA	NA	NA	NA	NA	NA	NA	NA	AA	CT	TC	NA	NA	NA	NA	NA	NA	NA	NA	NA	NA	NA	NA	NA	NA	NA	NA	NA	NA	NA	NA	NA	NA	NA	NA	NA
393	CBT	2004	SE	AA	TT	AA	AA	GG	GG	TT	AA	AA	AA	AA	GG	GG	CC	TT	CC	NA	NA	NA	NA	NA	NA	NA	NA	NA	NA	NA	NA	NA	NA	NA	NA	NA	NA	NA	NA	NA	NA	NA	NA	NA
394	CBT	2004	SE	GA	TT	GA	AA	GT	TG	CT	GA	GA	GA	GG	GG	AA	CC	CT	TC	NA	NA	NA	NA	NA	NA	NA	NA	NA	NA	NA	NA	NA	NA	NA	NA	NA	NA	NA	NA	NA	NA	NA	NA	NA
395	CBT	2004	SE	AA	TT	AA	AA	GT	GG	NA	AA	AA	AA	GA	GG	GA	CC	TT	NA	NA	NA	NA	NA	NA	NA	NA	NA	NA	NA	NA	NA	NA	NA	NA	NA	NA	NA	NA	NA	NA	NA	NA	NA	NA
396	CBT	2004	SE	AA	TT	AA	AA	NA	TG	CT	GA	GA	GA	GA	GG	AA	CC	CT	TC	NA	NA	NA	NA	NA	NA	NA	NA	NA	NA	NA	NA	NA	NA	NA	NA	NA	NA	NA	NA	NA	NA	NA	NA	NA
397	CBT	2004	SE	AA	TT	AA	AA	GT	GG	TT	AA	AA	AA	GA	GG	GA	AA	TT	NA	NA	NA	NA	NA	NA	NA	NA	NA	NA	NA	NA	NA	NA	NA	NA	NA	NA	NA	NA	NA	NA	NA	NA	NA	NA
398	CBT	2004	SE	AA	TT	AA	AA	TT	GG	NA	AA	AA	AA	GG	GG	AA	CC	NA	NA	NA	NA	NA	NA	NA	NA	NA	NA	NA	NA	NA	NA	NA	NA	NA	NA	NA	NA	NA	NA	NA	NA	NA	NA	NA
399	SB	2013	SE	NA	NA	NA	NA	NA	NA	NA	NA	NA	NA	NA	NA	NA	AA	TT	CC	NA	NA	NA	NA	NA	NA	NA	NA	NA	NA	NA	NA	NA	NA	NA	NA	NA	NA	NA	NA	NA	NA	NA	NA	NA
400	CBT	2004	SE	AA	TT	AA	AA	GT	GG	TT	AA	AA	AA	GA	GG	GA	CC	TT	CC	NA	NA	NA	NA	NA	NA	NA	NA	NA	NA	NA	NA	NA	NA	NA	NA	NA	NA	NA	NA	NA	NA	NA	NA	NA
401	CBT	2004	SE	AA	TT	AA	AA	GT	GG	TT	AA	AA	AA	GA	GG	GA	CC	TT	CC	NA	NA	NA	NA	NA	NA	NA	NA	NA	NA	NA	NA	NA	NA	NA	NA	NA	NA	NA	NA	NA	NA	NA	NA	NA
402	CBT	2004	SE	AA	TT	AA	AA	TT	GG	TT	AA	AA	AA	GG	GG	AA	CC	TT	CC	NA	NA	NA	NA	NA	NA	NA	NA	NA	NA	NA	NA	NA	NA	NA	NA	NA	NA	NA	NA	NA	NA	NA	NA	NA
403	CBT	2004	SE	AA	TT	AA	AA	GT	GG	CT	AA	AA	AA	GA	GG	GA	CA	CT	NA	NA	NA	NA	NA	NA	NA	NA	NA	NA	NA	NA	NA	NA	NA	NA	NA	NA	NA	NA	NA	NA	NA	NA	NA	NA
404	CBT	2004	SE	AA	TT	AA	AA	TT	GG	TT	AA	AA	AA	GG	GG	AA	CA	TT	NA	TT	GG	CC	AA	CC	AA	AA	GG	CC	CC	GG	TT	TT	CC	TT	CC	AA	AA	AA	GG	AA	TT	GG	CC	GG
405	CBT	2004	SE	AA	TT	NA	AA	GG	GG	TT	AA	AA	AA	AA	GG	GG	CA	TT	CC	NA	NA	NA	NA	NA	NA	NA	NA	NA	NA	NA	NA	NA	NA	NA	NA	NA	NA	NA	NA	NA	NA	NA	NA	NA
406	SB	2011	US	NA	NA	NA	NA	NA	NA	NA	NA	NA	NA	NA	NA	NA	AA	TT	CC	NA	NA	NA	NA	NA	NA	NA	NA	NA	NA	NA	NA	NA	NA	NA	NA	NA	NA	NA	NA	NA	NA	NA	NA	NA
407	CBT	2004	SE	GA	TT	GA	AA	GT	TT	NA	GG	GG	GG	GA	GG	AA	CA	NA	TT	NA	NA	NA	NA	NA	NA	NA	NA	NA	NA	NA	NA	NA	NA	NA	NA	NA	NA	NA	NA	NA	NA	NA	NA	NA
408	CBT	2002	NO	AA	TT	AA	AA	TT	GG	TT	AA	AA	AA	GG	GG	AA	CC	TT	NA	NA	NA	NA	NA	NA	NA	NA	NA	NA	NA	NA	NA	NA	NA	NA	NA	NA	NA	NA	NA	NA	NA	NA	NA	NA
409	CBT	2004	SE	AA	TT	AA	AA	GT	GG	TT	AA	AA	AA	GA	GG	GA	CC	TT	NA	NA	NA	NA	NA	NA	NA	NA	NA	NA	NA	NA	NA	NA	NA	NA	NA	NA	NA	NA	NA	NA	NA	NA	NA	NA
410	CBT	2003	SE	AA	TT	AA	AA	GT	TG	CT	GA	GA	GA	AA	GG	GA	CA	CT	TC	NA	NA	NA	NA	NA	NA	NA	NA	NA	NA	NA	NA	NA	NA	NA	NA	NA	NA	NA	NA	NA	NA	NA	NA	NA
411	CBT	2004	SE	AA	TT	AA	AA	TT	TG	CT	GA	GA	GA	GA	GG	AA	CC	CT	TC	NA	NA	NA	NA	NA	NA	NA	NA	NA	NA	NA	NA	NA	NA	NA	NA	NA	NA	NA	NA	NA	NA	NA	NA	NA
412	SB	2013	SE	NA	NA	NA	NA	NA	NA	NA	NA	NA	NA	NA	NA	NA	AA	TT	CC	NA	NA	NA	NA	NA	NA	NA	NA	NA	NA	NA	NA	NA	NA	NA	NA	NA	NA	NA	NA	NA	NA	NA	NA	NA
413	CBT	2004	SE	AA	TT	AA	AA	GG	GG	NA	AA	AA	AA	AA	GG	GG	CA	TT	CC	NA	NA	NA	NA	NA	NA	NA	NA	NA	NA	NA	NA	NA	NA	NA	NA	NA	NA	NA	NA	NA	NA	NA	NA	NA
414	CBT	2004	SE	AA	TT	AA	AA	TT	TG	CT	GA	GA	GA	GA	GG	AA	CC	CT	NA	NA	NA	NA	NA	NA	NA	NA	NA	NA	NA	NA	NA	NA	NA	NA	NA	NA	NA	NA	NA	NA	NA	NA	NA	NA
415	CBT	2004	SE	GA	TT	GA	AA	GT	TT	CC	GG	GG	GG	GA	GG	AA	CA	CC	TT	NA	NA	NA	NA	NA	NA	NA	NA	NA	NA	NA	NA	NA	NA	NA	NA	NA	NA	NA	NA	NA	NA	NA	NA	NA
416	CBT	2004	SE	AA	TT	AA	AA	GT	TG	CT	AA	GA	GA	AA	GG	GA	CC	CT	TC	NA	NA	NA	NA	NA	NA	NA	NA	NA	NA	NA	NA	NA	NA	NA	NA	NA	NA	NA	NA	NA	NA	NA	NA	NA
417	CBT	2004	SE	AA	TT	GA	AA	GT	TT	CC	GG	GG	GG	GA	GG	GA	CC	CC	TT	NA	NA	NA	NA	NA	NA	NA	NA	NA	NA	NA	NA	NA	NA	NA	NA	NA	NA	NA	NA	NA	NA	NA	NA	NA
418	CBT	2004	SE	AA	TT	GA	AA	GT	TT	CC	GG	GG	GG	GA	GG	GA	CC	CC	TT	NA	NA	NA	NA	NA	NA	NA	NA	NA	NA	NA	NA	NA	NA	NA	NA	NA	NA	NA	NA	NA	NA	NA	NA	NA
419	CBT	2003	SE	AA	TT	AA	AA	GT	GG	TT	AA	AA	AA	GA	GG	GA	CC	TT	CC	NA	NA	NA	NA	NA	NA	NA	NA	NA	NA	NA	NA	NA	NA	NA	NA	NA	NA	NA	NA	NA	NA	NA	NA	NA
420	CBT	2004	SE	AA	TT	AA	AA	TT	GG	TT	AA	AA	AA	GG	GG	AA	CA	TT	CC	NA	NA	NA	NA	NA	NA	NA	NA	NA	NA	NA	NA	NA	NA	NA	NA	NA	NA	NA	NA	NA	NA	NA	NA	NA
421	CBT	2004	SE	AA	TT	AA	AA	GT	GG	TT	AA	AA	AA	GA	GG	GA	CC	TT	NA	NA	NA	NA	NA	NA	NA	NA	NA	NA	NA	NA	NA	NA	NA	NA	NA	NA	NA	NA	NA	NA	NA	NA	NA	NA
422	SB	2012	US	NA	NA	NA	NA	NA	NA	NA	NA	NA	NA	NA	NA	NA	AA	TT	CC	NA	NA	NA	NA	NA	NA	NA	NA	NA	NA	NA	NA	NA	NA	NA	NA	NA	NA	NA	NA	NA	NA	NA	NA	NA
423	CBT	2004	SE	AA	TT	AA	AA	GT	GG	TT	AA	AA	AA	GA	GG	GA	CC	TT	NA	NA	NA	NA	NA	NA	NA	NA	NA	NA	NA	NA	NA	NA	NA	NA	NA	NA	NA	NA	NA	NA	NA	NA	NA	NA
424	SB	2013	FI	NA	NA	NA	NA	NA	NA	NA	NA	NA	NA	NA	NA	NA	AA	TT	CC	NA	NA	NA	NA	NA	NA	NA	NA	NA	NA	NA	NA	NA	NA	NA	NA	NA	NA	NA	NA	NA	NA	NA	NA	NA
425	CBT	2004	SE	AA	TT	AA	AA	GG	GG	NA	NA	AA	AA	AA	GG	GG	CA	TT	CC	CT	GG	CC	GG	CC	AA	AA	GG	CC	CC	GG	TT	TT	CC	TT	CC	AA	AA	AA	AA	AA	TT	GG	GG	AA
426	CBT	2004	SE	AA	TT	AA	AA	GT	GG	CT	AA	AA	AA	GA	GG	GA	CA	CT	NA	NA	NA	NA	NA	NA	NA	NA	NA	NA	NA	NA	NA	NA	NA	NA	NA	NA	NA	NA	NA	NA	NA	NA	NA	NA
427	SB	2012	SE	NA	NA	NA	NA	NA	NA	NA	NA	NA	NA	NA	NA	NA	AA	CT	TC	NA	NA	NA	NA	NA	NA	NA	NA	NA	NA	NA	NA	NA	NA	NA	NA	NA	NA	NA	NA	NA	NA	NA	NA	NA
428	SB	2013	SE	NA	NA	NA	NA	NA	NA	NA	NA	NA	NA	NA	NA	NA	AA	TT	CC	NA	NA	NA	NA	NA	NA	NA	NA	NA	NA	NA	NA	NA	NA	NA	NA	NA	NA	NA	NA	NA	NA	NA	NA	NA
429	SB	2012	SE	NA	NA	NA	NA	NA	NA	NA	NA	NA	NA	NA	NA	NA	NA	CT	TC	NA	NA	NA	NA	NA	NA	NA	NA	NA	NA	NA	NA	NA	NA	NA	NA	NA	NA	NA	NA	NA	NA	NA	NA	NA
430	CBT	2005	SE	AA	TT	AA	AA	GG	GG	TT	AA	AA	AA	AA	GG	GG	CC	TT	CC	NA	NA	NA	NA	NA	NA	NA	NA	NA	NA	NA	NA	NA	NA	NA	NA	NA	NA	NA	NA	NA	NA	NA	NA	NA
431	CBT	2005	SE	AA	TT	AA	AA	TT	GG	TT	AA	AA	AA	GG	GG	AA	CC	TT	CC	NA	NA	NA	NA	NA	NA	NA	NA	NA	NA	NA	NA	NA	NA	NA	NA	NA	NA	NA	NA	NA	NA	NA	NA	NA
432	SB	2012	SE	NA	NA	NA	NA	NA	NA	NA	NA	NA	NA	NA	NA	NA	NA	TT	CC	NA	NA	NA	NA	NA	NA	NA	NA	NA	NA	NA	NA	NA	NA	NA	NA	NA	NA	NA	NA	NA	NA	NA	NA	NA
433	CBT	2005	SE	AA	TT	GA	AA	GT	TT	NA	GG	GG	GG	GA	GG	GA	CC	NA	NA	NA	NA	NA	NA	NA	NA	NA	NA	NA	NA	NA	NA	NA	NA	NA	NA	NA	NA	NA	NA	NA	NA	NA	NA	NA
434	CBT	2005	SE	AA	TT	AA	AA	GT	TG	CT	GA	GA	GA	AA	GG	GA	CA	CT	TC	NA	NA	NA	NA	NA	NA	NA	NA	NA	NA	NA	NA	NA	NA	NA	NA	NA	NA	NA	NA	NA	NA	NA	NA	NA
435	CBT	2005	SE	AA	TT	AA	AA	GT	GG	TT	AA	AA	AA	GA	GG	GA	CA	TT	CC	NA	NA	NA	NA	NA	NA	NA	NA	NA	NA	NA	NA	NA	NA	NA	NA	NA	NA	NA	NA	NA	NA	NA	NA	NA
436	CBT	2004	SE	AA	TT	AA	AA	GG	GG	TT	AA	AA	AA	AA	GG	GG	CA	TT	CC	NA	NA	NA	NA	NA	NA	NA	NA	NA	NA	NA	NA	NA	NA	NA	NA	NA	NA	NA	NA	NA	NA	NA	NA	NA
437	CBT	2005	SE	GA	TT	GA	AA	GG	TG	NA	GA	GA	GA	GA	GG	GA	CC	CT	TC	NA	NA	NA	NA	NA	NA	NA	NA	NA	NA	NA	NA	NA	NA	NA	NA	NA	NA	NA	NA	NA	NA	NA	NA	NA
438	CBT	2003	SE	AA	TT	AA	AA	GT	NA	TT	AA	AA	AA	NA	GG	GA	CC	TT	CC	NA	NA	NA	NA	NA	NA	NA	NA	NA	NA	NA	NA	NA	NA	NA	NA	NA	NA	NA	NA	NA	NA	NA	NA	NA
439	CBT	2005	SE	AA	TT	AA	AA	GT	GG	TT	AA	AA	AA	GA	GG	GA	AA	TT	NA	NA	NA	NA	NA	NA	NA	NA	NA	NA	NA	NA	NA	NA	NA	NA	NA	NA	NA	NA	NA	NA	NA	NA	NA	NA
440	CBT	2005	SE	AA	TT	AA	AA	GT	GG	TT	AA	AA	AA	GA	GG	GA	CA	TT	NA	TT	GG	CC	AG	CC	AA	AA	GG	CC	CC	GG	TT	TT	CC	TT	CC	AA	AA	AA	AG	AA	TT	GG	CG	AG
441	CBT	2006	SE	NA	NA	NA	NA	NA	NA	NA	NA	NA	NA	NA	NA	NA	CA	CC	NA	CC	AA	TT	GG	TT	GG	GG	TT	TT	CACA	AA	CC	CC	TT	CC	TT	GG	GG	GG	AA	GG	GG	TT	GG	AA
442	SB	2011	SE	NA	NA	NA	NA	NA	NA	NA	NA	NA	NA	NA	NA	NA	NA	TT	CC	TT	GG	CC	AA	CC	AA	AA	GG	CC	CC	GG	TT	TT	CC	TT	CC	AA	AA	AA	GG	AA	TT	GG	CC	AG
443	CBT	2005	SE	AA	TT	AA	AA	TT	GG	TT	AA	AA	AA	GG	GG	AA	CA	TT	NA	NA	NA	NA	NA	NA	NA	NA	NA	NA	NA	NA	NA	NA	NA	NA	NA	NA	NA	NA	NA	NA	NA	NA	NA	NA
444	CBT	2005	SE	AA	TT	AA	AA	GT	GG	TT	AA	AA	AA	GA	GG	GA	CA	TT	NA	NA	NA	NA	NA	NA	NA	NA	NA	NA	NA	NA	NA	NA	NA	NA	NA	NA	NA	NA	NA	NA	NA	NA	NA	NA
445	CBT	2005	SE	AA	TT	AA	AA	GT	GG	TT	AA	AA	AA	GA	GG	GA	AA	TT	CC	NA	NA	NA	NA	NA	NA	NA	NA	NA	NA	NA	NA	NA	NA	NA	NA	NA	NA	NA	NA	NA	NA	NA	NA	NA
446	CBT	2005	SE	AA	TT	AA	AA	GT	GG	TT	AA	AA	AA	GA	GG	GA	CA	TT	NA	NA	NA	NA	NA	NA	NA	NA	NA	NA	NA	NA	NA	NA	NA	NA	NA	NA	NA	NA	NA	NA	NA	NA	NA	NA
447	CBT	2005	SE	AA	TT	AA	AA	GG	GG	TT	GA	AA	AA	AA	GG	GG	CA	TT	CC	NA	NA	NA	NA	NA	NA	NA	NA	NA	NA	NA	NA	NA	NA	NA	NA	NA	NA	NA	NA	NA	NA	NA	NA	NA
448	CBT	2005	SE	AA	TT	AA	AA	GG	GG	TT	AA	AA	AA	AA	GG	GG	CC	TT	NA	NA	NA	NA	NA	NA	NA	NA	NA	NA	NA	NA	NA	NA	NA	NA	NA	NA	NA	NA	NA	NA	NA	NA	NA	NA
449	CBT	2005	SE	AA	TT	AA	AA	TT	GG	TT	AA	AA	AA	GG	GG	AA	CA	TT	CC	NA	NA	NA	NA	NA	NA	NA	NA	NA	NA	NA	NA	NA	NA	NA	NA	NA	NA	NA	NA	NA	NA	NA	NA	NA
450	SB	2012	US	NA	NA	NA	NA	NA	NA	NA	NA	NA	NA	NA	NA	NA	NA	TT	CC	NA	NA	NA	NA	NA	NA	NA	NA	NA	NA	NA	NA	NA	NA	NA	NA	NA	NA	NA	NA	NA	NA	NA	NA	NA
451	CBT	2005	SE	AA	TT	AA	AA	GT	GG	TT	NA	AA	AA	GA	GG	GA	CA	TT	NA	NA	NA	NA	NA	NA	NA	NA	NA	NA	NA	NA	NA	NA	NA	NA	NA	NA	NA	NA	NA	NA	NA	NA	NA	NA
452	CBT	2005	SE	AA	TT	AA	AA	TT	TG	CT	GA	GA	GA	GA	GG	AA	AA	CT	NA	NA	NA	NA	NA	NA	NA	NA	NA	NA	NA	NA	NA	NA	NA	NA	NA	NA	NA	NA	NA	NA	NA	NA	NA	NA
453	CBT	2005	SE	AA	TT	AA	AA	TT	GG	TT	AA	AA	AA	GG	GG	AA	CA	TT	NA	NA	NA	NA	NA	NA	NA	NA	NA	NA	NA	NA	NA	NA	NA	NA	NA	NA	NA	NA	NA	NA	NA	NA	NA	NA
454	SB	2012	SE	NA	NA	NA	NA	NA	NA	NA	NA	NA	NA	NA	NA	NA	NA	TT	CC	NA	NA	NA	NA	NA	NA	NA	NA	NA	NA	NA	NA	NA	NA	NA	NA	NA	NA	NA	NA	NA	NA	NA	NA	NA
455	CBT	2005	SE	AA	TT	AA	AA	TT	TG	CT	GA	GA	GA	GA	GG	AA	CC	CT	TC	NA	NA	NA	NA	NA	NA	NA	NA	NA	NA	NA	NA	NA	NA	NA	NA	NA	NA	NA	NA	NA	NA	NA	NA	NA
456	SB	2011	SE	NA	NA	NA	NA	NA	NA	NA	NA	NA	NA	NA	NA	NA	NA	TT	CC	NA	NA	NA	NA	NA	NA	NA	NA	NA	NA	NA	NA	NA	NA	NA	NA	NA	NA	NA	NA	NA	NA	NA	NA	NA
457	CBT	2005	SE	AA	TT	AA	AA	TT	TG	CT	GA	GA	GA	GA	GG	AA	CC	CT	NA	NA	NA	NA	NA	NA	NA	NA	NA	NA	NA	NA	NA	NA	NA	NA	NA	NA	NA	NA	NA	NA	NA	NA	NA	NA
458	SB	2013	SE	NA	NA	NA	NA	NA	NA	NA	NA	NA	NA	NA	NA	NA	NA	TT	CC	NA	NA	NA	NA	NA	NA	NA	NA	NA	NA	NA	NA	NA	NA	NA	NA	NA	NA	NA	NA	NA	NA	NA	NA	NA
459	CBT	2005	SE	GA	TT	GA	AA	GG	TG	CT	GA	GA	GA	GA	GG	GA	CA	CT	NA	NA	NA	NA	NA	NA	NA	NA	NA	NA	NA	NA	NA	NA	NA	NA	NA	NA	NA	NA	NA	NA	NA	NA	NA	NA
460	CBT	2005	SE	AA	TT	AA	AA	TT	TG	CT	GA	GA	GA	GA	GG	AA	CA	CT	NA	NA	NA	NA	NA	NA	NA	NA	NA	NA	NA	NA	NA	NA	NA	NA	NA	NA	NA	NA	NA	NA	NA	NA	NA	NA
461	CBT	2005	SE	AA	TT	AA	AA	GG	GG	TT	AA	AA	AA	AA	GG	GG	CA	TT	CC	NA	NA	NA	NA	NA	NA	NA	NA	NA	NA	NA	NA	NA	NA	NA	NA	NA	NA	NA	NA	NA	NA	NA	NA	NA
462	SB	2009	SE	NA	NA	NA	NA	NA	NA	NA	NA	NA	NA	NA	NA	NA	NA	TT	CC	NA	NA	NA	NA	NA	NA	NA	NA	NA	NA	NA	NA	NA	NA	NA	NA	NA	NA	NA	NA	NA	NA	NA	NA	NA
463	CBT	2005	SE	GA	TT	GA	AA	GG	TG	CT	GA	GA	GA	GA	GG	GA	CC	CT	TC	NA	NA	NA	NA	NA	NA	NA	NA	NA	NA	NA	NA	NA	NA	NA	NA	NA	NA	NA	NA	NA	NA	NA	NA	NA
464	CBT	2005	SE	GA	TT	GA	AA	GG	TG	CT	GA	GA	GA	GA	GG	GA	CA	CT	TC	NA	NA	NA	NA	NA	NA	NA	NA	NA	NA	NA	NA	NA	NA	NA	NA	NA	NA	NA	NA	NA	NA	NA	NA	NA
465	CBT	2005	SE	AA	TT	AA	AA	GG	GG	TT	NA	AA	AA	AA	GG	GG	CA	TT	CC	NA	NA	NA	NA	NA	NA	NA	NA	NA	NA	NA	NA	NA	NA	NA	NA	NA	NA	NA	NA	NA	NA	NA	NA	NA
466	CBT	2000	NO	GA	TT	AA	AA	GT	GG	TT	AA	AA	AA	GA	GG	AA	CA	TT	CC	NA	NA	NA	NA	NA	NA	NA	NA	NA	NA	NA	NA	NA	NA	NA	NA	NA	NA	NA	NA	NA	NA	NA	NA	NA
467	CBT	2003	NO	GA	TT	GA	AA	GT	TT	CC	GG	GG	GG	GA	GG	AA	AA	CC	TT	CT	AG	CT	AG	CT	GG	GG	TT	TT	NA	AA	CC	CC	TT	CC	TT	GG	GG	GG	AG	AG	GG	GT	GG	AA
468	CBT	2002	NO	GA	TT	GA	AA	GT	TT	CC	GG	GG	GG	GA	GG	AA	CC	CC	NA	NA	NA	NA	NA	NA	NA	NA	NA	NA	NA	NA	NA	NA	NA	NA	NA	NA	NA	NA	NA	NA	NA	NA	NA	NA
469	SB	2012	US	NA	NA	NA	NA	NA	NA	NA	NA	NA	NA	NA	NA	NA	NA	TT	CC	TT	GG	CC	AG	CC	AA	AA	GG	CC	CC	GG	TT	TT	CC	TT	CC	AA	AA	AA	AG	AA	TT	GG	CG	AA
470	SB	2012	IT	NA	NA	NA	NA	NA	NA	NA	NA	NA	NA	NA	NA	NA	NA	TT	CC	NA	NA	NA	NA	NA	NA	NA	NA	NA	NA	NA	NA	NA	NA	NA	NA	NA	NA	NA	NA	NA	NA	NA	NA	NA
471	CBT	2000	NO	AA	TT	AA	AA	GT	GG	TT	AA	AA	AA	GA	GG	GA	CA	TT	NA	NA	NA	NA	NA	NA	NA	NA	NA	NA	NA	NA	NA	NA	NA	NA	NA	NA	NA	NA	NA	NA	NA	NA	NA	NA
472	CBT	2002	NO	GA	TT	GA	AA	GT	TT	CC	GG	GG	GG	GA	GG	AA	CC	CC	TT	CT	AG	CT	AG	CT	GG	GG	TT	TT	NA	AA	CC	CC	TT	CC	TT	GG	GG	GG	AG	AG	GG	GT	GG	AA
473	SB	2011	SE	NA	NA	NA	NA	NA	NA	NA	NA	NA	NA	NA	NA	NA	NA	TT	CC	NA	NA	NA	NA	NA	NA	NA	NA	NA	NA	NA	NA	NA	NA	NA	NA	NA	NA	NA	NA	NA	NA	NA	NA	NA
474	CBT	2002	NO	AA	TT	AA	AA	GT	TG	CT	GA	GA	GA	AA	GG	GA	CC	CT	TC	NA	NA	NA	NA	NA	NA	NA	NA	NA	NA	NA	NA	NA	NA	NA	NA	NA	NA	NA	NA	NA	NA	NA	NA	NA
475	CBT	2006	SE	AA	TT	AA	AA	GG	GG	TT	NA	AA	AA	AA	GG	GG	CC	TT	CC	NA	NA	NA	NA	NA	NA	NA	NA	NA	NA	NA	NA	NA	NA	NA	NA	NA	NA	NA	NA	NA	NA	NA	NA	NA
476	CBT	2006	SE	AA	TT	AA	AA	GT	TG	CT	GA	GA	GA	AA	GG	GA	CA	CT	TC	NA	NA	NA	NA	NA	NA	NA	NA	NA	NA	NA	NA	NA	NA	NA	NA	NA	NA	NA	NA	NA	NA	NA	NA	NA
477	SB	2012	SE	NA	NA	NA	NA	NA	NA	NA	NA	NA	NA	NA	NA	NA	NA	TT	CC	NA	NA	NA	NA	NA	NA	NA	NA	NA	NA	NA	NA	NA	NA	NA	NA	NA	NA	NA	NA	NA	NA	NA	NA	NA
478	CBT	2006	SE	GA	TT	GA	AA	GT	TG	CT	GA	GA	GA	GG	GG	AA	CC	CT	TC	NA	NA	NA	NA	NA	NA	NA	NA	NA	NA	NA	NA	NA	NA	NA	NA	NA	NA	NA	NA	NA	NA	NA	NA	NA
479	CBT	2006	SE	GA	TT	GA	AA	GT	TT	CC	GG	GG	GG	GA	GG	AA	CA	CC	TT	CT	AG	CT	AG	CT	GG	GG	TT	TT	NA	AA	CC	CC	TT	CC	TT	GG	GG	GG	AG	AG	GG	GT	GG	AA
480	CBT	2006	SE	AA	TT	GA	AA	GG	TG	CT	GA	GA	GA	GA	GG	GG	CA	CT	TC	NA	NA	NA	NA	NA	NA	NA	NA	NA	NA	NA	NA	NA	NA	NA	NA	NA	NA	NA	NA	NA	NA	NA	NA	NA
481	CBT	2006	SE	AA	TT	AA	AA	GT	GG	TT	AA	AA	AA	GA	GG	GA	CC	TT	CC	NA	NA	NA	NA	NA	NA	NA	NA	NA	NA	NA	NA	NA	NA	NA	NA	NA	NA	NA	NA	NA	NA	NA	NA	NA
482	CBT	2006	SE	AA	TT	AA	AA	GT	GG	TT	AA	AA	AA	GA	GG	GA	AA	TT	NA	NA	NA	NA	NA	NA	NA	NA	NA	NA	NA	NA	NA	NA	NA	NA	NA	NA	NA	NA	NA	NA	NA	NA	NA	NA
483	CBT	2005	SE	AA	TT	AA	AA	TT	TG	CT	GA	GA	GA	GA	GG	AA	CA	CT	TC	NA	NA	NA	NA	NA	NA	NA	NA	NA	NA	NA	NA	NA	NA	NA	NA	NA	NA	NA	NA	NA	NA	NA	NA	NA
484	CBT	2006	SE	GA	TT	GA	AA	GT	TT	CC	GG	GG	GG	GA	GG	AA	CA	CC	TT	CT	AG	CT	AG	CT	GG	GG	TT	TT	NA	AA	CC	CC	TT	CC	TT	GG	GG	GG	AG	AG	GG	GT	GG	AA
485	CBT	2006	SE	AA	TT	AA	AA	GT	GG	TT	AA	AA	AA	GA	GG	GA	CC	TT	NA	NA	NA	NA	NA	NA	NA	NA	NA	NA	NA	NA	NA	NA	NA	NA	NA	NA	NA	NA	NA	NA	NA	NA	NA	NA
486	CBT	2006	SE	AA	TT	AA	AA	GG	GG	NA	AA	AA	AA	AA	GG	GG	CA	NA	NA	CC	GG	CC	GG	CC	AA	AA	GG	CC	CC	GG	TT	TT	CC	TT	CC	AA	AA	AA	AA	AA	TT	GG	GG	AA
487	CBT	2006	SE	AA	TT	AA	AA	TT	GG	TT	AA	AA	AA	GG	GG	AA	CC	TT	NA	NA	NA	NA	NA	NA	NA	NA	NA	NA	NA	NA	NA	NA	NA	NA	NA	NA	NA	NA	NA	NA	NA	NA	NA	NA
488	CBT	2006	SE	AA	TT	AA	AA	TT	GG	TT	AA	AA	AA	GG	GG	AA	CA	TT	CC	NA	NA	NA	NA	NA	NA	NA	NA	NA	NA	NA	NA	NA	NA	NA	NA	NA	NA	NA	NA	NA	NA	NA	NA	NA
489	CBT	2006	SE	AA	TT	AA	AA	GT	GG	TT	AA	AA	AA	GA	GG	GA	CC	TT	NA	NA	NA	NA	NA	NA	NA	NA	NA	NA	NA	NA	NA	NA	NA	NA	NA	NA	NA	NA	NA	NA	NA	NA	NA	NA
490	CBT	2006	SE	AA	TT	AA	AA	TT	GG	CT	AA	AA	AA	GG	GG	AA	CC	CT	NA	NA	NA	NA	NA	NA	NA	NA	NA	NA	NA	NA	NA	NA	NA	NA	NA	NA	NA	NA	NA	NA	NA	NA	NA	NA
491	CBT	2006	SE	AA	TT	AA	AA	TT	TG	CT	GA	GA	GA	GA	GG	AA	CC	CT	TC	NA	NA	NA	NA	NA	NA	NA	NA	NA	NA	NA	NA	NA	NA	NA	NA	NA	NA	NA	NA	NA	NA	NA	NA	NA
492	CBT	2006	SE	AA	TT	AA	AA	GG	GG	TT	AA	AA	AA	AA	GG	GG	CC	TT	CC	NA	NA	NA	NA	NA	NA	NA	NA	NA	NA	NA	NA	NA	NA	NA	NA	NA	NA	NA	NA	NA	NA	NA	NA	NA
493	CBT	2006	SE	AA	TT	AA	AA	GG	GG	TT	AA	AA	AA	AA	GG	GG	CC	TT	CC	NA	NA	NA	NA	NA	NA	NA	NA	NA	NA	NA	NA	NA	NA	NA	NA	NA	NA	NA	NA	NA	NA	NA	NA	NA
494	CBT	2013	SE	NA	NA	NA	NA	NA	NA	NA	NA	NA	NA	NA	NA	NA	CA	TT	CC	CT	GG	CC	AG	CC	AA	AA	GG	CC	CC	GG	TT	TT	CC	TT	NA	AA	AA	AA	AG	AA	TT	GG	CG	AG
495	SB	2010	SE	NA	NA	NA	NA	NA	NA	NA	NA	NA	NA	NA	NA	NA	NA	TT	CC	NA	NA	NA	NA	NA	NA	NA	NA	NA	NA	NA	NA	NA	NA	NA	NA	NA	NA	NA	NA	NA	NA	NA	NA	NA
496	CBT	2006	SE	GA	TT	GA	AA	GT	TG	CT	GA	GA	GA	GG	GG	AA	CC	CT	TC	NA	NA	NA	NA	NA	NA	NA	NA	NA	NA	NA	NA	NA	NA	NA	NA	NA	NA	NA	NA	NA	NA	NA	NA	NA
497	CBT	2006	SE	AA	TT	AA	AA	GT	GG	NA	AA	AA	AA	GA	GG	GA	CA	TT	CC	NA	NA	NA	NA	NA	NA	NA	NA	NA	NA	NA	NA	NA	NA	NA	NA	NA	NA	NA	NA	NA	NA	NA	NA	NA
498	CBT	2006	SE	AA	TT	AA	AA	TT	TG	CT	GA	GA	GA	GA	GG	AA	CC	CT	TC	NA	NA	NA	NA	NA	NA	NA	NA	NA	NA	NA	NA	NA	NA	NA	NA	NA	NA	NA	NA	NA	NA	NA	NA	NA
499	CBT	2006	SE	AA	TT	AA	AA	GT	GG	TT	AA	AA	AA	GA	GG	GA	CA	TT	NA	CT	GG	CC	AG	CC	AA	AA	GG	CC	CC	GG	TT	TT	CC	TT	CC	AA	AA	AA	AG	AA	TT	GG	CG	AG
500	CBT	2006	SE	GA	TT	GA	AA	GT	TG	CT	GA	GA	GA	GG	GG	AA	CA	CT	NA	NA	NA	NA	NA	NA	NA	NA	NA	NA	NA	NA	NA	NA	NA	NA	NA	NA	NA	NA	NA	NA	NA	NA	NA	NA
501	SB	2013	FI	NA	NA	NA	NA	NA	NA	NA	NA	NA	NA	NA	NA	NA	NA	NA	NA	NA	NA	NA	NA	NA	NA	NA	NA	NA	NA	NA	NA	NA	NA	NA	NA	NA	NA	NA	NA	NA	NA	NA	NA	NA
502	CBT	2006	SE	AA	TT	AA	AA	GG	GG	TT	AA	AA	AA	AA	GG	GG	CC	TT	CC	NA	NA	NA	NA	NA	NA	NA	NA	NA	NA	NA	NA	NA	NA	NA	NA	NA	NA	NA	NA	NA	NA	NA	NA	NA
503	CBT	2006	SE	AA	TT	AA	AA	TT	TG	CT	GA	GA	GA	GA	GG	AA	CC	CT	NA	NA	NA	NA	NA	NA	NA	NA	NA	NA	NA	NA	NA	NA	NA	NA	NA	NA	NA	NA	NA	NA	NA	NA	NA	NA
504	CBT	2006	SE	AA	TT	AA	AA	GT	GG	NA	AA	AA	AA	GA	GG	NA	CA	NA	NA	CT	GG	CC	AG	CC	AA	AA	GG	CC	CC	GG	TT	TT	CC	TT	CC	AA	AA	AA	AG	AA	TT	GG	CG	AG
505	CBT	2006	SE	AA	TT	AA	AA	NA	GG	TT	AA	AA	AA	GG	GG	AA	CC	TT	NA	NA	NA	NA	NA	NA	NA	NA	NA	NA	NA	NA	NA	NA	NA	NA	NA	NA	NA	NA	NA	NA	NA	NA	NA	NA
506	CBT	2006	SE	AA	TT	AA	AA	GT	GG	TT	AA	AA	AA	GA	GG	GA	CA	TT	NA	NA	NA	NA	NA	NA	NA	NA	NA	NA	NA	NA	NA	NA	NA	NA	NA	NA	NA	NA	NA	NA	NA	NA	NA	NA
507	SB	2010	US	NA	NA	NA	NA	NA	NA	NA	NA	NA	NA	NA	NA	NA	NA	TT	CC	NA	NA	NA	NA	NA	NA	NA	NA	NA	NA	NA	NA	NA	NA	NA	NA	NA	NA	NA	NA	NA	NA	NA	NA	NA
508	CBT	2006	SE	AA	TT	GA	AA	GT	TG	CT	GA	GA	GA	GG	GG	GA	CA	CT	NA	NA	NA	NA	NA	NA	NA	NA	NA	NA	NA	NA	NA	NA	NA	NA	NA	NA	NA	NA	NA	NA	NA	NA	NA	NA
509	CBT	2006	SE	AA	TT	AA	AA	TT	TG	CT	GA	GA	GA	GA	GG	AA	CA	CT	NA	NA	NA	NA	NA	NA	NA	NA	NA	NA	NA	NA	NA	NA	NA	NA	NA	NA	NA	NA	NA	NA	NA	NA	NA	NA
510	CBT	2006	SE	AA	TT	GA	AA	GT	TG	CT	GA	GA	GA	GG	GG	GA	CC	CT	TC	NA	NA	NA	NA	NA	NA	NA	NA	NA	NA	NA	NA	NA	NA	NA	NA	NA	NA	NA	NA	NA	NA	NA	NA	NA
511	CBT	2006	SE	AA	TT	AA	AA	GG	GG	TT	AA	AA	AA	AA	GG	GG	CA	TT	CC	NA	NA	NA	NA	NA	NA	NA	NA	NA	NA	NA	NA	NA	NA	NA	NA	NA	NA	NA	NA	NA	NA	NA	NA	NA
512	CBT	2006	SE	AA	TT	AA	AA	TT	TT	CC	GG	GG	GG	AA	GG	NA	CC	CC	TT	NA	NA	NA	NA	NA	NA	NA	NA	NA	NA	NA	NA	NA	NA	NA	NA	NA	NA	NA	NA	NA	NA	NA	NA	NA
513	CBT	2006	SE	AA	TT	AA	AA	GT	GG	TT	AA	AA	AA	GA	GG	GA	CA	TT	NA	NA	NA	NA	NA	NA	NA	NA	NA	NA	NA	NA	NA	NA	NA	NA	NA	NA	NA	NA	NA	NA	NA	NA	NA	NA
514	CBT	2006	SE	AA	TT	AA	AA	GT	GG	TT	AA	AA	AA	GA	GG	GA	CA	TT	NA	NA	NA	NA	NA	NA	NA	NA	NA	NA	NA	NA	NA	NA	NA	NA	NA	NA	NA	NA	NA	NA	NA	NA	NA	NA
515	SB	2006	FR	NA	NA	NA	NA	NA	NA	NA	NA	NA	NA	NA	NA	NA	NA	TT	CC	NA	NA	NA	NA	NA	NA	NA	NA	NA	NA	NA	NA	NA	NA	NA	NA	NA	NA	NA	NA	NA	NA	NA	NA	NA
516	CBT	2006	SE	AA	TT	AA	AA	GT	GG	NA	AA	AA	AA	GA	GG	GA	CA	TT	CC	NA	NA	NA	NA	NA	NA	NA	NA	NA	NA	NA	NA	NA	NA	NA	NA	NA	NA	NA	NA	NA	NA	NA	NA	NA
517	SB	2010	FI	NA	NA	NA	NA	NA	NA	NA	NA	NA	NA	NA	NA	NA	NA	TT	CC	NA	NA	NA	NA	NA	NA	NA	NA	NA	NA	NA	NA	NA	NA	NA	NA	NA	NA	NA	NA	NA	NA	NA	NA	NA
518	CBT	2006	SE	GA	TT	GA	AA	GT	TT	NA	GG	GG	GG	GA	GG	AA	CA	NA	NA	NA	NA	NA	NA	NA	NA	NA	NA	NA	NA	NA	NA	NA	NA	NA	NA	NA	NA	NA	NA	NA	NA	NA	NA	NA
519	SB	2012	FR	NA	NA	NA	NA	NA	NA	NA	NA	NA	NA	NA	NA	NA	NA	TT	CC	TT	GG	CC	AG	CC	AA	AA	GG	CC	CC	GG	TT	TT	CC	TT	CC	AA	AA	AA	AG	AA	TT	GG	GG	AA
520	SB	2013	US	NA	NA	NA	NA	NA	NA	NA	NA	NA	NA	NA	NA	NA	NA	TT	CC	NA	NA	NA	NA	NA	NA	NA	NA	NA	NA	NA	NA	NA	NA	NA	NA	NA	NA	NA	NA	NA	NA	NA	NA	NA
521	SB	2012	SE	NA	NA	NA	NA	NA	NA	NA	NA	NA	NA	NA	NA	NA	NA	TT	CC	NA	NA	NA	NA	NA	NA	NA	NA	NA	NA	NA	NA	NA	NA	NA	NA	NA	NA	NA	NA	NA	NA	NA	NA	NA
522	CBT	2007	SE	AA	TT	AA	AA	TT	TG	CT	GA	GA	GA	GA	GG	AA	CA	CT	NA	NA	NA	NA	NA	NA	NA	NA	NA	NA	NA	NA	NA	NA	NA	NA	NA	NA	NA	NA	NA	NA	NA	NA	NA	NA
523	CBT	2007	SE	AA	TT	AA	AA	TT	TG	CT	GA	GA	GA	GA	GG	AA	CA	CT	TC	NA	NA	NA	NA	NA	NA	NA	NA	NA	NA	NA	NA	NA	NA	NA	NA	NA	NA	NA	NA	NA	NA	NA	NA	NA
524	CBT	2007	SE	AA	TT	AA	AA	GT	TG	CT	GA	GA	GA	AA	GG	GA	CC	CT	TC	NA	NA	NA	NA	NA	NA	NA	NA	NA	NA	NA	NA	NA	NA	NA	NA	NA	NA	NA	NA	NA	NA	NA	NA	NA
525	CBT	2007	SE	GA	TT	GA	AA	GG	TG	CT	GA	GA	GA	GA	GG	GA	CC	CT	TC	NA	NA	NA	NA	NA	NA	NA	NA	NA	NA	NA	NA	NA	NA	NA	NA	NA	NA	NA	NA	NA	NA	NA	NA	NA
526	SB	2013	FR	NA	NA	NA	NA	NA	NA	NA	NA	NA	NA	NA	NA	NA	NA	TT	CC	NA	NA	NA	NA	NA	NA	NA	NA	NA	NA	NA	NA	NA	NA	NA	NA	NA	NA	NA	NA	NA	NA	NA	NA	NA
527	CBT	2007	SE	GA	TT	GA	AA	GG	TG	CT	GA	GA	GA	GA	GG	GA	CC	CT	TC	NA	NA	NA	NA	NA	NA	NA	NA	NA	NA	NA	NA	NA	NA	NA	NA	NA	NA	NA	NA	NA	NA	NA	NA	NA
528	CBT	2007	SE	AA	TT	AA	AA	TT	TG	CT	GA	GA	GA	GA	GG	GA	CA	CT	NA	NA	NA	NA	NA	NA	NA	NA	NA	NA	NA	NA	NA	NA	NA	NA	NA	NA	NA	NA	NA	NA	NA	NA	NA	NA
529	CBT	2007	SE	AA	TT	GA	AA	GT	TT	CC	GG	GG	GG	GA	GG	GA	CA	CC	NA	NA	NA	NA	NA	NA	NA	NA	NA	NA	NA	NA	NA	NA	NA	NA	NA	NA	NA	NA	NA	NA	NA	NA	NA	NA
530	CBT	2007	SE	AA	TT	AA	AA	GG	GG	TT	AA	AA	AA	AA	GG	GG	CC	TT	CC	NA	NA	NA	NA	NA	NA	NA	NA	NA	NA	NA	NA	NA	NA	NA	NA	NA	NA	NA	NA	NA	NA	NA	NA	NA
531	CBT	2007	SE	AA	TT	AA	AA	TT	GG	NA	AA	AA	AA	GG	GG	AA	CC	NA	NA	TT	GG	CC	AA	CC	AA	AA	GG	CC	CC	GG	TT	TT	CC	TT	CC	AA	AA	AA	GG	AA	TT	GG	CC	AG
532	CBT	2007	SE	AA	TT	AA	AA	TT	GG	TT	AA	AA	AA	GG	GG	AA	CA	TT	NA	NA	NA	NA	NA	NA	NA	NA	NA	NA	NA	NA	NA	NA	NA	NA	NA	NA	NA	NA	NA	NA	NA	NA	NA	NA
533	CBT	2007	SE	AA	TT	AA	AA	TT	TT	CC	GG	GG	GG	AA	GG	AA	CC	CC	NA	NA	NA	NA	NA	NA	NA	NA	NA	NA	NA	NA	NA	NA	NA	NA	NA	NA	NA	NA	NA	NA	NA	NA	NA	NA
534	CBT	2013	NO	NA	NA	NA	NA	NA	NA	NA	NA	NA	NA	NA	NA	NA	AA	CT	TC	NA	NA	NA	NA	NA	NA	NA	NA	NA	NA	NA	NA	NA	NA	NA	NA	NA	NA	NA	NA	NA	NA	NA	NA	NA
535	CBT	2001	NO	NA	NA	NA	NA	NA	NA	NA	NA	NA	NA	NA	NA	NA	CC	CC	TT	CC	AA	TT	GG	TT	GG	GG	TT	TT	CACA	AA	CC	CC	TT	CC	TT	GG	GG	GG	AA	GG	GG	TT	GG	AA
536	CBT	2006	SE	AA	TT	AA	AA	NA	TG	CT	NA	GA	GA	GA	GG	GA	CA	CT	NA	NA	NA	NA	NA	NA	NA	NA	NA	NA	NA	NA	NA	NA	NA	NA	NA	NA	NA	NA	NA	NA	NA	NA	NA	NA
537	CBT	2007	SE	AA	TT	AA	AA	NA	GG	NA	NA	AA	AA	AA	GG	NA	CC	NA	NA	NA	NA	NA	NA	NA	NA	NA	NA	NA	NA	NA	NA	NA	NA	NA	NA	NA	NA	NA	NA	NA	NA	NA	NA	NA
538	CBT	2007	SE	AA	TT	AA	AA	TT	TT	CC	GG	GG	GG	AA	GG	AA	CA	CC	TT	CC	AA	TT	GG	TT	GG	GG	TT	TT	CACA	AA	CC	CC	TT	CC	TT	GG	GG	GG	AA	GG	GG	TT	GG	AA
539	CBT	2007	SE	AA	TT	AA	AA	TT	TG	CT	GA	GA	GA	GA	GG	AA	CA	CT	TC	NA	NA	NA	NA	NA	NA	NA	NA	NA	NA	NA	NA	NA	NA	NA	NA	NA	NA	NA	NA	NA	NA	NA	NA	NA
540	SB	2010	SE	NA	NA	NA	NA	NA	NA	NA	NA	NA	NA	NA	NA	NA	NA	TT	CC	NA	NA	NA	NA	NA	NA	NA	NA	NA	NA	NA	NA	NA	NA	NA	NA	NA	NA	NA	NA	NA	NA	NA	NA	NA
541	CBT	2007	SE	AA	TT	AA	AA	TT	TG	CT	GA	GA	GA	GA	GG	AA	AA	CT	TC	NA	NA	NA	NA	NA	NA	NA	NA	NA	NA	NA	NA	NA	NA	NA	NA	NA	NA	NA	NA	NA	NA	NA	NA	NA
542	CBT	2007	SE	AA	TT	AA	AA	TT	GG	TT	AA	AA	AA	GG	GG	AA	CC	TT	NA	NA	NA	NA	NA	NA	NA	NA	NA	NA	NA	NA	NA	NA	NA	NA	NA	NA	NA	NA	NA	NA	NA	NA	NA	NA
543	CBT	2007	SE	AA	TT	AA	AA	GT	GG	TT	AA	AA	AA	GA	GG	GA	CA	TT	CC	NA	NA	NA	NA	NA	NA	NA	NA	NA	NA	NA	NA	NA	NA	NA	NA	NA	NA	NA	NA	NA	NA	NA	NA	NA
544	CBT	2007	SE	AA	TT	AA	AA	TT	TG	CT	GA	GA	GA	GA	GG	AA	CA	CT	NA	NA	NA	NA	NA	NA	NA	NA	NA	NA	NA	NA	NA	NA	NA	NA	NA	NA	NA	NA	NA	NA	NA	NA	NA	NA
545	CBT	2007	SE	GA	TT	GA	AA	GT	TT	CC	GG	GG	GG	GA	GG	AA	AA	CC	TT	NA	NA	NA	NA	NA	NA	NA	NA	NA	NA	NA	NA	NA	NA	NA	NA	NA	NA	NA	NA	NA	NA	NA	NA	NA
546	SB	2012	SE	NA	NA	NA	NA	NA	NA	NA	NA	NA	NA	NA	NA	NA	NA	CT	TC	NA	NA	NA	NA	NA	NA	NA	NA	NA	NA	NA	NA	NA	NA	NA	NA	NA	NA	NA	NA	NA	NA	NA	NA	NA
547	CBT	2006	SE	AA	TT	AA	AA	GT	TG	CT	GA	GA	GA	AA	GG	GA	CC	CT	TC	NA	NA	NA	NA	NA	NA	NA	NA	NA	NA	NA	NA	NA	NA	NA	NA	NA	NA	NA	NA	NA	NA	NA	NA	NA
548	CBT	2007	SE	GA	TT	GA	AA	GT	TG	CT	GA	GA	GA	GG	GG	AA	CC	CT	TC	NA	NA	NA	NA	NA	NA	NA	NA	NA	NA	NA	NA	NA	NA	NA	NA	NA	NA	NA	NA	NA	NA	NA	NA	NA
549	CBT	2007	SE	AA	TT	AA	AA	TT	GG	NA	AA	AA	AA	GG	GG	AA	CA	TT	CC	NA	NA	NA	NA	NA	NA	NA	NA	NA	NA	NA	NA	NA	NA	NA	NA	NA	NA	NA	NA	NA	NA	NA	NA	NA
550	CBT	2007	SE	AA	TT	AA	AA	TT	GG	TT	AA	AA	AA	GG	GG	AA	CC	TT	CC	NA	NA	NA	NA	NA	NA	NA	NA	NA	NA	NA	NA	NA	NA	NA	NA	NA	NA	NA	NA	NA	NA	NA	NA	NA
551	CBT	2007	SE	GA	TT	GA	AA	GG	TG	CT	GA	GA	GA	GA	GG	GA	CC	CT	TC	NA	NA	NA	NA	NA	NA	NA	NA	NA	NA	NA	NA	NA	NA	NA	NA	NA	NA	NA	NA	NA	NA	NA	NA	NA
552	CBT	2005	NO	GA	TT	GA	AA	GT	TT	CC	GG	GG	GG	GA	GG	AA	CC	CC	TT	NA	NA	NA	NA	NA	NA	NA	NA	NA	NA	NA	NA	NA	NA	NA	NA	NA	NA	NA	NA	NA	NA	NA	NA	NA
553	CBT	2007	SE	AA	TT	AA	AA	GT	GG	TT	AA	AA	AA	GA	GG	GA	CC	TT	CC	NA	NA	NA	NA	NA	NA	NA	NA	NA	NA	NA	NA	NA	NA	NA	NA	NA	NA	NA	NA	NA	NA	NA	NA	NA
554	CBT	2006	NO	AA	TT	AA	AA	TT	GG	TT	AA	AA	AA	GG	GG	AA	CA	TT	NA	TT	GG	CC	AA	CC	AA	AA	GG	CC	CC	GG	TT	TT	CC	TT	CC	AA	AA	AA	GG	AA	TT	GG	CC	GG
555	SB	2009	US	NA	NA	NA	NA	NA	NA	NA	NA	NA	NA	NA	NA	NA	NA	CT	TC	TT	GG	CC	AA	CC	AG	AG	GT	CT	NA	AG	CT	CT	TC	CT	CT	AG	AG	AG	GG	AA	GT	GG	CG	AA
556	CBT	2001	NO	AA	TT	AA	AA	GT	GG	TT	AA	AA	AA	GA	GG	GA	AA	TT	CC	NA	NA	NA	NA	NA	NA	NA	NA	NA	NA	NA	NA	NA	NA	NA	NA	NA	NA	NA	NA	NA	NA	NA	NA	NA
557	CBT	2007	SE	AA	TT	AA	AA	GT	TG	CT	GA	GA	GA	AA	GG	GA	CA	CT	TC	NA	NA	NA	NA	NA	NA	NA	NA	NA	NA	NA	NA	NA	NA	NA	NA	NA	NA	NA	NA	NA	NA	NA	NA	NA
558	SB	2011	SE	NA	NA	NA	NA	NA	NA	NA	NA	NA	NA	NA	NA	NA	NA	TT	CC	NA	NA	NA	NA	NA	NA	NA	NA	NA	NA	NA	NA	NA	NA	NA	NA	NA	NA	NA	NA	NA	NA	NA	NA	NA
559	CBT	2001	NO	AA	TT	AA	AA	TT	TG	CT	GA	GA	GA	GA	GG	AA	AA	CT	TC	NA	NA	NA	NA	NA	NA	NA	NA	NA	NA	NA	NA	NA	NA	NA	NA	NA	NA	NA	NA	NA	NA	NA	NA	NA
560	CBT	2007	SE	GA	TT	GA	AA	GT	TG	CT	GA	GA	GA	GG	GG	AA	CA	CT	TC	NA	NA	NA	NA	NA	NA	NA	NA	NA	NA	NA	NA	NA	NA	NA	NA	NA	NA	NA	NA	NA	NA	NA	NA	NA
561	SB	2011	SE	NA	NA	NA	NA	NA	NA	NA	NA	NA	NA	NA	NA	NA	NA	TT	CC	NA	NA	NA	NA	NA	NA	NA	NA	NA	NA	NA	NA	NA	NA	NA	NA	NA	NA	NA	NA	NA	NA	NA	NA	NA
562	CBT	2007	SE	AA	TT	AA	AA	TT	TG	CT	GA	GA	GA	GA	GG	AA	CA	CT	TC	NA	NA	NA	NA	NA	NA	NA	NA	NA	NA	NA	NA	NA	NA	NA	NA	NA	NA	NA	NA	NA	NA	NA	NA	NA
563	SB	2010	SE	NA	NA	NA	NA	NA	NA	NA	NA	NA	NA	NA	NA	NA	NA	TT	CC	NA	NA	NA	NA	NA	NA	NA	NA	NA	NA	NA	NA	NA	NA	NA	NA	NA	NA	NA	NA	NA	NA	NA	NA	NA
564	CBT	2005	NO	AA	TT	AA	AA	GT	TG	CT	GA	GA	GA	AA	GG	GA	CC	CT	NA	NA	NA	NA	NA	NA	NA	NA	NA	NA	NA	NA	NA	NA	NA	NA	NA	NA	NA	NA	NA	NA	NA	NA	NA	NA
565	SB	2008	SE	NA	NA	NA	NA	NA	NA	NA	NA	NA	NA	NA	NA	NA	NA	TT	CC	NA	NA	NA	NA	NA	NA	NA	NA	NA	NA	NA	NA	NA	NA	NA	NA	NA	NA	NA	NA	NA	NA	NA	NA	NA
566	SB	2012	SE	NA	NA	NA	NA	NA	NA	NA	NA	NA	NA	NA	NA	NA	NA	TT	CC	NA	NA	NA	NA	NA	NA	NA	NA	NA	NA	NA	NA	NA	NA	NA	NA	NA	NA	NA	NA	NA	NA	NA	NA	NA
567	CBT	2005	SE	GA	TT	GA	AA	GT	TT	CC	GG	GG	GG	GA	GG	AA	CC	CC	TT	CT	AG	CT	AG	CT	GG	GG	TT	TT	NA	AA	CC	CC	TT	CC	TT	GG	GG	GG	AG	AG	GG	GT	GG	AA
568	CBT	2001	NO	GA	TT	GA	AA	GG	TG	CT	GA	GA	GA	GA	GG	GA	AA	CT	TC	NA	NA	NA	NA	NA	NA	NA	NA	NA	NA	NA	NA	NA	NA	NA	NA	NA	NA	NA	NA	NA	NA	NA	NA	NA
569	CBT	2003	NO	GA	TT	GA	AA	GT	TT	CC	GG	GG	GG	GA	GG	AA	CC	CC	TT	NA	NA	NA	NA	NA	NA	NA	NA	NA	NA	NA	NA	NA	NA	NA	NA	NA	NA	NA	NA	NA	NA	NA	NA	NA
570	CBT	2001	NO	AA	TT	AA	AA	TT	TG	CT	GA	GA	GA	GA	GG	AA	CA	CT	NA	NA	NA	NA	NA	NA	NA	NA	NA	NA	NA	NA	NA	NA	NA	NA	NA	NA	NA	NA	NA	NA	NA	NA	NA	NA
571	CBT	2003	NO	AA	TT	AA	AA	GT	GG	TT	AA	AA	AA	GA	GG	GA	CC	TT	NA	CT	GG	CC	AG	CC	AA	AA	GG	CC	CC	GG	TT	TT	CC	TT	CC	AA	AA	AA	AG	AA	TT	GG	CG	AG
572	SB	2011	FR	NA	NA	NA	NA	NA	NA	NA	NA	NA	NA	NA	NA	NA	NA	TT	CC	NA	NA	NA	NA	NA	NA	NA	NA	NA	NA	NA	NA	NA	NA	NA	NA	NA	NA	NA	NA	NA	NA	NA	NA	NA
573	CBT	2008	SE	AA	TT	AA	AA	TT	GG	TT	AA	AA	AA	GG	GG	AA	CA	TT	CC	NA	NA	NA	NA	NA	NA	NA	NA	NA	NA	NA	NA	NA	NA	NA	NA	NA	NA	NA	NA	NA	NA	NA	NA	NA
574	CBT	2008	SE	AA	TT	AA	AA	TT	GG	TT	AA	AA	AA	GG	GG	AA	CC	TT	NA	NA	NA	NA	NA	NA	NA	NA	NA	NA	NA	NA	NA	NA	NA	NA	NA	NA	NA	NA	NA	NA	NA	NA	NA	NA
575	CBT	2008	SE	AA	TT	AA	AA	GT	TG	CT	GA	GA	GA	AA	GG	GA	CC	CT	NA	NA	NA	NA	NA	NA	NA	NA	NA	NA	NA	NA	NA	NA	NA	NA	NA	NA	NA	NA	NA	NA	NA	NA	NA	NA
576	CBT	2008	SE	AA	TT	AA	AA	GT	TG	CT	GA	GA	GA	AA	GG	GA	CA	CT	TC	NA	NA	NA	NA	NA	NA	NA	NA	NA	NA	NA	NA	NA	NA	NA	NA	NA	NA	NA	NA	NA	NA	NA	NA	NA
577	CBT	2008	SE	AA	TT	AA	AA	GT	GG	TT	AA	AA	AA	GA	GG	GA	CA	TT	CC	NA	NA	NA	NA	NA	NA	NA	NA	NA	NA	NA	NA	NA	NA	NA	NA	NA	NA	NA	NA	NA	NA	NA	NA	NA
578	CBT	2008	SE	AA	TT	AA	AA	GT	GG	TT	AA	AA	AA	GA	GG	GA	CA	TT	CC	NA	NA	NA	NA	NA	NA	NA	NA	NA	NA	NA	NA	NA	NA	NA	NA	NA	NA	NA	NA	NA	NA	NA	NA	NA
579	CBT	2008	SE	AA	TT	AA	AA	GT	TG	CT	GA	GA	GA	AA	GG	GA	AA	CT	TC	NA	NA	NA	NA	NA	NA	NA	NA	NA	NA	NA	NA	NA	NA	NA	NA	NA	NA	NA	NA	NA	NA	NA	NA	NA
580	CBT	2011	SE	NA	NA	NA	NA	NA	NA	NA	NA	NA	NA	NA	NA	NA	AA	CT	NA	NA	NA	NA	NA	NA	NA	NA	NA	NA	NA	NA	NA	NA	NA	NA	NA	NA	NA	NA	NA	NA	NA	NA	NA	NA
581	SB	2012	SE	NA	NA	NA	NA	NA	NA	NA	NA	NA	NA	NA	NA	NA	NA	TT	CC	NA	NA	NA	NA	NA	NA	NA	NA	NA	NA	NA	NA	NA	NA	NA	NA	NA	NA	NA	NA	NA	NA	NA	NA	NA
582	CBT	2001	NO	GG	TT	GG	AA	GG	TT	CC	GG	GG	GG	GG	GG	AA	CC	CC	TT	NA	NA	NA	NA	NA	NA	NA	NA	NA	NA	NA	NA	NA	NA	NA	NA	NA	NA	NA	NA	NA	NA	NA	NA	NA
583	CBT	2008	SE	AA	TT	AA	AA	TT	TG	CT	GA	GA	GA	GA	GG	AA	CC	CT	TC	NA	NA	NA	NA	NA	NA	NA	NA	NA	NA	NA	NA	NA	NA	NA	NA	NA	NA	NA	NA	NA	NA	NA	NA	NA
584	CBT	2008	SE	GA	TT	GA	AA	GT	TG	CT	GA	GA	GA	GG	GG	AA	CA	CT	NA	NA	NA	NA	NA	NA	NA	NA	NA	NA	NA	NA	NA	NA	NA	NA	NA	NA	NA	NA	NA	NA	NA	NA	NA	NA
585	CBT	2008	SE	AA	TT	AA	AA	GT	GG	TT	AA	AA	AA	GA	GG	GA	CC	TT	CC	NA	NA	NA	NA	NA	NA	NA	NA	NA	NA	NA	NA	NA	NA	NA	NA	NA	NA	NA	NA	NA	NA	NA	NA	NA
586	CBT	2008	SE	AA	TT	AA	AA	TT	GG	TT	AA	AA	AA	GG	GG	AA	CA	TT	CC	NA	NA	NA	NA	NA	NA	NA	NA	NA	NA	NA	NA	NA	NA	NA	NA	NA	NA	NA	NA	NA	NA	NA	NA	NA
587	CBT	2008	SE	AA	TT	AA	AA	GT	GG	TT	AA	AA	AA	GA	GG	GA	AA	TT	CC	NA	NA	NA	NA	NA	NA	NA	NA	NA	NA	NA	NA	NA	NA	NA	NA	NA	NA	NA	NA	NA	NA	NA	NA	NA
588	CBT	2007	SE	GA	TT	GA	AA	GT	TG	CT	GA	GA	GA	GG	GG	AA	CC	CT	TC	NA	NA	NA	NA	NA	NA	NA	NA	NA	NA	NA	NA	NA	NA	NA	NA	NA	NA	NA	NA	NA	NA	NA	NA	NA
589	CBT	2008	SE	AA	TT	AA	AA	GT	GG	TT	AA	AA	AA	GA	GG	GA	CA	TT	CC	NA	NA	NA	NA	NA	NA	NA	NA	NA	NA	NA	NA	NA	NA	NA	NA	NA	NA	NA	NA	NA	NA	NA	NA	NA
590	SB	2013	SE	NA	NA	NA	NA	NA	NA	NA	NA	NA	NA	NA	NA	NA	NA	TT	CC	NA	NA	NA	NA	NA	NA	NA	NA	NA	NA	NA	NA	NA	NA	NA	NA	NA	NA	NA	NA	NA	NA	NA	NA	NA
591	CBT	2008	SE	AA	TT	AA	AA	GG	GG	TT	AA	AA	AA	AA	GG	GG	CA	TT	CC	NA	NA	NA	NA	NA	NA	NA	NA	NA	NA	NA	NA	NA	NA	NA	NA	NA	NA	NA	NA	NA	NA	NA	NA	NA
592	CBT	2008	SE	AA	TT	AA	AA	GG	GG	TT	AA	AA	AA	AA	GG	GG	CC	TT	CC	NA	NA	NA	NA	NA	NA	NA	NA	NA	NA	NA	NA	NA	NA	NA	NA	NA	NA	NA	NA	NA	NA	NA	NA	NA
593	CBT	2007	SE	AA	TT	AA	AA	TT	TG	CT	GA	GA	GA	GA	GG	AA	CA	CT	TC	NA	NA	NA	NA	NA	NA	NA	NA	NA	NA	NA	NA	NA	NA	NA	NA	NA	NA	NA	NA	NA	NA	NA	NA	NA
594	CBT	2008	SE	AA	TT	AA	AA	GT	TG	CT	GA	GA	GA	AA	GG	GA	CA	CT	TC	NA	NA	NA	NA	NA	NA	NA	NA	NA	NA	NA	NA	NA	NA	NA	NA	NA	NA	NA	NA	NA	NA	NA	NA	NA
595	CBT	2008	SE	GA	TT	GA	AA	GG	TG	CT	GA	GA	GA	GA	GG	GA	CA	CT	TC	NA	NA	NA	NA	NA	NA	NA	NA	NA	NA	NA	NA	NA	NA	NA	NA	NA	NA	NA	NA	NA	NA	NA	NA	NA
596	CBT	2007	SE	AA	TT	AA	AA	GG	GG	TT	AA	AA	AA	AA	GG	GG	CC	TT	CC	CT	GG	CC	GG	CC	AA	AA	GG	CC	CC	GG	TT	TT	CC	TT	CC	AA	AA	AA	AA	AA	TT	GG	GG	AA
597	SB	2012	SE	NA	NA	NA	NA	NA	NA	NA	NA	NA	NA	NA	NA	NA	NA	TT	CC	NA	NA	NA	NA	NA	NA	NA	NA	NA	NA	NA	NA	NA	NA	NA	NA	NA	NA	NA	NA	NA	NA	NA	NA	NA
598	CBT	2008	SE	AA	TT	AA	AA	TT	TG	CT	GA	GA	GA	GA	GG	AA	CA	CT	NA	NA	NA	NA	NA	NA	NA	NA	NA	NA	NA	NA	NA	NA	NA	NA	NA	NA	NA	NA	NA	NA	NA	NA	NA	NA
599	CBT	2008	SE	AA	TT	AA	AA	TT	GG	TT	AA	AA	AA	GG	GG	AA	CC	TT	CC	NA	NA	NA	NA	NA	NA	NA	NA	NA	NA	NA	NA	NA	NA	NA	NA	NA	NA	NA	NA	NA	NA	NA	NA	NA
600	CBT	2008	SE	AA	TT	AA	AA	GG	GG	TT	AA	AA	AA	AA	GG	GG	CC	TT	CC	NA	NA	NA	NA	NA	NA	NA	NA	NA	NA	NA	NA	NA	NA	NA	NA	NA	NA	NA	NA	NA	NA	NA	NA	NA
601	CBT	2008	SE	GA	TT	GA	AA	GT	TT	CC	GG	GG	GG	GA	GG	AA	CA	CC	TT	CT	AG	CT	AG	CT	GG	GG	TT	TT	NA	AA	CC	CC	TT	CC	TT	GG	GG	GG	AG	AG	GG	GT	GG	AA
602	CBT	2008	SE	AA	TT	AA	AA	GG	GG	TT	AA	AA	AA	AA	GG	GG	AA	TT	CC	NA	NA	NA	NA	NA	NA	NA	NA	NA	NA	NA	NA	NA	NA	NA	NA	NA	NA	NA	NA	NA	NA	NA	NA	NA
603	CBT	2007	NO	AA	TT	AA	AA	GT	GG	TT	AA	AA	AA	GA	GG	GA	AA	TT	NA	NA	NA	NA	NA	NA	NA	NA	NA	NA	NA	NA	NA	NA	NA	NA	NA	NA	NA	NA	NA	NA	NA	NA	NA	NA
604	CBT	2001	NO	AA	TT	AA	AA	GG	GG	TT	AA	AA	AA	AA	GG	GG	CC	TT	CC	NA	NA	NA	NA	NA	NA	NA	NA	NA	NA	NA	NA	NA	NA	NA	NA	NA	NA	NA	NA	NA	NA	NA	NA	NA
605	CBT	2006	NO	AA	TT	AA	AA	TT	TT	CC	GG	GG	GG	AA	GG	AA	CA	CC	TT	CC	AA	TT	GG	TT	GG	GG	TT	TT	CACA	AA	CC	CC	TT	CC	TT	GG	GG	GG	AA	GG	GG	TT	GG	AA
606	SB	2013	FI	NA	NA	NA	NA	NA	NA	NA	NA	NA	NA	NA	NA	NA	NA	NA	NA	NA	NA	NA	NA	NA	NA	NA	NA	NA	NA	NA	NA	NA	NA	NA	NA	NA	NA	NA	NA	NA	NA	NA	NA	NA
607	CBT	2008	SE	AA	TT	AA	AA	GT	TG	CT	GA	GA	GA	AA	GG	GA	CA	CT	TC	NA	NA	NA	NA	NA	NA	NA	NA	NA	NA	NA	NA	NA	NA	NA	NA	NA	NA	NA	NA	NA	NA	NA	NA	NA
608	CBT	2007	SE	AA	TT	AA	AA	GT	TG	CT	GA	GA	GA	AA	GG	GA	CC	CT	TC	NA	NA	NA	NA	NA	NA	NA	NA	NA	NA	NA	NA	NA	NA	NA	NA	NA	NA	NA	NA	NA	NA	NA	NA	NA
609	CBT	2008	SE	AA	TT	AA	AA	TT	GG	TT	AA	AA	AA	GG	GG	AA	CC	TT	NA	NA	NA	NA	NA	NA	NA	NA	NA	NA	NA	NA	NA	NA	NA	NA	NA	NA	NA	NA	NA	NA	NA	NA	NA	NA
610	CBT	2008	SE	AA	TT	AA	AA	TT	GG	TT	AA	AA	AA	GG	GG	AA	CC	TT	NA	NA	NA	NA	NA	NA	NA	NA	NA	NA	NA	NA	NA	NA	NA	NA	NA	NA	NA	NA	NA	NA	NA	NA	NA	NA
611	SB	2011	FI	NA	NA	NA	NA	NA	NA	NA	NA	NA	NA	NA	NA	NA	NA	NA	NA	NA	NA	NA	NA	NA	NA	NA	NA	NA	NA	NA	NA	NA	NA	NA	NA	NA	NA	NA	NA	NA	NA	NA	NA	NA
612	SB	2010	SE	NA	NA	NA	NA	NA	NA	NA	NA	NA	NA	NA	NA	NA	NA	TT	CC	NA	NA	NA	NA	NA	NA	NA	NA	NA	NA	NA	NA	NA	NA	NA	NA	NA	NA	NA	NA	NA	NA	NA	NA	NA
613	CBT	2006	NO	AA	TT	AA	AA	TT	GG	TT	AA	AA	AA	GG	TG	AA	CA	TT	NA	NA	NA	NA	NA	NA	NA	NA	NA	NA	NA	NA	NA	NA	NA	NA	NA	NA	NA	NA	NA	NA	NA	NA	NA	NA
614	SB	2010	SE	NA	NA	NA	NA	NA	NA	NA	NA	NA	NA	NA	NA	NA	NA	TT	CC	NA	NA	NA	NA	NA	NA	NA	NA	NA	NA	NA	NA	NA	NA	NA	NA	NA	NA	NA	NA	NA	NA	NA	NA	NA
615	SB	2011	FR	NA	NA	NA	NA	NA	NA	NA	NA	NA	NA	NA	NA	NA	NA	TT	CC	NA	NA	NA	NA	NA	NA	NA	NA	NA	NA	NA	NA	NA	NA	NA	NA	NA	NA	NA	NA	NA	NA	NA	NA	NA
616	SB	2011	SE	NA	NA	NA	NA	NA	NA	NA	NA	NA	NA	NA	NA	NA	NA	TT	CC	NA	NA	NA	NA	NA	NA	NA	NA	NA	NA	NA	NA	NA	NA	NA	NA	NA	NA	NA	NA	NA	NA	NA	NA	NA
617	SB	2013	SE	NA	NA	NA	NA	NA	NA	NA	NA	NA	NA	NA	NA	NA	NA	TT	CC	NA	NA	NA	NA	NA	NA	NA	NA	NA	NA	NA	NA	NA	NA	NA	NA	NA	NA	NA	NA	NA	NA	NA	NA	NA
618	CBT	2012	SE	NA	NA	NA	NA	NA	NA	NA	NA	NA	NA	NA	NA	NA	CA	TT	NA	TT	GG	CC	AA	CC	AA	AA	GG	CC	CC	GG	TT	TT	CC	TT	CC	AA	AA	AA	GG	AA	TT	GG	CC	GG
619	SB	2013	SE	NA	NA	NA	NA	NA	NA	NA	NA	NA	NA	NA	NA	NA	NA	CT	TC	NA	NA	NA	NA	NA	NA	NA	NA	NA	NA	NA	NA	NA	NA	NA	NA	NA	NA	NA	NA	NA	NA	NA	NA	NA
620	CBT	2013	SE	NA	NA	NA	NA	NA	NA	NA	NA	NA	NA	NA	NA	NA	CA	TT	NA	NA	NA	NA	NA	NA	NA	NA	NA	NA	NA	NA	NA	NA	NA	NA	NA	NA	NA	NA	NA	NA	NA	NA	NA	NA
621	CBT	2009	SE	AA	TT	GA	AA	GT	TG	CT	GA	GA	GA	GG	GG	GA	AA	CT	TC	NA	NA	NA	NA	NA	NA	NA	NA	NA	NA	NA	NA	NA	NA	NA	NA	NA	NA	NA	NA	NA	NA	NA	NA	NA
622	CBT	2009	SE	AA	TT	AA	AA	TT	TT	CC	GG	GG	GG	AA	GG	AA	CA	CC	TT	CC	AA	TT	GG	TT	GG	GG	TT	TT	CACA	AA	CC	CC	TT	CC	TT	GG	GG	GG	AA	GG	GG	TT	GG	AA
623	CBT	2009	SE	AA	TT	AA	AA	GT	GG	TT	AA	AA	AA	GA	GG	GA	CC	TT	CC	NA	NA	NA	NA	NA	NA	NA	NA	NA	NA	NA	NA	NA	NA	NA	NA	NA	NA	NA	NA	NA	NA	NA	NA	NA
624	CBT	2009	SE	GA	TT	GG	AA	GG	TT	CC	GG	GG	GG	GG	GG	GA	CA	CC	TT	TT	GG	CC	AA	CC	GG	GG	TT	TT	CCA	AA	CC	CC	TT	CC	TT	GG	GG	GG	AG	AA	GG	GG	GG	AG
625	SB	2008	SE	NA	NA	NA	NA	NA	NA	NA	NA	NA	NA	NA	NA	NA	NA	TT	CC	NA	NA	NA	NA	NA	NA	NA	NA	NA	NA	NA	NA	NA	NA	NA	NA	NA	NA	NA	NA	NA	NA	NA	NA	NA
626	SB	2012	SE	NA	NA	NA	NA	NA	NA	NA	NA	NA	NA	NA	NA	NA	NA	TT	CC	NA	NA	NA	NA	NA	NA	NA	NA	NA	NA	NA	NA	NA	NA	NA	NA	NA	NA	NA	NA	NA	NA	NA	NA	NA
627	CBT	2009	SE	GA	TT	GA	AA	GG	TG	CT	GA	GA	GA	GA	GG	GA	CA	CT	TC	NA	NA	NA	NA	NA	NA	NA	NA	NA	NA	NA	NA	NA	NA	NA	NA	NA	NA	NA	NA	NA	NA	NA	NA	NA
628	CBT	2009	SE	AA	TT	AA	AA	TT	TG	CT	GA	GA	GA	GA	GG	AA	CA	CT	NA	NA	NA	NA	NA	NA	NA	NA	NA	NA	NA	NA	NA	NA	NA	NA	NA	NA	NA	NA	NA	NA	NA	NA	NA	NA
629	CBT	2009	SE	AA	TT	AA	AA	TT	TG	CT	GA	GA	GA	GA	GG	AA	CC	CT	TC	NA	NA	NA	NA	NA	NA	NA	NA	NA	NA	NA	NA	NA	NA	NA	NA	NA	NA	NA	NA	NA	NA	NA	NA	NA
630	CBT	2008	NO	GA	TT	GA	AA	GT	TG	CT	GA	GA	GA	GG	GG	AA	CA	CT	NA	NA	NA	NA	NA	NA	NA	NA	NA	NA	NA	NA	NA	NA	NA	NA	NA	NA	NA	NA	NA	NA	NA	NA	NA	NA
631	CBT	2008	SE	AA	TT	AA	AA	TT	GG	TT	AA	AA	AA	GG	GG	AA	CA	TT	CC	NA	NA	NA	NA	NA	NA	NA	NA	NA	NA	NA	NA	NA	NA	NA	NA	NA	NA	NA	NA	NA	NA	NA	NA	NA
632	SB	2014	SE	NA	NA	NA	NA	NA	NA	NA	NA	NA	NA	NA	NA	NA	NA	TT	CC	NA	NA	NA	NA	NA	NA	NA	NA	NA	NA	NA	NA	NA	NA	NA	NA	NA	NA	NA	NA	NA	NA	NA	NA	NA
633	CBT	2009	SE	AA	TT	AA	AA	TT	TG	CT	GA	GA	GA	GA	GG	AA	AA	CT	NA	NA	NA	NA	NA	NA	NA	NA	NA	NA	NA	NA	NA	NA	NA	NA	NA	NA	NA	NA	NA	NA	NA	NA	NA	NA
634	CBT	2009	SE	AA	TT	AA	AA	GT	TG	CT	GA	GA	GA	AA	GG	GA	CA	CT	TC	NA	NA	NA	NA	NA	NA	NA	NA	NA	NA	NA	NA	NA	NA	NA	NA	NA	NA	NA	NA	NA	NA	NA	NA	NA
635	SB	2013	SE	NA	NA	NA	NA	NA	NA	NA	NA	NA	NA	NA	NA	NA	NA	CT	TC	NA	NA	NA	NA	NA	NA	NA	NA	NA	NA	NA	NA	NA	NA	NA	NA	NA	NA	NA	NA	NA	NA	NA	NA	NA
636	CBT	2009	SE	AA	TT	AA	AA	GT	GG	TT	AA	AA	AA	GA	GG	GA	CC	TT	CC	NA	NA	NA	NA	NA	NA	NA	NA	NA	NA	NA	NA	NA	NA	NA	NA	NA	NA	NA	NA	NA	NA	NA	NA	NA
637	CBT	2009	SE	AA	TT	AA	AA	TT	GG	TT	AA	AA	AA	GG	GG	AA	CC	TT	CC	NA	NA	NA	NA	NA	NA	NA	NA	NA	NA	NA	NA	NA	NA	NA	NA	NA	NA	NA	NA	NA	NA	NA	NA	NA
638	CBT	2009	SE	AA	TT	AA	AA	TT	TT	CC	GG	GG	GG	AA	GG	AA	CC	CC	TT	CC	AA	TT	GG	TT	GG	GG	TT	TT	CACA	AA	CC	CC	TT	CC	TT	GG	GG	GG	AA	GG	GG	TT	GG	AA
639	CBT	2009	SE	AA	TT	AA	AA	GT	GG	TT	AA	AA	AA	GA	GG	GA	CA	TT	NA	NA	NA	NA	NA	NA	NA	NA	NA	NA	NA	NA	NA	NA	NA	NA	NA	NA	NA	NA	NA	NA	NA	NA	NA	NA
640	CBT	2009	SE	GA	TT	GA	AA	GG	TG	CT	GA	GA	GA	GA	GG	GA	CC	CT	TC	NA	NA	NA	NA	NA	NA	NA	NA	NA	NA	NA	NA	NA	NA	NA	NA	NA	NA	NA	NA	NA	NA	NA	NA	NA
641	CBT	2009	SE	AA	TT	AA	AA	GT	GG	TT	AA	AA	AA	GA	GG	GA	AA	TT	CC	NA	NA	NA	NA	NA	NA	NA	NA	NA	NA	NA	NA	NA	NA	NA	NA	NA	NA	NA	NA	NA	NA	NA	NA	NA
642	CBT	2009	SE	AA	TT	AA	AA	GG	GG	TT	AA	AA	AA	AA	GG	GG	CC	TT	CC	NA	NA	NA	NA	NA	NA	NA	NA	NA	NA	NA	NA	NA	NA	NA	NA	NA	NA	NA	NA	NA	NA	NA	NA	NA
643	CBT	2007	NO	GA	TT	GA	AA	GG	TG	CT	GA	GA	GA	GA	GG	GA	CA	CT	TC	NA	NA	NA	NA	NA	NA	NA	NA	NA	NA	NA	NA	NA	NA	NA	NA	NA	NA	NA	NA	NA	NA	NA	NA	NA
644	CBT	2009	SE	AA	TT	AA	AA	GT	GG	TT	AA	AA	AA	GA	GG	GA	CA	TT	CC	NA	NA	NA	NA	NA	NA	NA	NA	NA	NA	NA	NA	NA	NA	NA	NA	NA	NA	NA	NA	NA	NA	NA	NA	NA
645	SB	2012	SE	NA	NA	NA	NA	NA	NA	NA	NA	NA	NA	NA	NA	NA	NA	CT	TC	NA	NA	NA	NA	NA	NA	NA	NA	NA	NA	NA	NA	NA	NA	NA	NA	NA	NA	NA	NA	NA	NA	NA	NA	NA
646	CBT	2009	SE	AA	TT	AA	AA	GT	TG	CT	GA	GA	GA	AA	GG	GA	CC	CT	TC	NA	NA	NA	NA	NA	NA	NA	NA	NA	NA	NA	NA	NA	NA	NA	NA	NA	NA	NA	NA	NA	NA	NA	NA	NA
647	CBT	2009	SE	AA	TT	AA	AA	GT	TG	CT	GA	GA	GA	AA	GG	GA	CC	CT	TC	NA	NA	NA	NA	NA	NA	NA	NA	NA	NA	NA	NA	NA	NA	NA	NA	NA	NA	NA	NA	NA	NA	NA	NA	NA
648	CBT	2009	SE	GA	TT	GA	AA	GT	TG	CT	GA	GA	GA	GG	GG	AA	CC	CT	NA	NA	NA	NA	NA	NA	NA	NA	NA	NA	NA	NA	NA	NA	NA	NA	NA	NA	NA	NA	NA	NA	NA	NA	NA	NA
649	CBT	2009	SE	GA	TT	GA	AA	GG	TG	CT	GA	GA	GA	GA	GG	GA	AA	CT	TC	NA	NA	NA	NA	NA	NA	NA	NA	NA	NA	NA	NA	NA	NA	NA	NA	NA	NA	NA	NA	NA	NA	NA	NA	NA
650	CBT	2013	SE	NA	NA	NA	NA	NA	NA	NA	NA	NA	NA	NA	NA	NA	AA	CC	NA	NA	NA	NA	NA	NA	NA	NA	NA	NA	NA	NA	NA	NA	NA	NA	NA	NA	NA	NA	NA	NA	NA	NA	NA	NA
651	SB	2014	SE	NA	NA	NA	NA	NA	NA	NA	NA	NA	NA	NA	NA	NA	NA	TT	CC	NA	NA	NA	NA	NA	NA	NA	NA	NA	NA	NA	NA	NA	NA	NA	NA	NA	NA	NA	NA	NA	NA	NA	NA	NA
652	CBT	2009	SE	AA	TT	AA	AA	GT	GG	TT	AA	AA	AA	GA	GG	GA	CA	TT	CC	NA	NA	NA	NA	NA	NA	NA	NA	NA	NA	NA	NA	NA	NA	NA	NA	NA	NA	NA	NA	NA	NA	NA	NA	NA
653	CBT	2009	SE	AA	TT	AA	AA	GT	GG	TT	AA	AA	AA	GA	GG	GA	CC	TT	CC	NA	NA	NA	NA	NA	NA	NA	NA	NA	NA	NA	NA	NA	NA	NA	NA	NA	NA	NA	NA	NA	NA	NA	NA	NA
654	SB	2014	SE	NA	NA	NA	NA	NA	NA	NA	NA	NA	NA	NA	NA	NA	NA	CT	TC	NA	NA	NA	NA	NA	NA	NA	NA	NA	NA	NA	NA	NA	NA	NA	NA	NA	NA	NA	NA	NA	NA	NA	NA	NA
655	CBT	2008	NO	GA	TT	GA	AA	GT	TT	CC	GG	GG	GG	GA	GG	AA	CA	CC	TT	CT	AG	CT	AG	CT	GG	GG	TT	TT	NA	AA	CC	CC	TT	CC	TT	GG	GG	GG	AG	AG	GG	GT	GG	AA
656	SB	2013	SE	NA	NA	NA	NA	NA	NA	NA	NA	NA	NA	NA	NA	NA	NA	TT	CC	NA	NA	NA	NA	NA	NA	NA	NA	NA	NA	NA	NA	NA	NA	NA	NA	NA	NA	NA	NA	NA	NA	NA	NA	NA
657	SB	2011	FR	NA	NA	NA	NA	NA	NA	NA	NA	NA	NA	NA	NA	NA	NA	CT	TC	NA	NA	NA	NA	NA	NA	NA	NA	NA	NA	NA	NA	NA	NA	NA	NA	NA	NA	NA	NA	NA	NA	NA	NA	NA
658	CBT	2007	NO	AA	TT	AA	AA	TT	TT	CC	GG	GG	GG	AA	GG	AA	CA	CC	TT	CC	AA	TT	GG	TT	GG	GG	TT	TT	CACA	AA	CC	CC	TT	CC	TT	GG	GG	GG	AA	GG	GG	TT	GG	AA
659	SB	2012	SE	NA	NA	NA	NA	NA	NA	NA	NA	NA	NA	NA	NA	NA	NA	TT	CC	NA	NA	NA	NA	NA	NA	NA	NA	NA	NA	NA	NA	NA	NA	NA	NA	NA	NA	NA	NA	NA	NA	NA	NA	NA
660	CBT	2004	NO	AA	TT	AA	AA	GT	TG	CT	GA	GA	GA	AA	GG	GA	AA	CT	TC	NA	NA	NA	NA	NA	NA	NA	NA	NA	NA	NA	NA	NA	NA	NA	NA	NA	NA	NA	NA	NA	NA	NA	NA	NA
661	SB	2011	SE	NA	NA	NA	NA	NA	NA	NA	NA	NA	NA	NA	NA	NA	NA	CC	TT	TT	GG	CC	AA	CC	GG	GG	TT	TT	CCA	AA	CC	CC	TT	CC	TT	GG	GG	GG	GG	AA	GG	GG	GG	AA
662	SB	2013	SE	NA	NA	NA	NA	NA	NA	NA	NA	NA	NA	NA	NA	NA	NA	TT	CC	NA	NA	NA	NA	NA	NA	NA	NA	NA	NA	NA	NA	NA	NA	NA	NA	NA	NA	NA	NA	NA	NA	NA	NA	NA
663	CBT	2009	NO	AA	TT	AA	AA	GT	TG	CT	GA	GA	GA	AA	GG	GA	CA	CT	TC	NA	NA	NA	NA	NA	NA	NA	NA	NA	NA	NA	NA	NA	NA	NA	NA	NA	NA	NA	NA	NA	NA	NA	NA	NA
664	SB	2012	SE	NA	NA	NA	NA	NA	NA	NA	NA	NA	NA	NA	NA	NA	NA	TT	CC	NA	NA	NA	NA	NA	NA	NA	NA	NA	NA	NA	NA	NA	NA	NA	NA	NA	NA	NA	NA	NA	NA	NA	NA	NA
665	CBT	2007	NO	AA	TT	AA	AA	GG	GG	TT	AA	AA	AA	AA	GG	GG	CC	TT	CC	NA	NA	NA	NA	NA	NA	NA	NA	NA	NA	NA	NA	NA	NA	NA	NA	NA	NA	NA	NA	NA	NA	NA	NA	NA
666	SB	2005	SE	NA	NA	NA	NA	NA	NA	NA	NA	NA	NA	NA	NA	NA	NA	CT	TC	NA	NA	NA	NA	NA	NA	NA	NA	NA	NA	NA	NA	NA	NA	NA	NA	NA	NA	NA	NA	NA	NA	NA	NA	NA
667	CBT	2008	SE	NA	NA	NA	NA	NA	NA	NA	NA	NA	NA	NA	NA	NA	CA	TT	CC	CT	GG	CC	AG	CC	AA	AA	GG	CC	CC	GG	TT	TT	CC	TT	CC	AA	AA	AA	AG	AA	TT	GG	CG	AG
668	CBT	2012	SE	NA	NA	NA	NA	NA	NA	NA	NA	NA	NA	NA	NA	NA	AA	CT	NA	NA	NA	NA	NA	NA	NA	NA	NA	NA	NA	NA	NA	NA	NA	NA	NA	NA	NA	NA	NA	NA	NA	NA	NA	NA
669	SB	2013	SE	NA	NA	NA	NA	NA	NA	NA	NA	NA	NA	NA	NA	NA	NA	CT	TC	NA	NA	NA	NA	NA	NA	NA	NA	NA	NA	NA	NA	NA	NA	NA	NA	NA	NA	NA	NA	NA	NA	NA	NA	NA
670	SB	2013	SE	NA	NA	NA	NA	NA	NA	NA	NA	NA	NA	NA	NA	NA	NA	NA	NA	NA	NA	NA	NA	NA	NA	NA	NA	NA	NA	NA	NA	NA	NA	NA	NA	NA	NA	NA	NA	NA	NA	NA	NA	NA
671	CBT	2009	NO	AA	TT	AA	AA	GT	TG	CT	GA	GA	GA	AA	GG	GA	CA	CT	TC	NA	NA	NA	NA	NA	NA	NA	NA	NA	NA	NA	NA	NA	NA	NA	NA	NA	NA	NA	NA	NA	NA	NA	NA	NA
672	SB	2010	FR	NA	NA	NA	NA	NA	NA	NA	NA	NA	NA	NA	NA	NA	NA	NA	NA	NA	NA	NA	NA	NA	NA	NA	NA	NA	NA	NA	NA	NA	NA	NA	NA	NA	NA	NA	NA	NA	NA	NA	NA	NA
673	CBT	2009	NO	GG	TT	GG	AA	GG	TT	CC	GG	GG	GG	GG	GG	AA	CC	CC	TT	NA	NA	NA	NA	NA	NA	NA	NA	NA	NA	NA	NA	NA	NA	NA	NA	NA	NA	NA	NA	NA	NA	NA	NA	NA
674	SB	2011	SE	NA	NA	NA	NA	NA	NA	NA	NA	NA	NA	NA	NA	NA	NA	TT	NA	NA	NA	NA	NA	NA	NA	NA	NA	NA	NA	NA	NA	NA	NA	NA	NA	NA	NA	NA	NA	NA	NA	NA	NA	NA
675	CBT	2001	NO	AA	TT	AA	AA	TT	GG	TT	AA	AA	AA	GG	GG	AA	CA	TT	CC	TT	GG	CC	AA	CC	AA	AA	GG	CC	CC	GG	TT	TT	CC	TT	CC	AA	AA	AA	GG	AA	TT	GG	CC	GG
676	CBT	2006	NO	NA	NA	NA	NA	NA	NA	NA	NA	NA	NA	NA	NA	NA	NA	NA	NA	NA	NA	NA	NA	NA	NA	NA	NA	NA	NA	NA	NA	NA	NA	NA	NA	NA	NA	NA	NA	NA	NA	NA	NA	NA
677	CBT	2000	SE	NA	NA	NA	NA	NA	NA	NA	NA	NA	NA	NA	NA	NA	CC	NA	NA	NA	NA	NA	NA	NA	NA	NA	NA	NA	NA	NA	NA	NA	NA	NA	NA	NA	NA	NA	NA	NA	NA	NA	NA	NA
678	SB	2013	SE	NA	NA	NA	NA	NA	NA	NA	NA	NA	NA	NA	NA	NA	NA	TT	CC	NA	NA	NA	NA	NA	NA	NA	NA	NA	NA	NA	NA	NA	NA	NA	NA	NA	NA	NA	NA	NA	NA	NA	NA	NA
679	CBT	1998	SE	NA	NA	NA	NA	NA	NA	NA	NA	NA	NA	NA	NA	NA	NA	NA	NA	NA	NA	NA	NA	NA	NA	NA	NA	NA	NA	NA	NA	NA	NA	NA	NA	NA	NA	NA	NA	NA	NA	NA	NA	NA
680	CBT	2010	NO	NA	NA	NA	NA	NA	NA	NA	NA	NA	NA	NA	NA	NA	NA	NA	NA	NA	NA	NA	NA	NA	NA	NA	NA	NA	NA	NA	NA	NA	NA	NA	NA	NA	NA	NA	NA	NA	NA	NA	NA	NA
681	SB	2012	SE	NA	NA	NA	NA	NA	NA	NA	NA	NA	NA	NA	NA	NA	NA	TT	NA	NA	NA	NA	NA	NA	NA	NA	NA	NA	NA	NA	NA	NA	NA	NA	NA	NA	NA	NA	NA	NA	NA	NA	NA	NA
682	SB	2012	SE	NA	NA	NA	NA	NA	NA	NA	NA	NA	NA	NA	NA	NA	NA	TT	NA	NA	NA	NA	NA	NA	NA	NA	NA	NA	NA	NA	NA	NA	NA	NA	NA	NA	NA	NA	NA	NA	NA	NA	NA	NA
683	SB	2013	SE	NA	NA	NA	NA	NA	NA	NA	NA	NA	NA	NA	NA	NA	NA	TT	NA	NA	NA	NA	NA	NA	NA	NA	NA	NA	NA	NA	NA	NA	NA	NA	NA	NA	NA	NA	NA	NA	NA	NA	NA	NA
684	SB	2008	SE	NA	NA	NA	NA	NA	NA	NA	NA	NA	NA	NA	NA	NA	NA	TT	CC	NA	NA	NA	NA	NA	NA	NA	NA	NA	NA	NA	NA	NA	NA	NA	NA	NA	NA	NA	NA	NA	NA	NA	NA	NA
685	CBT	2009	NO	NA	NA	NA	NA	NA	NA	NA	NA	NA	NA	NA	NA	NA	NA	NA	NA	NA	NA	NA	NA	NA	NA	NA	NA	NA	NA	NA	NA	NA	NA	NA	NA	NA	NA	NA	NA	NA	NA	NA	NA	NA
686	SB	2015	SE	NA	NA	NA	NA	NA	NA	NA	NA	NA	NA	NA	NA	NA	NA	TT	NA	NA	NA	NA	NA	NA	NA	NA	NA	NA	NA	NA	NA	NA	NA	NA	NA	NA	NA	NA	NA	NA	NA	NA	NA	NA
687	SB	2010	SE	NA	NA	NA	NA	NA	NA	NA	NA	NA	NA	NA	NA	NA	NA	TT	CC	NA	NA	NA	NA	NA	NA	NA	NA	NA	NA	NA	NA	NA	NA	NA	NA	NA	NA	NA	NA	NA	NA	NA	NA	NA
688	SB	2012	FR	NA	NA	NA	NA	NA	NA	NA	NA	NA	NA	NA	NA	NA	NA	TT	CC	NA	NA	NA	NA	NA	NA	NA	NA	NA	NA	NA	NA	NA	NA	NA	NA	NA	NA	NA	NA	NA	NA	NA	NA	NA
689	CBT	2013	SE	NA	NA	NA	NA	NA	NA	NA	NA	NA	NA	NA	NA	NA	CC	CT	NA	NA	NA	NA	NA	NA	NA	NA	NA	NA	NA	NA	NA	NA	NA	NA	NA	NA	NA	NA	NA	NA	NA	NA	NA	NA
690	SB	2014	SE	NA	NA	NA	NA	NA	NA	NA	NA	NA	NA	NA	NA	NA	NA	TT	CC	NA	NA	NA	NA	NA	NA	NA	NA	NA	NA	NA	NA	NA	NA	NA	NA	NA	NA	NA	NA	NA	NA	NA	NA	NA
691	CBT	2008	NO	GA	TT	GA	AA	GT	TG	CT	GA	GA	GA	GG	GG	AA	CA	CT	TC	NA	NA	NA	NA	NA	NA	NA	NA	NA	NA	NA	NA	NA	NA	NA	NA	NA	NA	NA	NA	NA	NA	NA	NA	NA
692	CBT	2011	SE	NA	NA	NA	NA	NA	NA	NA	NA	NA	NA	NA	NA	NA	AA	TT	NA	CT	GG	CC	AG	CC	AA	AA	GG	CC	CC	GG	TT	TT	CC	TT	CC	AA	AA	AA	AG	AA	TT	GG	CG	AG
693	SB	2009	SE	NA	NA	NA	NA	NA	NA	NA	NA	NA	NA	NA	NA	NA	NA	CT	TC	NA	NA	NA	NA	NA	NA	NA	NA	NA	NA	NA	NA	NA	NA	NA	NA	NA	NA	NA	NA	NA	NA	NA	NA	NA
694	SB	2012	SE	NA	NA	NA	NA	NA	NA	NA	NA	NA	NA	NA	NA	NA	NA	TT	NA	NA	NA	NA	NA	NA	NA	NA	NA	NA	NA	NA	NA	NA	NA	NA	NA	NA	NA	NA	NA	NA	NA	NA	NA	NA
695	SB	2013	FI	NA	NA	NA	NA	NA	NA	NA	NA	NA	NA	NA	NA	NA	NA	CT	NA	NA	NA	NA	NA	NA	NA	NA	NA	NA	NA	NA	NA	NA	NA	NA	NA	NA	NA	NA	NA	NA	NA	NA	NA	NA
696	SB	2015	SE	NA	NA	NA	NA	NA	NA	NA	NA	NA	NA	NA	NA	NA	NA	TT	NA	NA	NA	NA	NA	NA	NA	NA	NA	NA	NA	NA	NA	NA	NA	NA	NA	NA	NA	NA	NA	NA	NA	NA	NA	NA
697	CBT	2009	SE	NA	NA	NA	NA	NA	NA	NA	NA	NA	NA	NA	NA	NA	CA	NA	NA	NA	NA	NA	NA	NA	NA	NA	NA	NA	NA	NA	NA	NA	NA	NA	NA	NA	NA	NA	NA	NA	NA	NA	NA	NA
698	SB	2017	SE	NA	NA	NA	NA	NA	NA	NA	NA	NA	NA	NA	NA	NA	NA	TT	NA	NA	NA	NA	NA	NA	NA	NA	NA	NA	NA	NA	NA	NA	NA	NA	NA	NA	NA	NA	NA	NA	NA	NA	NA	NA
699	SB	2016	SE	NA	NA	NA	NA	NA	NA	NA	NA	NA	NA	NA	NA	NA	NA	TT	NA	NA	NA	NA	NA	NA	NA	NA	NA	NA	NA	NA	NA	NA	NA	NA	NA	NA	NA	NA	NA	NA	NA	NA	NA	NA
700	SB	2008	SE	NA	NA	NA	NA	NA	NA	NA	NA	NA	NA	NA	NA	NA	NA	TT	NA	NA	NA	NA	NA	NA	NA	NA	NA	NA	NA	NA	NA	NA	NA	NA	NA	NA	NA	NA	NA	NA	NA	NA	NA	NA
701	SB	2013	DK	NA	NA	NA	NA	NA	NA	NA	NA	NA	NA	NA	NA	NA	NA	CT	NA	NA	NA	NA	NA	NA	NA	NA	NA	NA	NA	NA	NA	NA	NA	NA	NA	NA	NA	NA	NA	NA	NA	NA	NA	NA
702	SB	2011	SE	NA	NA	NA	NA	NA	NA	NA	NA	NA	NA	NA	NA	NA	NA	TT	NA	NA	NA	NA	NA	NA	NA	NA	NA	NA	NA	NA	NA	NA	NA	NA	NA	NA	NA	NA	NA	NA	NA	NA	NA	NA
703	SB	2016	DK	NA	NA	NA	NA	NA	NA	NA	NA	NA	NA	NA	NA	NA	NA	TT	NA	NA	NA	NA	NA	NA	NA	NA	NA	NA	NA	NA	NA	NA	NA	NA	NA	NA	NA	NA	NA	NA	NA	NA	NA	NA
704	CBT	2002	NO	AA	TT	AA	AA	TT	TG	CT	GA	GA	GA	GA	GG	AA	CA	CT	TC	NA	NA	NA	NA	NA	NA	NA	NA	NA	NA	NA	NA	NA	NA	NA	NA	NA	NA	NA	NA	NA	NA	NA	NA	NA
705	CBT	2006	NO	AA	TT	AA	AA	GT	TG	CT	GA	GA	GA	AA	GG	GA	CA	CT	TC	NA	NA	NA	NA	NA	NA	NA	NA	NA	NA	NA	NA	NA	NA	NA	NA	NA	NA	NA	NA	NA	NA	NA	NA	NA
706	CBT	2009	NO	GA	TT	GA	AA	GT	TT	CC	GG	GG	GG	GA	GG	AA	CA	CC	TT	CT	AG	CT	AG	CT	GG	GG	TT	TT	NA	AA	CC	CC	TT	CC	TT	GG	GG	GG	AG	AG	GG	GT	GG	AA
707	CBT	2001	NO	AA	TT	AA	AA	GT	TG	CT	GA	GA	GA	AA	GG	GA	AA	CT	NA	NA	NA	NA	NA	NA	NA	NA	NA	NA	NA	NA	NA	NA	NA	NA	NA	NA	NA	NA	NA	NA	NA	NA	NA	NA
708	CBT	2007	NO	AA	TT	AA	AA	TT	TG	CT	GA	GA	GA	GA	GG	AA	CC	CT	TC	NA	NA	NA	NA	NA	NA	NA	NA	NA	NA	NA	NA	NA	NA	NA	NA	NA	NA	NA	NA	NA	NA	NA	NA	NA
709	CBT	2008	NO	AA	TT	AA	AA	GT	GG	TT	AA	AA	AA	GA	GG	GA	CA	TT	CC	CT	GG	CC	AG	CC	AA	AA	GG	CC	CC	GG	TT	TT	CC	TT	CC	AA	AA	AA	AG	AA	TT	GG	CG	AG
710	CBT	2012	NO	NA	NA	NA	NA	NA	NA	NA	NA	NA	NA	NA	NA	NA	AA	CT	NA	NA	NA	NA	NA	NA	NA	NA	NA	NA	NA	NA	NA	NA	NA	NA	NA	NA	NA	NA	NA	NA	NA	NA	NA	NA
711	CBT	2009	NO	GA	TT	GA	AA	GT	TG	CT	GA	GA	GA	GG	GG	AA	CC	CT	TC	NA	NA	NA	NA	NA	NA	NA	NA	NA	NA	NA	NA	NA	NA	NA	NA	NA	NA	NA	NA	NA	NA	NA	NA	NA
712	CBT	2011	NO	NA	NA	NA	NA	NA	NA	NA	NA	NA	NA	NA	NA	NA	CC	TT	NA	CT	GG	CC	AG	CC	AA	AA	GG	CC	CC	GG	TT	TT	CC	TT	CC	AA	AA	AA	AG	AA	TT	GG	CG	AA
713	SB	2012	SE	NA	NA	NA	NA	NA	NA	NA	NA	NA	NA	NA	NA	NA	NA	TT	CC	NA	NA	NA	NA	NA	NA	NA	NA	NA	NA	NA	NA	NA	NA	NA	NA	NA	NA	NA	NA	NA	NA	NA	NA	NA
714	CBT	2012	SE	NA	NA	NA	NA	NA	NA	NA	NA	NA	NA	NA	NA	NA	CA	TT	NA	NA	NA	NA	NA	NA	NA	NA	NA	NA	NA	NA	NA	NA	NA	NA	NA	NA	NA	NA	NA	NA	NA	NA	NA	NA
715	CBT	2003	NO	AA	TT	AA	AA	GT	TG	CT	GA	GA	GA	AA	GG	GA	CA	CT	TC	NA	NA	NA	NA	NA	NA	NA	NA	NA	NA	NA	NA	NA	NA	NA	NA	NA	NA	NA	NA	NA	NA	NA	NA	NA
716	CBT	2007	NO	AA	TT	AA	AA	TT	GG	TT	AA	AA	AA	GG	GG	AA	CA	TT	NA	NA	NA	NA	NA	NA	NA	NA	NA	NA	NA	NA	NA	NA	NA	NA	NA	NA	NA	NA	NA	NA	NA	NA	NA	NA
717	CBT	2008	NO	AA	TT	AA	AA	TT	TG	CT	GA	GA	GA	GA	GG	AA	CC	CT	NA	NA	NA	NA	NA	NA	NA	NA	NA	NA	NA	NA	NA	NA	NA	NA	NA	NA	NA	NA	NA	NA	NA	NA	NA	NA
718	CBT	2004	NO	AA	TT	AA	AA	GT	TG	CT	GA	GA	GA	AA	GG	GA	CC	CT	NA	NA	NA	NA	NA	NA	NA	NA	NA	NA	NA	NA	NA	NA	NA	NA	NA	NA	NA	NA	NA	NA	NA	NA	NA	NA
719	CBT	2007	NO	AA	TT	AA	AA	TT	TT	CC	GG	GG	GG	AA	GG	AA	CC	CC	NA	NA	NA	NA	NA	NA	NA	NA	NA	NA	NA	NA	NA	NA	NA	NA	NA	NA	NA	NA	NA	NA	NA	NA	NA	NA
720	CBT	2009	NO	AA	TT	AA	AA	TT	TT	CC	GG	GG	GG	AA	GG	AA	CA	CC	TT	NA	NA	NA	NA	NA	NA	NA	NA	NA	NA	NA	NA	NA	NA	NA	NA	NA	NA	NA	NA	NA	NA	NA	NA	NA
721	CBT	2009	NO	AA	TT	AA	AA	TT	GG	TT	AA	AA	AA	GG	GG	AA	CC	TT	NA	NA	NA	NA	NA	NA	NA	NA	NA	NA	NA	NA	NA	NA	NA	NA	NA	NA	NA	NA	NA	NA	NA	NA	NA	NA
722	CBT	2010	SE	NA	NA	NA	NA	NA	NA	NA	NA	NA	NA	NA	NA	NA	AA	CT	TC	NA	NA	NA	NA	NA	NA	NA	NA	NA	NA	NA	NA	NA	NA	NA	NA	NA	NA	NA	NA	NA	NA	NA	NA	NA
723	CBT	2007	NO	GA	TT	GA	AA	GG	TG	CT	GA	GA	GA	GA	GG	GA	CC	CT	NA	NA	NA	NA	NA	NA	NA	NA	NA	NA	NA	NA	NA	NA	NA	NA	NA	NA	NA	NA	NA	NA	NA	NA	NA	NA
724	CBT	2009	NO	AA	TT	AA	AA	GG	GG	TT	AA	AA	AA	AA	GG	GG	CC	TT	NA	NA	NA	NA	NA	NA	NA	NA	NA	NA	NA	NA	NA	NA	NA	NA	NA	NA	NA	NA	NA	NA	NA	NA	NA	NA
725	CBT	2006	NO	AA	TT	AA	AA	TT	TT	CC	GG	GG	GG	AA	GG	AA	CA	CC	NA	CC	AA	TT	GG	TT	GG	GG	TT	TT	CACA	AA	CC	CC	TT	CC	TT	GG	GG	GG	AA	GG	GG	TT	GG	AA
726	SB	2012	SE	NA	NA	NA	NA	NA	NA	NA	NA	NA	NA	NA	NA	NA	AA	TT	CC	NA	NA	NA	NA	NA	NA	NA	NA	NA	NA	NA	NA	NA	NA	NA	NA	NA	NA	NA	NA	NA	NA	NA	NA	NA
727	CBT	2012	SE	NA	NA	NA	NA	NA	NA	NA	NA	NA	NA	NA	NA	NA	CA	CC	TT	CT	AG	CT	AG	CT	GG	GG	TT	TT	NA	AA	CC	CC	TT	CC	TT	GG	GG	GG	AG	AG	GG	GT	GG	AA
728	CBT	2006	NO	AA	TT	AA	AA	GT	GG	TT	AA	AA	AA	GA	GG	GA	CA	TT	NA	NA	NA	NA	NA	NA	NA	NA	NA	NA	NA	NA	NA	NA	NA	NA	NA	NA	NA	NA	NA	NA	NA	NA	NA	NA
729	CBT	2006	NO	GA	TT	GA	AA	GT	TG	CT	GA	GA	GA	GG	GG	AA	CA	CT	TC	NA	NA	NA	NA	NA	NA	NA	NA	NA	NA	NA	NA	NA	NA	NA	NA	NA	NA	NA	NA	NA	NA	NA	NA	NA
730	CBT	2009	NO	AA	TT	AA	AA	GT	GG	TT	AA	AA	AA	GA	GG	GA	CA	TT	CC	NA	NA	NA	NA	NA	NA	NA	NA	NA	NA	NA	NA	NA	NA	NA	NA	NA	NA	NA	NA	NA	NA	NA	NA	NA
731	CBT	2011	SE	NA	NA	NA	NA	NA	NA	NA	NA	NA	NA	NA	NA	NA	CC	TT	NA	NA	NA	NA	NA	NA	NA	NA	NA	NA	NA	NA	NA	NA	NA	NA	NA	NA	NA	NA	NA	NA	NA	NA	NA	NA
732	CBT	2006	NO	GA	TT	GA	AA	GG	TG	CT	GA	GA	GA	GA	GG	GA	CA	CT	TC	NA	NA	NA	NA	NA	NA	NA	NA	NA	NA	NA	NA	NA	NA	NA	NA	NA	NA	NA	NA	NA	NA	NA	NA	NA
733	CBT	2011	SE	NA	NA	NA	NA	NA	NA	NA	NA	NA	NA	NA	NA	NA	AA	CT	NA	NA	NA	NA	NA	NA	NA	NA	NA	NA	NA	NA	NA	NA	NA	NA	NA	NA	NA	NA	NA	NA	NA	NA	NA	NA
734	CBT	2007	NO	GA	TT	GA	AA	GT	TT	CC	GG	GG	GG	GA	GG	AA	CA	CC	TT	NA	NA	NA	NA	NA	NA	NA	NA	NA	NA	NA	NA	NA	NA	NA	NA	NA	NA	NA	NA	NA	NA	NA	NA	NA
735	CBT	2012	SE	NA	NA	NA	NA	NA	NA	NA	NA	NA	NA	NA	NA	NA	CA	TT	NA	NA	NA	NA	NA	NA	NA	NA	NA	NA	NA	NA	NA	NA	NA	NA	NA	NA	NA	NA	NA	NA	NA	NA	NA	NA
736	CBT	2007	NO	AA	TT	AA	AA	GT	TG	CT	GA	GA	GA	AA	GG	GA	CA	CT	TC	NA	NA	NA	NA	NA	NA	NA	NA	NA	NA	NA	NA	NA	NA	NA	NA	NA	NA	NA	NA	NA	NA	NA	NA	NA
737	SB	2012	SE	NA	NA	NA	NA	NA	NA	NA	NA	NA	NA	NA	NA	NA	NA	NA	NA	NA	NA	NA	NA	NA	NA	NA	NA	NA	NA	NA	NA	NA	NA	NA	NA	NA	NA	NA	NA	NA	NA	NA	NA	NA
738	CBT	2011	SE	NA	NA	NA	NA	NA	NA	NA	NA	NA	NA	NA	NA	NA	AA	TT	NA	NA	NA	NA	NA	NA	NA	NA	NA	NA	NA	NA	NA	NA	NA	NA	NA	NA	NA	NA	NA	NA	NA	NA	NA	NA
739	CBT	2000	SE	NA	NA	NA	NA	NA	NA	NA	NA	NA	NA	NA	NA	NA	AA	TT	NA	CT	GG	CC	AG	CC	AA	AA	GG	CC	CC	GG	TT	TT	CC	TT	CC	AA	AA	AA	AG	AA	TT	GG	CG	AG
740	CBT	2013	SE	NA	NA	NA	NA	NA	NA	NA	NA	NA	NA	NA	NA	NA	CC	TT	NA	NA	NA	NA	NA	NA	NA	NA	NA	NA	NA	NA	NA	NA	NA	NA	NA	NA	NA	NA	NA	NA	NA	NA	NA	NA
741	CBT	2005	NO	AA	TT	AA	AA	GT	GG	TT	AA	AA	AA	GA	GG	GA	CA	TT	CC	NA	NA	NA	NA	NA	NA	NA	NA	NA	NA	NA	NA	NA	NA	NA	NA	NA	NA	NA	NA	NA	NA	NA	NA	NA
742	CBT	2013	SE	NA	NA	NA	NA	NA	NA	NA	NA	NA	NA	NA	NA	NA	AA	CT	NA	NA	NA	NA	NA	NA	NA	NA	NA	NA	NA	NA	NA	NA	NA	NA	NA	NA	NA	NA	NA	NA	NA	NA	NA	NA
743	CBT	2013	SE	NA	NA	NA	NA	NA	NA	NA	NA	NA	NA	NA	NA	NA	CA	CT	NA	NA	NA	NA	NA	NA	NA	NA	NA	NA	NA	NA	NA	NA	NA	NA	NA	NA	NA	NA	NA	NA	NA	NA	NA	NA
744	CBT	2008	NO	AA	TT	AA	AA	GT	TG	CT	NA	GA	GA	AA	GG	GA	CA	CT	TC	NA	NA	NA	NA	NA	NA	NA	NA	NA	NA	NA	NA	NA	NA	NA	NA	NA	NA	NA	NA	NA	NA	NA	NA	NA
745	CBT	2009	NO	AA	TT	AA	AA	GT	TG	CT	GA	GA	GA	AA	GG	GA	CA	CT	TC	NA	NA	NA	NA	NA	NA	NA	NA	NA	NA	NA	NA	NA	NA	NA	NA	NA	NA	NA	NA	NA	NA	NA	NA	NA
746	CBT	2014	SE	NA	NA	NA	NA	NA	NA	NA	NA	NA	NA	NA	NA	NA	CA	CC	NA	CT	AG	CT	AG	CT	GG	GG	TT	TT	NA	AA	CC	CC	TT	CC	TT	GG	GG	GG	AG	AG	GG	GT	GG	AA
747	CBT	2013	SE	NA	NA	NA	NA	NA	NA	NA	NA	NA	NA	NA	NA	NA	CC	CT	NA	NA	NA	NA	NA	NA	NA	NA	NA	NA	NA	NA	NA	NA	NA	NA	NA	NA	NA	NA	NA	NA	NA	NA	NA	NA
748	CBT	2014	SE	NA	NA	NA	NA	NA	NA	NA	NA	NA	NA	NA	NA	NA	AA	TT	NA	TT	GG	CC	AA	CC	AA	AA	GG	CC	CC	GG	TT	TT	CC	TT	CC	AA	AA	AA	GG	AA	TT	GG	CC	GG
749	CBT	2013	SE	NA	NA	NA	NA	NA	NA	NA	NA	NA	NA	NA	NA	NA	CA	CT	NA	NA	NA	NA	NA	NA	NA	NA	NA	NA	NA	NA	NA	NA	NA	NA	NA	NA	NA	NA	NA	NA	NA	NA	NA	NA
750	CBT	2006	NO	AA	TT	AA	AA	TT	TG	CT	GA	GA	GA	GA	GG	AA	CC	CT	TC	NA	NA	NA	NA	NA	NA	NA	NA	NA	NA	NA	NA	NA	NA	NA	NA	NA	NA	NA	NA	NA	NA	NA	NA	NA
751	CBT	2006	NO	AA	TT	AA	AA	TT	TG	CT	GA	GA	GA	GA	GG	AA	CA	CT	TC	NA	NA	NA	NA	NA	NA	NA	NA	NA	NA	NA	NA	NA	NA	NA	NA	NA	NA	NA	NA	NA	NA	NA	NA	NA
752	CBT	2004	NO	AA	TT	AA	AA	GT	TG	CT	GA	GA	GA	AA	GG	GA	CA	CT	TC	NA	NA	NA	NA	NA	NA	NA	NA	NA	NA	NA	NA	NA	NA	NA	NA	NA	NA	NA	NA	NA	NA	NA	NA	NA
753	CBT	2014	SE	NA	NA	NA	NA	NA	NA	NA	NA	NA	NA	NA	NA	NA	CA	TT	NA	CT	GG	CC	AG	CC	AA	AA	GG	CC	CC	GG	TT	TT	CC	TT	CC	AA	AA	AA	AG	AA	TT	GG	CG	AG
754	SB	2014	SE	NA	NA	NA	NA	NA	NA	NA	NA	NA	NA	NA	NA	NA	NA	CC	TT	TT	GG	CC	AA	CC	GG	GG	TT	TT	CCA	AA	CC	CC	TT	CC	TT	GG	GG	GG	GG	AA	GG	GG	GG	AA
755	CBT	2014	SE	NA	NA	NA	NA	NA	NA	NA	NA	NA	NA	NA	NA	NA	CA	TT	NA	NA	NA	NA	NA	NA	NA	NA	NA	NA	NA	NA	NA	NA	NA	NA	NA	NA	NA	NA	NA	NA	NA	NA	NA	NA
756	CBT	2014	SE	NA	NA	NA	NA	NA	NA	NA	NA	NA	NA	NA	NA	NA	AA	TT	NA	NA	NA	NA	NA	NA	NA	NA	NA	NA	NA	NA	NA	NA	NA	NA	NA	NA	NA	NA	NA	NA	NA	NA	NA	NA
757	CBT	2014	SE	NA	NA	NA	NA	NA	NA	NA	NA	NA	NA	NA	NA	NA	AA	CT	NA	NA	NA	NA	NA	NA	NA	NA	NA	NA	NA	NA	NA	NA	NA	NA	NA	NA	NA	NA	NA	NA	NA	NA	NA	NA
758	CBT	2014	SE	NA	NA	NA	NA	NA	NA	NA	NA	NA	NA	NA	NA	NA	CC	CT	NA	NA	NA	NA	NA	NA	NA	NA	NA	NA	NA	NA	NA	NA	NA	NA	NA	NA	NA	NA	NA	NA	NA	NA	NA	NA
759	CBT	2003	SE	NA	NA	NA	NA	NA	NA	NA	NA	NA	NA	NA	NA	NA	AA	CT	NA	NA	NA	NA	NA	NA	NA	NA	NA	NA	NA	NA	NA	NA	NA	NA	NA	NA	NA	NA	NA	NA	NA	NA	NA	NA
760	CBT	1998	NO	NA	NA	NA	NA	NA	NA	NA	NA	NA	NA	NA	NA	NA	CA	CT	NA	NA	NA	NA	NA	NA	NA	NA	NA	NA	NA	NA	NA	NA	NA	NA	NA	NA	NA	NA	NA	NA	NA	NA	NA	NA
761	CBT	2004	SE	NA	NA	NA	NA	NA	NA	NA	NA	NA	NA	NA	NA	NA	CA	CT	NA	NA	NA	NA	NA	NA	NA	NA	NA	NA	NA	NA	NA	NA	NA	NA	NA	NA	NA	NA	NA	NA	NA	NA	NA	NA
762	CBT	2006	SE	NA	NA	NA	NA	NA	NA	NA	NA	NA	NA	NA	NA	NA	CA	CT	NA	NA	NA	NA	NA	NA	NA	NA	NA	NA	NA	NA	NA	NA	NA	NA	NA	NA	NA	NA	NA	NA	NA	NA	NA	NA
763	CBT	2007	SE	NA	NA	NA	NA	NA	NA	NA	NA	NA	NA	NA	NA	NA	CA	CT	TC	NA	NA	NA	NA	NA	NA	NA	NA	NA	NA	NA	NA	NA	NA	NA	NA	NA	NA	NA	NA	NA	NA	NA	NA	NA
764	CBT	2005	SE	NA	NA	NA	NA	NA	NA	NA	NA	NA	NA	NA	NA	NA	CC	NA	NA	NA	NA	NA	NA	NA	NA	NA	NA	NA	NA	NA	NA	NA	NA	NA	NA	NA	NA	NA	NA	NA	NA	NA	NA	NA
765	CBT	2008	NO	AA	TT	AA	AA	GT	GG	TT	AA	AA	AA	GA	GG	GA	CA	TT	CC	NA	NA	NA	NA	NA	NA	NA	NA	NA	NA	NA	NA	NA	NA	NA	NA	NA	NA	NA	NA	NA	NA	NA	NA	NA
766	CBT	2007	SE	NA	NA	NA	NA	NA	NA	NA	NA	NA	NA	NA	NA	NA	CA	NA	NA	NA	NA	NA	NA	NA	NA	NA	NA	NA	NA	NA	NA	NA	NA	NA	NA	NA	NA	NA	NA	NA	NA	NA	NA	NA
767	SB	2007	SE	NA	NA	NA	NA	NA	NA	NA	NA	NA	NA	NA	NA	NA	NA	CT	TC	NA	NA	NA	NA	NA	NA	NA	NA	NA	NA	NA	NA	NA	NA	NA	NA	NA	NA	NA	NA	NA	NA	NA	NA	NA
768	SB	2013	SE	NA	NA	NA	NA	NA	NA	NA	NA	NA	NA	NA	NA	NA	AA	CT	TC	NA	NA	NA	NA	NA	NA	NA	NA	NA	NA	NA	NA	NA	NA	NA	NA	NA	NA	NA	NA	NA	NA	NA	NA	NA
769	CBT	2008	SE	NA	NA	NA	NA	NA	NA	NA	NA	NA	NA	NA	NA	NA	CA	TT	NA	NA	NA	NA	NA	NA	NA	NA	NA	NA	NA	NA	NA	NA	NA	NA	NA	NA	NA	NA	NA	NA	NA	NA	NA	NA
770	SB	2008	SE	NA	NA	NA	NA	NA	NA	NA	NA	NA	NA	NA	NA	NA	AA	CT	TC	NA	NA	NA	NA	NA	NA	NA	NA	NA	NA	NA	NA	NA	NA	NA	NA	NA	NA	NA	NA	NA	NA	NA	NA	NA
771	SB	2011	SE	NA	NA	NA	NA	NA	NA	NA	NA	NA	NA	NA	NA	NA	NA	CC	TT	TT	GG	CC	AA	CC	GG	GG	TT	TT	CCA	AA	CC	CC	TT	CC	TT	GG	GG	GG	GG	AA	GG	GG	GG	AA
772	SB	2009	SE	NA	NA	NA	NA	NA	NA	NA	NA	NA	NA	NA	NA	NA	NA	TT	CC	NA	NA	NA	NA	NA	NA	NA	NA	NA	NA	NA	NA	NA	NA	NA	NA	NA	NA	NA	NA	NA	NA	NA	NA	NA
773	SB	2012	SE	NA	NA	NA	NA	NA	NA	NA	NA	NA	NA	NA	NA	NA	NA	TT	CC	NA	NA	NA	NA	NA	NA	NA	NA	NA	NA	NA	NA	NA	NA	NA	NA	NA	NA	NA	NA	NA	NA	NA	NA	NA
774	SB	2012	SE	NA	NA	NA	NA	NA	NA	NA	NA	NA	NA	NA	NA	NA	NA	CT	TC	NA	NA	NA	NA	NA	NA	NA	NA	NA	NA	NA	NA	NA	NA	NA	NA	NA	NA	NA	NA	NA	NA	NA	NA	NA
775	SB	2012	SE	NA	NA	NA	NA	NA	NA	NA	NA	NA	NA	NA	NA	NA	NA	TT	CC	NA	NA	NA	NA	NA	NA	NA	NA	NA	NA	NA	NA	NA	NA	NA	NA	NA	NA	NA	NA	NA	NA	NA	NA	NA
776	SB	2006	SE	NA	NA	NA	NA	NA	NA	NA	NA	NA	NA	NA	NA	NA	NA	TT	CC	NA	NA	NA	NA	NA	NA	NA	NA	NA	NA	NA	NA	NA	NA	NA	NA	NA	NA	NA	NA	NA	NA	NA	NA	NA
777	SB	2012	SE	NA	NA	NA	NA	NA	NA	NA	NA	NA	NA	NA	NA	NA	NA	NA	NA	NA	NA	NA	NA	NA	NA	NA	NA	NA	NA	NA	NA	NA	NA	NA	NA	NA	NA	NA	NA	NA	NA	NA	NA	NA
778	CBT	2012	SE	NA	NA	NA	NA	NA	NA	NA	NA	NA	NA	NA	NA	NA	CA	CT	TC	NA	NA	NA	NA	NA	NA	NA	NA	NA	NA	NA	NA	NA	NA	NA	NA	NA	NA	NA	NA	NA	NA	NA	NA	NA
779	SB	2009	IT	NA	NA	NA	NA	NA	NA	NA	NA	NA	NA	NA	NA	NA	NA	NA	NA	NA	NA	NA	NA	NA	NA	NA	NA	NA	NA	NA	NA	NA	NA	NA	NA	NA	NA	NA	NA	NA	NA	NA	NA	NA
780	SB	2013	SE	NA	NA	NA	NA	NA	NA	NA	NA	NA	NA	NA	NA	NA	NA	NA	NA	NA	NA	NA	NA	NA	NA	NA	NA	NA	NA	NA	NA	NA	NA	NA	NA	NA	NA	NA	NA	NA	NA	NA	NA	NA
781	SB	2011	NL	NA	NA	NA	NA	NA	NA	NA	NA	NA	NA	NA	NA	NA	NA	NA	NA	NA	NA	NA	NA	NA	NA	NA	NA	NA	NA	NA	NA	NA	NA	NA	NA	NA	NA	NA	NA	NA	NA	NA	NA	NA
782	SB	2012	SE	NA	NA	NA	NA	NA	NA	NA	NA	NA	NA	NA	NA	NA	NA	NA	NA	NA	NA	NA	NA	NA	NA	NA	NA	NA	NA	NA	NA	NA	NA	NA	NA	NA	NA	NA	NA	NA	NA	NA	NA	NA
783	SB	2012	SE	NA	NA	NA	NA	NA	NA	NA	NA	NA	NA	NA	NA	NA	NA	NA	NA	NA	NA	NA	NA	NA	NA	NA	NA	NA	NA	NA	NA	NA	NA	NA	NA	NA	NA	NA	NA	NA	NA	NA	NA	NA
784	SB	2009	SE	NA	NA	NA	NA	NA	NA	NA	NA	NA	NA	NA	NA	NA	NA	NA	NA	NA	NA	NA	NA	NA	NA	NA	NA	NA	NA	NA	NA	NA	NA	NA	NA	NA	NA	NA	NA	NA	NA	NA	NA	NA
785	SB	2015	SE	NA	NA	NA	NA	NA	NA	NA	NA	NA	NA	NA	NA	NA	NA	NA	NA	NA	NA	NA	NA	NA	NA	NA	NA	NA	NA	NA	NA	NA	NA	NA	NA	NA	NA	NA	NA	NA	NA	NA	NA	NA
786	CBT	2013	SE	NA	NA	NA	NA	NA	NA	NA	NA	NA	NA	NA	NA	NA	CA	CC	NA	CT	AG	CT	AG	CT	GG	GG	TT	TT	NA	AA	CC	CC	TT	CC	TT	GG	GG	GG	AG	AG	GG	GT	GG	AA
787	CBT	2011	NO	NA	NA	NA	NA	NA	NA	NA	NA	NA	NA	NA	NA	NA	AA	CT	TC	CT	GG	CC	AG	CC	AG	AG	NA	CT	NA	AG	CT	CT	TC	CT	NA	AG	AG	AG	AG	AA	GT	GG	GG	AA
788	CBT	2013	SE	NA	NA	NA	NA	NA	NA	NA	NA	NA	NA	NA	NA	NA	CA	CT	TC	NA	NA	NA	NA	NA	NA	NA	NA	NA	NA	NA	NA	NA	NA	NA	NA	NA	NA	NA	NA	NA	NA	NA	NA	NA
789	CBT	2013	SE	NA	NA	NA	NA	NA	NA	NA	NA	NA	NA	NA	NA	NA	CA	TT	NA	TT	GG	CC	AA	CC	AA	AA	GG	CC	CC	GG	TT	TT	CC	TT	CC	AA	AA	AA	GG	AA	TT	GG	CC	GG
790	CBT	2011	NO	NA	NA	NA	NA	NA	NA	NA	NA	NA	NA	NA	NA	NA	AA	CT	NA	NA	NA	NA	NA	NA	NA	NA	NA	NA	NA	NA	NA	NA	NA	NA	NA	NA	NA	NA	NA	NA	NA	NA	NA	NA
791	CBT	1999	SE	AA	TT	AA	AA	GT	GG	TT	AA	AA	AA	GA	GG	GA	CA	TT	NA	CT	GG	CC	AG	CC	AA	AA	GG	CC	CC	GG	TT	TT	CC	TT	CC	AA	AA	AA	AG	AA	TT	GG	CG	AG
792	CBT	2013	SE	NA	NA	NA	NA	NA	NA	NA	NA	NA	NA	NA	NA	NA	CA	CT	NA	CT	AG	CT	AG	CT	AG	AG	GT	CT	CCA	AG	CT	CT	TC	CT	CT	AG	AG	AG	AG	AG	GT	GT	CG	AG
793	CBT	2007	NO	NA	NA	NA	NA	NA	NA	NA	NA	NA	NA	NA	NA	NA	CA	NA	CC	CT	GG	CC	AG	CC	AA	AA	GG	CC	CC	GG	TT	TT	CC	TT	CC	AA	AA	AA	AG	AA	TT	GG	CG	AG
794	CBT	2013	NO	NA	NA	NA	NA	NA	NA	NA	NA	NA	NA	NA	NA	NA	CC	TT	NA	TT	GG	CC	AG	CC	AA	AA	GG	CC	CC	GG	TT	TT	CC	TT	CC	AA	AA	AA	AG	AA	TT	GG	CG	AG
795	SB	2011	SE	NA	NA	NA	NA	NA	NA	NA	NA	NA	NA	NA	NA	NA	AA	CT	TC	NA	NA	NA	NA	NA	NA	NA	NA	NA	NA	NA	NA	NA	NA	NA	NA	NA	NA	NA	NA	NA	NA	NA	NA	NA
796	CBT	2013	SE	NA	NA	NA	NA	NA	NA	NA	NA	NA	NA	NA	NA	NA	CC	TT	NA	NA	NA	NA	NA	NA	NA	NA	NA	NA	NA	NA	NA	NA	NA	NA	NA	NA	NA	NA	NA	NA	NA	NA	NA	NA
797	CBT	2012	SE	NA	NA	NA	NA	NA	NA	NA	NA	NA	NA	NA	NA	NA	AA	CC	NA	CT	AG	CT	AG	CT	GG	GG	TT	TT	NA	AA	CC	CC	TT	CC	TT	GG	GG	GG	AG	AG	GG	GT	GG	AA
798	CBT	2013	SE	NA	NA	NA	NA	NA	NA	NA	NA	NA	NA	NA	NA	NA	AA	TT	NA	CT	GG	CC	AG	CC	AA	AA	GG	CC	CC	GG	TT	TT	CC	TT	CC	AA	AA	AA	AG	AA	TT	GG	CG	AG
799	SB	2011	SE	NA	NA	NA	NA	NA	NA	NA	NA	NA	NA	NA	NA	NA	AA	CC	TT	TT	GG	CC	AA	CC	GG	GG	TT	TT	CCA	AA	CC	CC	TT	CC	TT	GG	GG	GG	AG	AA	GG	GG	GG	AA
800	CBT	2014	SE	NA	NA	NA	NA	NA	NA	NA	NA	NA	NA	NA	NA	NA	AA	NA	TC	NA	NA	NA	NA	NA	NA	NA	NA	NA	NA	NA	NA	NA	NA	NA	NA	NA	NA	NA	NA	NA	NA	NA	NA	NA
801	SB	2013	SE	NA	NA	NA	NA	NA	NA	NA	NA	NA	NA	NA	NA	NA	AA	CT	TC	NA	NA	NA	NA	NA	NA	NA	NA	NA	NA	NA	NA	NA	NA	NA	NA	NA	NA	NA	NA	NA	NA	NA	NA	NA
802	CBT	2011	SE	NA	NA	NA	NA	NA	NA	NA	NA	NA	NA	NA	NA	NA	AA	CC	NA	CC	AA	TT	GG	TT	GG	GG	TT	TT	CACA	AA	CC	CC	TT	CC	TT	GG	GG	GG	AA	GG	GG	TT	GG	AA
803	CBT	2012	SE	NA	NA	NA	NA	NA	NA	NA	NA	NA	NA	NA	NA	NA	CC	CT	NA	NA	NA	NA	NA	NA	NA	NA	NA	NA	NA	NA	NA	NA	NA	NA	NA	NA	NA	NA	NA	NA	NA	NA	NA	NA
804	CBT	2014	SE	NA	NA	NA	NA	NA	NA	NA	NA	NA	NA	NA	NA	NA	CA	CT	NA	NA	NA	NA	NA	NA	NA	NA	NA	NA	NA	NA	NA	NA	NA	NA	NA	NA	NA	NA	NA	NA	NA	NA	NA	NA
805	CBT	2009	SE	NA	NA	NA	NA	NA	NA	NA	NA	NA	NA	NA	NA	NA	AA	TT	TC	CT	GG	CC	AG	CC	AA	AA	GG	CC	CC	GG	TT	TT	CC	TT	CC	AA	AA	AA	AG	AA	TT	GG	CG	AG
806	CBT	2008	SE	AA	TT	AA	AA	TT	GG	TT	AA	AA	AA	GG	GG	AA	AA	TT	CC	NA	NA	NA	NA	NA	NA	NA	NA	NA	NA	NA	NA	NA	NA	NA	NA	NA	NA	NA	NA	NA	NA	NA	NA	NA
807	CBT	2010	NO	NA	NA	NA	NA	NA	NA	NA	NA	NA	NA	NA	NA	NA	CA	CT	NA	NA	NA	NA	NA	NA	NA	NA	NA	NA	NA	NA	NA	NA	NA	NA	NA	NA	NA	NA	NA	NA	NA	NA	NA	NA
808	CBT	2005	SE	NA	NA	NA	NA	NA	NA	NA	NA	NA	NA	NA	NA	NA	CA	NA	TT	NA	NA	NA	NA	NA	NA	NA	NA	NA	NA	NA	NA	NA	NA	NA	NA	NA	NA	NA	NA	NA	NA	NA	NA	NA
809	SB	2011	SE	NA	NA	NA	NA	NA	NA	NA	NA	NA	NA	NA	NA	NA	AA	CT	TC	NA	NA	NA	NA	NA	NA	NA	NA	NA	NA	NA	NA	NA	NA	NA	NA	NA	NA	NA	NA	NA	NA	NA	NA	NA
810	CBT	2013	SE	NA	NA	NA	NA	NA	NA	NA	NA	NA	NA	NA	NA	NA	CA	CC	NA	CT	AG	CT	AG	CT	GG	GG	TT	TT	NA	AA	CC	CC	TT	CC	TT	GG	GG	GG	AG	AG	GG	GT	GG	AA
811	CBT	2013	SE	NA	NA	NA	NA	NA	NA	NA	NA	NA	NA	NA	NA	NA	CA	TT	NA	CT	GG	CC	AG	CC	AA	AA	GG	CC	CC	GG	TT	TT	CC	TT	CC	AA	AA	AA	AG	AA	TT	GG	CG	AG
812	CBT	2013	SE	NA	NA	NA	NA	NA	NA	NA	NA	NA	NA	NA	NA	NA	CA	CT	TC	TT	GG	CC	AA	CC	AG	AG	NA	CT	NA	AG	CT	CT	TC	CT	NA	AG	AG	AG	GG	AA	GT	GG	CG	AG
813	CBT	2007	NO	AA	TT	AA	AA	GT	TG	CT	GA	GA	GA	AA	GG	GA	CC	CT	TC	CT	AG	CT	GG	CT	AG	AG	GT	CT	CCA	AG	CT	CT	TC	CT	CT	AG	AG	AG	AA	AG	GT	GT	GG	AA
814	CBT	2008	SE	NA	NA	NA	NA	NA	NA	NA	NA	NA	NA	NA	NA	NA	CA	TT	NA	TT	GG	CC	AA	CC	AA	AA	GG	CC	CC	GG	TT	TT	CC	TT	CC	AA	AA	AA	GG	AA	TT	GG	CC	GG
815	CBT	2011	SE	NA	NA	NA	NA	NA	NA	NA	NA	NA	NA	NA	NA	NA	CC	TT	NA	TT	GG	CC	AG	CC	AA	AA	GG	CC	CC	GG	TT	TT	CC	TT	CC	AA	AA	AA	AG	AA	TT	GG	CG	AG
816	CBT	2017	SE	NA	NA	NA	NA	NA	NA	NA	NA	NA	NA	NA	NA	NA	CA	CT	TC	CT	GG	CC	AG	CC	AG	AG	GT	CT	NA	AG	CT	CT	TC	CT	CT	AG	AG	AG	AG	AA	GT	GG	GG	AA
817	CBT	2016	SE	NA	NA	NA	NA	NA	NA	NA	NA	NA	NA	NA	NA	NA	AA	TT	CC	CT	GG	CC	AG	CC	AA	AA	GG	CC	CC	GG	TT	TT	CC	TT	CC	AA	AA	AA	AG	AA	TT	GG	CG	AG
818	CBT	2011	NO	NA	NA	NA	NA	NA	NA	NA	NA	NA	NA	NA	NA	NA	CA	CT	TC	CT	AG	CT	AG	CT	AG	AG	GT	CT	CCA	AG	CT	CT	TC	CT	CT	AG	AG	AG	AG	AG	GT	GT	CG	AG
819	CBT	2017	SE	NA	NA	NA	NA	NA	NA	NA	NA	NA	NA	NA	NA	NA	CA	TT	CC	NA	NA	NA	NA	NA	NA	NA	NA	NA	NA	NA	NA	NA	NA	NA	NA	NA	NA	NA	NA	NA	NA	NA	NA	NA
820	CBT	2015	SE	NA	NA	NA	NA	NA	NA	NA	NA	NA	NA	NA	NA	NA	CA	CC	TT	CT	AG	CT	AG	CT	GG	GG	TT	TT	NA	AA	CC	CC	TT	CC	TT	GG	GG	GG	AG	AG	GG	GT	GG	AA
821	CBT	2015	SE	NA	NA	NA	NA	NA	NA	NA	NA	NA	NA	NA	NA	NA	CA	CT	TC	TT	GG	CC	AA	CC	AG	AG	GT	CT	NA	AG	CT	CT	TC	CT	CT	AG	AG	AG	GG	AA	GT	GG	CG	AG
822	CBT	2013	NO	NA	NA	NA	NA	NA	NA	NA	NA	NA	NA	NA	NA	NA	AA	CC	TT	CC	AA	TT	GG	TT	GG	GG	TT	TT	CACA	AA	CC	CC	TT	CC	TT	GG	GG	GG	AA	GG	GG	TT	GG	AA
823	CBT	2010	NO	NA	NA	NA	NA	NA	NA	NA	NA	NA	NA	NA	NA	NA	CA	TT	CC	TT	NA	CC	AA	CC	AA	AA	NA	CC	CC	GG	TT	TT	CC	TT	NA	AA	AA	AA	GG	AA	TT	GG	CC	GG
824	CBT	2009	NO	NA	NA	NA	NA	NA	NA	NA	NA	NA	NA	NA	NA	NA	CA	CT	TC	CT	AG	CT	AG	CT	AG	AG	GT	CT	CCA	AG	CT	CT	TC	CT	CT	AG	AG	AG	AG	AG	GT	GT	CG	AG
825	CBT	2014	SE	NA	NA	NA	NA	NA	NA	NA	NA	NA	NA	NA	NA	NA	CC	TT	NA	CC	GG	CC	GG	CC	AA	AA	GG	CC	CC	GG	TT	TT	CC	TT	CC	AA	AA	AA	AA	AA	TT	GG	GG	AA
826	CBT	2015	SE	NA	NA	NA	NA	NA	NA	NA	NA	NA	NA	NA	NA	NA	CA	TT	CC	TT	GG	CC	AG	CC	AA	AA	GG	CC	CC	GG	TT	TT	CC	TT	CC	AA	AA	AA	AG	AA	TT	GG	CG	AG
827	CBT	2015	SE	NA	NA	NA	NA	NA	NA	NA	NA	NA	NA	NA	NA	NA	CA	TT	CC	CT	GG	CC	GG	CC	AA	AA	GG	CC	CC	GG	TT	TT	CC	TT	CC	AA	AA	AA	AA	AA	TT	GG	GG	AA
828	CBT	2016	NO	NA	NA	NA	NA	NA	NA	NA	NA	NA	NA	NA	NA	NA	CA	TT	CC	CT	GG	CC	GG	CC	AA	AA	GG	CC	CC	GG	TT	TT	CC	TT	CC	AA	AA	AA	AA	AA	TT	GG	GG	AA
829	CBT	2014	NO	NA	NA	NA	NA	NA	NA	NA	NA	NA	NA	NA	NA	NA	CC	CT	TC	CC	AG	CT	GG	CT	AG	AG	NA	CT	CCA	AG	CT	CT	TC	CT	NA	AG	AG	AG	AA	AG	GT	GT	GG	AA
830	CBT	2017	NO	NA	NA	NA	NA	NA	NA	NA	NA	NA	NA	NA	NA	NA	CC	CC	TT	CT	AG	CT	AG	CT	GG	GG	TT	TT	NA	AA	CC	CC	TT	CC	TT	GG	GG	GG	AG	AG	GG	GT	GG	AA
831	CBT	2017	SE	NA	NA	NA	NA	NA	NA	NA	NA	NA	NA	NA	NA	NA	CA	CT	TC	TT	GG	CC	AA	CC	AG	AG	GT	CT	NA	AG	CT	CT	TC	CT	CT	AG	AG	AG	GG	AA	GT	GG	CG	AG
832	CBT	2016	SE	NA	NA	NA	NA	NA	NA	NA	NA	NA	NA	NA	NA	NA	CA	TT	CC	NA	NA	NA	NA	NA	NA	NA	NA	NA	NA	NA	NA	NA	NA	NA	NA	NA	NA	NA	NA	NA	NA	NA	NA	NA
833	CBT	2015	SE	NA	NA	NA	NA	NA	NA	NA	NA	NA	NA	NA	NA	NA	CA	CT	TC	TT	GG	CC	AA	CC	AG	AG	GT	CT	NA	AG	CT	CT	TC	CT	CT	AG	AG	AG	GG	AA	GT	GG	CG	AG
834	CBT	2016	SE	NA	NA	NA	NA	NA	NA	NA	NA	NA	NA	NA	NA	NA	AA	CC	TT	CC	AA	TT	GG	TT	GG	GG	TT	TT	CACA	AA	CC	CC	TT	CC	TT	GG	GG	GG	AA	GG	GG	TT	GG	AA
835	CBT	2015	SE	NA	NA	NA	NA	NA	NA	NA	NA	NA	NA	NA	NA	NA	CA	CT	TC	NA	NA	NA	NA	NA	NA	NA	NA	NA	NA	NA	NA	NA	NA	NA	NA	NA	NA	NA	NA	NA	NA	NA	NA	NA
836	CBT	2014	SE	NA	NA	NA	NA	NA	NA	NA	NA	NA	NA	NA	NA	NA	AA	CT	NA	NA	NA	NA	NA	NA	NA	NA	NA	NA	NA	NA	NA	NA	NA	NA	NA	NA	NA	NA	NA	NA	NA	NA	NA	NA
837	CBT	2016	SE	NA	NA	NA	NA	NA	NA	NA	NA	NA	NA	NA	NA	NA	CA	CT	TC	NA	NA	NA	NA	NA	NA	NA	NA	NA	NA	NA	NA	NA	NA	NA	NA	NA	NA	NA	NA	NA	NA	NA	NA	NA
838	CBT	2017	SE	NA	NA	NA	NA	NA	NA	NA	NA	NA	NA	NA	NA	NA	AA	NA	CC	NA	NA	NA	NA	NA	NA	NA	NA	NA	NA	NA	NA	NA	NA	NA	NA	NA	NA	NA	NA	NA	NA	NA	NA	NA
839	CBT	2012	SE	NA	NA	NA	NA	NA	NA	NA	NA	NA	NA	NA	NA	NA	CA	TT	CC	TT	GG	CC	AA	CC	AA	AA	GG	CC	CC	GG	TT	TT	CC	TT	CC	AA	AA	AA	GG	AA	TT	GG	CC	GG
840	CBT	2017	SE	NA	NA	NA	NA	NA	NA	NA	NA	NA	NA	NA	NA	NA	AA	CT	TC	TT	GG	CC	AG	CC	AG	AG	GT	CT	NA	AG	CT	CT	TC	CT	CT	AG	AG	AG	AG	AA	GT	GG	GG	AA
841	CBT	2017	SE	NA	NA	NA	NA	NA	NA	NA	NA	NA	NA	NA	NA	NA	CA	TT	CC	TT	GG	CC	AA	CC	AA	AA	GG	CC	CC	GG	TT	TT	CC	TT	CC	AA	AA	AA	GG	AA	TT	GG	CC	GG
842	CBT	2014	SE	NA	NA	NA	NA	NA	NA	NA	NA	NA	NA	NA	NA	NA	CC	TT	NA	NA	NA	NA	NA	NA	NA	NA	NA	NA	NA	NA	NA	NA	NA	NA	NA	NA	NA	NA	NA	NA	NA	NA	NA	NA
843	CBT	2014	SE	NA	NA	NA	NA	NA	NA	NA	NA	NA	NA	NA	NA	NA	AA	TT	CC	TT	GG	CC	AG	CC	AA	AA	GG	CC	CC	GG	TT	TT	CC	TT	CC	AA	AA	AA	AG	AA	TT	GG	CG	AG
844	CBT	2008	NO	NA	NA	NA	NA	NA	NA	NA	NA	NA	NA	NA	NA	NA	CA	CT	TC	TT	GG	CC	AG	CC	AG	AG	GT	CT	NA	AG	CT	CT	TC	CT	CT	AG	AG	AG	AG	AA	GT	GG	GG	AA
845	CBT	2015	SE	NA	NA	NA	NA	NA	NA	NA	NA	NA	NA	NA	NA	NA	CA	CT	TC	NA	NA	NA	NA	NA	NA	NA	NA	NA	NA	NA	NA	NA	NA	NA	NA	NA	NA	NA	NA	NA	NA	NA	NA	NA
846	CBT	2014	NO	NA	NA	NA	NA	NA	NA	NA	NA	NA	NA	NA	NA	NA	CA	CT	TC	NA	NA	NA	NA	NA	NA	NA	NA	NA	NA	NA	NA	NA	NA	NA	NA	NA	NA	NA	NA	NA	NA	NA	NA	NA
847	CBT	2016	SE	NA	NA	NA	NA	NA	NA	NA	NA	NA	NA	NA	NA	NA	CA	TT	CC	NA	NA	NA	NA	NA	NA	NA	NA	NA	NA	NA	NA	NA	NA	NA	NA	NA	NA	NA	NA	NA	NA	NA	NA	NA
848	CBT	2017	SE	NA	NA	NA	NA	NA	NA	NA	NA	NA	NA	NA	NA	NA	CA	TT	CC	NA	NA	NA	NA	NA	NA	NA	NA	NA	NA	NA	NA	NA	NA	NA	NA	NA	NA	NA	NA	NA	NA	NA	NA	NA
849	CBT	2015	SE	NA	NA	NA	NA	NA	NA	NA	NA	NA	NA	NA	NA	NA	CA	TT	CC	TT	GG	CC	AG	CC	AA	AA	GG	CC	CC	GG	TT	TT	CC	TT	CC	AA	AA	AA	AG	AA	TT	GG	CG	AG
850	CBT	2008	SE	NA	NA	NA	NA	NA	NA	NA	NA	NA	NA	NA	NA	NA	CA	CT	NA	NA	NA	NA	NA	NA	NA	NA	NA	NA	NA	NA	NA	NA	NA	NA	NA	NA	NA	NA	NA	NA	NA	NA	NA	NA
851	CBT	2013	NO	NA	NA	NA	NA	NA	NA	NA	NA	NA	NA	NA	NA	NA	CA	CT	TC	NA	NA	NA	NA	NA	NA	NA	NA	NA	NA	NA	NA	NA	NA	NA	NA	NA	NA	NA	NA	NA	NA	NA	NA	NA
852	CBT	2015	SE	NA	NA	NA	NA	NA	NA	NA	NA	NA	NA	NA	NA	NA	CA	CT	TC	CT	GG	CC	AG	CC	AG	AG	GT	CT	NA	AG	CT	CT	TC	CT	CT	AG	AG	AG	AG	AA	GT	GG	GG	AA
853	CBT	2017	SE	NA	NA	NA	NA	NA	NA	NA	NA	NA	NA	NA	NA	NA	AA	CT	TC	CT	AG	CT	AG	CT	AG	AG	GT	CT	CCA	AG	CT	CT	TC	CT	CT	AG	AG	AG	AG	AG	GT	GT	CG	AG
854	CBT	2014	SE	NA	NA	NA	NA	NA	NA	NA	NA	NA	NA	NA	NA	NA	AA	TT	CC	TT	GG	CC	AA	CC	AA	AA	GG	CC	CC	GG	TT	TT	CC	TT	CC	AA	AA	AA	GG	AA	TT	GG	CC	GG
855	CBT	2017	SE	NA	NA	NA	NA	NA	NA	NA	NA	NA	NA	NA	NA	NA	CA	CT	TC	NA	NA	NA	NA	NA	NA	NA	NA	NA	NA	NA	NA	NA	NA	NA	NA	NA	NA	NA	NA	NA	NA	NA	NA	NA
856	CBT	2017	SE	NA	NA	NA	NA	NA	NA	NA	NA	NA	NA	NA	NA	NA	AA	CT	TC	NA	NA	NA	NA	NA	NA	NA	NA	NA	NA	NA	NA	NA	NA	NA	NA	NA	NA	NA	NA	NA	NA	NA	NA	NA
857	CBT	2017	SE	NA	NA	NA	NA	NA	NA	NA	NA	NA	NA	NA	NA	NA	AA	TT	CC	CT	GG	CC	GG	CC	AA	AA	NA	CC	CC	GG	TT	TT	CC	TT	NA	AA	AA	AA	AA	AA	TT	GG	GG	AA
858	CBT	2016	SE	NA	NA	NA	NA	NA	NA	NA	NA	NA	NA	NA	NA	NA	CA	CT	TC	TT	GG	CC	AA	CC	AG	AG	GT	CT	NA	AG	CT	CT	TC	CT	CT	AG	AG	AG	AG	AA	GT	GG	CG	AG
859	CBT	2011	SE	NA	NA	NA	NA	NA	NA	NA	NA	NA	NA	NA	NA	NA	CA	TT	NA	CT	GG	CC	AG	CC	AA	AA	GG	CC	CC	GG	TT	TT	CC	TT	CC	AA	AA	AA	AG	AA	TT	GG	CG	AG
860	CBT	2017	SE	NA	NA	NA	NA	NA	NA	NA	NA	NA	NA	NA	NA	NA	CA	TT	CC	NA	NA	NA	NA	NA	NA	NA	NA	NA	NA	NA	NA	NA	NA	NA	NA	NA	NA	NA	NA	NA	NA	NA	NA	NA
861	CBT	2016	SE	NA	NA	NA	NA	NA	NA	NA	NA	NA	NA	NA	NA	NA	AA	TT	CC	TT	GG	CC	AA	CC	AA	AA	GG	CC	CC	GG	TT	TT	CC	TT	CC	AA	AA	AA	GG	AA	TT	GG	CC	GG
862	CBT	2016	SE	NA	NA	NA	NA	NA	NA	NA	NA	NA	NA	NA	NA	NA	CA	CT	TC	CC	AG	CT	GG	CT	AG	AG	GT	CT	CCA	AG	CT	CT	TC	CT	CT	AG	AG	AG	AA	AG	GT	GT	GG	AA
863	CBT	2012	SE	NA	NA	NA	NA	NA	NA	NA	NA	NA	NA	NA	NA	NA	CA	CT	TC	NA	NA	NA	NA	NA	NA	NA	NA	NA	NA	NA	NA	NA	NA	NA	NA	NA	NA	NA	NA	NA	NA	NA	NA	NA
864	CBT	2014	SE	NA	NA	NA	NA	NA	NA	NA	NA	NA	NA	NA	NA	NA	CA	TT	CC	TT	NA	CC	AG	CC	AA	AA	NA	CC	CC	GG	TT	TT	CC	TT	NA	AA	AA	AA	AG	AA	TT	GG	CG	NA
865	CBT	2017	SE	NA	NA	NA	NA	NA	NA	NA	NA	NA	NA	NA	NA	NA	CA	TT	CC	NA	NA	NA	NA	NA	NA	NA	NA	NA	NA	NA	NA	NA	NA	NA	NA	NA	NA	NA	NA	NA	NA	NA	NA	NA
866	CBT	2016	SE	NA	NA	NA	NA	NA	NA	NA	NA	NA	NA	NA	NA	NA	CA	CT	TC	NA	NA	NA	NA	NA	NA	NA	NA	NA	NA	NA	NA	NA	NA	NA	NA	NA	NA	NA	NA	NA	NA	NA	NA	NA
867	CBT	2017	SE	NA	NA	NA	NA	NA	NA	NA	NA	NA	NA	NA	NA	NA	CA	CC	TT	CT	AG	CT	AG	CT	GG	GG	NA	TT	NA	AA	CC	CC	TT	CC	TT	GG	GG	GG	AG	AG	GG	GT	GG	AA
868	CBT	2009	SE	NA	NA	NA	NA	NA	NA	NA	NA	NA	NA	NA	NA	NA	CA	CT	TC	NA	NA	NA	NA	NA	NA	NA	NA	NA	NA	NA	NA	NA	NA	NA	NA	NA	NA	NA	NA	NA	NA	NA	NA	NA
869	CBT	2016	NO	NA	NA	NA	NA	NA	NA	NA	NA	NA	NA	NA	NA	NA	AA	CT	TC	NA	NA	NA	NA	NA	NA	NA	NA	NA	NA	NA	NA	NA	NA	NA	NA	NA	NA	NA	NA	NA	NA	NA	NA	NA
870	CBT	2007	NO	AA	TT	AA	AA	GT	GG	TT	AA	AA	AA	GA	GG	GA	CA	TT	CC	TT	GG	CC	AG	CC	AA	AA	GG	CC	CC	GG	TT	TT	CC	TT	CC	AA	AA	AA	AG	AA	TT	GG	CG	AG
871	CBT	2009	NO	AA	TT	AA	AA	TT	TG	NA	GA	GA	GA	GA	GG	AA	CA	CT	TC	NA	NA	NA	NA	NA	NA	NA	NA	NA	NA	NA	NA	NA	NA	NA	NA	NA	NA	NA	NA	NA	NA	NA	NA	NA
872	CBT	2007	NO	AA	TT	AA	AA	GT	GG	TT	AA	AA	AA	GA	GG	GA	CC	TT	CC	NA	NA	NA	NA	NA	NA	NA	NA	NA	NA	NA	NA	NA	NA	NA	NA	NA	NA	NA	NA	NA	NA	NA	NA	NA
873	CBT	2016	NO	NA	NA	NA	NA	NA	NA	NA	NA	NA	NA	NA	NA	NA	AA	NA	CC	NA	NA	NA	NA	NA	NA	NA	NA	NA	NA	NA	NA	NA	NA	NA	NA	NA	NA	NA	NA	NA	NA	NA	NA	NA
874	CBT	2001	NO	AA	TT	AA	AA	GT	GG	NA	AA	AA	AA	GA	GG	GA	CA	NA	CC	NA	NA	NA	NA	NA	NA	NA	NA	NA	NA	NA	NA	NA	NA	NA	NA	NA	NA	NA	NA	NA	NA	NA	NA	NA
875	CBT	2016	SE	NA	NA	NA	NA	NA	NA	NA	NA	NA	NA	NA	NA	NA	CA	TT	CC	NA	NA	NA	NA	NA	NA	NA	NA	NA	NA	NA	NA	NA	NA	NA	NA	NA	NA	NA	NA	NA	NA	NA	NA	NA
876	CBT	2017	SE	NA	NA	NA	NA	NA	NA	NA	NA	NA	NA	NA	NA	NA	CC	TT	CC	NA	NA	NA	NA	NA	NA	NA	NA	NA	NA	NA	NA	NA	NA	NA	NA	NA	NA	NA	NA	NA	NA	NA	NA	NA
877	CBT	2016	SE	NA	NA	NA	NA	NA	NA	NA	NA	NA	NA	NA	NA	NA	AA	CT	TC	NA	NA	NA	NA	NA	NA	NA	NA	NA	NA	NA	NA	NA	NA	NA	NA	NA	NA	NA	NA	NA	NA	NA	NA	NA
878	CBT	2015	NO	NA	NA	NA	NA	NA	NA	NA	NA	NA	NA	NA	NA	NA	CA	CT	TC	CT	AG	CT	GG	CT	AG	AG	GT	CT	CCA	AG	CT	CT	TC	CT	CT	AG	AG	AG	AA	AG	GT	GT	GG	AA
879	SB	2011	SE	NA	NA	NA	NA	NA	NA	NA	NA	NA	NA	NA	NA	NA	AA	TT	CC	NA	NA	NA	NA	NA	NA	NA	NA	NA	NA	NA	NA	NA	NA	NA	NA	NA	NA	NA	NA	NA	NA	NA	NA	NA
880	CBT	2013	NO	NA	NA	NA	NA	NA	NA	NA	NA	NA	NA	NA	NA	NA	CC	CT	TC	NA	NA	NA	NA	NA	NA	NA	NA	NA	NA	NA	NA	NA	NA	NA	NA	NA	NA	NA	NA	NA	NA	NA	NA	NA
881	CBT	2015	SE	NA	NA	NA	NA	NA	NA	NA	NA	NA	NA	NA	NA	NA	CA	CT	TC	NA	NA	NA	NA	NA	NA	NA	NA	NA	NA	NA	NA	NA	NA	NA	NA	NA	NA	NA	NA	NA	NA	NA	NA	NA
882	CBT	2017	SE	NA	NA	NA	NA	NA	NA	NA	NA	NA	NA	NA	NA	NA	AA	CT	TC	NA	NA	NA	NA	NA	NA	NA	NA	NA	NA	NA	NA	NA	NA	NA	NA	NA	NA	NA	NA	NA	NA	NA	NA	NA
883	CBT	2015	SE	NA	NA	NA	NA	NA	NA	NA	NA	NA	NA	NA	NA	NA	CA	CT	TC	NA	NA	NA	NA	NA	NA	NA	NA	NA	NA	NA	NA	NA	NA	NA	NA	NA	NA	NA	NA	NA	NA	NA	NA	NA
884	CBT	2008	NO	NA	NA	NA	NA	NA	NA	NA	NA	NA	NA	NA	NA	NA	CA	CT	TC	NA	NA	NA	NA	NA	NA	NA	NA	NA	NA	NA	NA	NA	NA	NA	NA	NA	NA	NA	NA	NA	NA	NA	NA	NA
885	CBT	2013	SE	NA	NA	NA	NA	NA	NA	NA	NA	NA	NA	NA	NA	NA	CC	CT	TC	NA	NA	NA	NA	NA	NA	NA	NA	NA	NA	NA	NA	NA	NA	NA	NA	NA	NA	NA	NA	NA	NA	NA	NA	NA
886	CBT	2012	SE	NA	NA	NA	NA	NA	NA	NA	NA	NA	NA	NA	NA	NA	CA	TT	NA	CC	GG	CC	GG	CC	AA	AA	GG	CC	CC	GG	TT	TT	CC	TT	CC	AA	AA	AA	AA	AA	TT	GG	GG	AA
887	CBT	2016	SE	NA	NA	NA	NA	NA	NA	NA	NA	NA	NA	NA	NA	NA	CA	TT	CC	TT	GG	CC	AA	CC	AA	AA	NA	CC	CC	GG	TT	TT	CC	TT	NA	AA	AA	AA	GG	AA	TT	GG	CC	GG
888	CBT	2011	SE	NA	NA	NA	NA	NA	NA	NA	NA	NA	NA	NA	NA	NA	CA	TT	CC	TT	GG	CC	AA	CC	AA	AA	GG	CC	CC	GG	TT	TT	CC	TT	CC	AA	AA	AA	GG	AA	TT	GG	CC	GG
889	CBT	2016	SE	NA	NA	NA	NA	NA	NA	NA	NA	NA	NA	NA	NA	NA	CC	TT	CC	CT	GG	CC	AG	CC	AA	AA	GG	CC	CC	GG	TT	TT	CC	TT	CC	AA	AA	AA	AG	AA	TT	GG	CG	AG
890	CBT	2017	SE	NA	NA	NA	NA	NA	NA	NA	NA	NA	NA	NA	NA	NA	CA	TT	CC	CT	GG	CC	GG	CC	AA	AA	GG	CC	CC	GG	TT	TT	CC	TT	CC	AA	AA	AA	AA	AA	TT	GG	GG	AA
891	CBT	2016	SE	NA	NA	NA	NA	NA	NA	NA	NA	NA	NA	NA	NA	NA	AA	CT	TC	CC	AG	CT	GG	CT	AG	AG	GT	CT	CCA	AG	CT	CT	TC	CT	CT	AG	AG	AG	AA	AG	GT	GT	GG	AA
892	CBT	2016	SE	NA	NA	NA	NA	NA	NA	NA	NA	NA	NA	NA	NA	NA	AA	TT	CC	NA	NA	NA	NA	NA	NA	NA	NA	NA	NA	NA	NA	NA	NA	NA	NA	NA	NA	NA	NA	NA	NA	NA	NA	NA
893	CBT	2010	SE	NA	NA	NA	NA	NA	NA	NA	NA	NA	NA	NA	NA	NA	CA	TT	NA	TT	GG	CC	AA	CC	AA	AA	GG	CC	CC	GG	TT	TT	CC	TT	CC	AA	AA	AA	GG	AA	TT	GG	CC	GG
894	CBT	2013	SE	NA	NA	NA	NA	NA	NA	NA	NA	NA	NA	NA	NA	NA	AA	CT	NA	NA	NA	NA	NA	NA	NA	NA	NA	NA	NA	NA	NA	NA	NA	NA	NA	NA	NA	NA	NA	NA	NA	NA	NA	NA
895	SB	2014	SE	NA	NA	NA	NA	NA	NA	NA	NA	NA	NA	NA	NA	NA	AA	TT	CC	NA	NA	NA	NA	NA	NA	NA	NA	NA	NA	NA	NA	NA	NA	NA	NA	NA	NA	NA	NA	NA	NA	NA	NA	NA
896	CBT	2012	SE	NA	NA	NA	NA	NA	NA	NA	NA	NA	NA	NA	NA	NA	CC	TT	NA	CT	NA	CC	NA	NA	NA	AA	GG	CC	NA	GG	TT	TT	CC	TT	CC	AA	AA	AA	AG	AA	TT	GG	CG	AG
897	CBT	2006	NO	GA	TT	AA	AA	GG	GG	TT	AA	AA	AA	AA	GG	GA	CC	TT	CC	NA	NA	NA	NA	NA	NA	NA	NA	NA	NA	NA	NA	NA	NA	NA	NA	NA	NA	NA	NA	NA	NA	NA	NA	NA
898	CBT	2004	NO	NA	NA	NA	NA	NA	NA	NA	NA	NA	NA	NA	NA	NA	CA	NA	CC	NA	NA	NA	NA	NA	NA	NA	NA	NA	NA	NA	NA	NA	NA	NA	NA	NA	NA	NA	NA	NA	NA	NA	NA	NA
899	CBT	2011	SE	NA	NA	NA	NA	NA	NA	NA	NA	NA	NA	NA	NA	NA	CA	CT	NA	NA	NA	NA	NA	NA	NA	NA	NA	NA	NA	NA	NA	NA	NA	NA	NA	NA	NA	NA	NA	NA	NA	NA	NA	NA
900	CBT	2014	SE	NA	NA	NA	NA	NA	NA	NA	NA	NA	NA	NA	NA	NA	AA	TT	NA	TT	GG	CC	AA	CC	AA	AA	GG	CC	CC	GG	TT	TT	CC	TT	CC	AA	AA	AA	GG	AA	TT	GG	CC	GG
901	SB	2013	US	NA	NA	NA	NA	NA	NA	NA	NA	NA	NA	NA	NA	NA	AA	TT	CC	NA	NA	NA	NA	NA	NA	NA	NA	NA	NA	NA	NA	NA	NA	NA	NA	NA	NA	NA	NA	NA	NA	NA	NA	NA
902	SB	2013	IT	NA	NA	NA	NA	NA	NA	NA	NA	NA	NA	NA	NA	NA	AA	TT	CC	NA	NA	NA	NA	NA	NA	NA	NA	NA	NA	NA	NA	NA	NA	NA	NA	NA	NA	NA	NA	NA	NA	NA	NA	NA
903	CBT	2012	SE	NA	NA	NA	NA	NA	NA	NA	NA	NA	NA	NA	NA	NA	CC	CT	NA	NA	NA	NA	NA	NA	NA	NA	NA	NA	NA	NA	NA	NA	NA	NA	NA	NA	NA	NA	NA	NA	NA	NA	NA	NA
904	CBT	2013	SE	NA	NA	NA	NA	NA	NA	NA	NA	NA	NA	NA	NA	NA	CC	TT	NA	TT	GG	CC	AG	CC	AA	AA	GG	CC	CC	GG	TT	TT	CC	TT	CC	AA	AA	AA	AG	AA	TT	GG	CG	AG
905	CBT	2002	SE	NA	NA	NA	NA	NA	NA	NA	NA	NA	NA	NA	NA	NA	CA	CT	TC	TT	GG	CC	AA	CC	AG	AG	GT	CT	NA	AG	CT	CT	TC	CT	CT	AG	AG	AG	GG	AA	GT	GG	CG	AG
906	CBT	2009	SE	NA	NA	NA	NA	NA	NA	NA	NA	NA	NA	NA	NA	NA	AA	TT	CC	TT	GG	CC	AG	CC	AA	AA	GG	CC	CC	GG	TT	TT	CC	TT	CC	AA	AA	AA	AG	AA	TT	GG	CG	AG
907	SB	2014	SE	NA	NA	NA	NA	NA	NA	NA	NA	NA	NA	NA	NA	NA	AA	TT	CC	NA	NA	NA	NA	NA	NA	NA	NA	NA	NA	NA	NA	NA	NA	NA	NA	NA	NA	NA	NA	NA	NA	NA	NA	NA
908	CBT	2009	SE	NA	NA	NA	NA	NA	NA	NA	NA	NA	NA	NA	NA	NA	CA	TT	CC	TT	GG	CC	AA	CC	AA	AA	GG	CC	CC	GG	TT	TT	CC	TT	CC	AA	AA	AA	GG	AA	TT	GG	CC	GG
909	CBT	2012	SE	NA	NA	NA	NA	NA	NA	NA	NA	NA	NA	NA	NA	NA	CA	TT	NA	CT	GG	CC	AG	CC	AA	AA	GG	CC	CC	GG	TT	TT	CC	TT	CC	AA	AA	AA	AG	AA	TT	GG	CG	AG
910	SB	2012	SE	NA	NA	NA	NA	NA	NA	NA	NA	NA	NA	NA	NA	NA	AA	CT	TC	NA	NA	NA	NA	NA	NA	NA	NA	NA	NA	NA	NA	NA	NA	NA	NA	NA	NA	NA	NA	NA	NA	NA	NA	NA
911	CBT	2011	SE	NA	NA	NA	NA	NA	NA	NA	NA	NA	NA	NA	NA	NA	AA	TT	NA	NA	NA	NA	NA	NA	NA	NA	NA	NA	NA	NA	NA	NA	NA	NA	NA	NA	NA	NA	NA	NA	NA	NA	NA	NA
912	CBT	2000	NO	AA	TT	AA	AA	GT	TG	NA	GA	GA	GA	AA	GG	GA	CA	NA	NA	NA	NA	NA	NA	NA	NA	NA	NA	NA	NA	NA	NA	NA	NA	NA	NA	NA	NA	NA	NA	NA	NA	NA	NA	NA
913	CBT	2000	NO	AA	TT	GA	AA	GT	GG	CT	NA	AA	AA	GA	GG	GA	CA	CT	NA	NA	NA	NA	NA	NA	NA	NA	NA	NA	NA	NA	NA	NA	NA	NA	NA	NA	NA	NA	NA	NA	NA	NA	NA	NA
914	CBT	2000	NO	AA	TT	NA	AA	GG	GG	CT	GA	AA	AA	AA	GG	GG	CA	CT	NA	NA	NA	NA	NA	NA	NA	NA	NA	NA	NA	NA	NA	NA	NA	NA	NA	NA	NA	NA	NA	NA	NA	NA	NA	NA
915	CBT	2000	NO	GA	TT	GA	AA	GT	TG	CT	GA	GA	GA	GG	GG	GA	CC	CT	NA	NA	NA	NA	NA	NA	NA	NA	NA	NA	NA	NA	NA	NA	NA	NA	NA	NA	NA	NA	NA	NA	NA	NA	NA	NA
916	CBT	2000	NO	AA	TT	GA	AA	GG	GG	TT	GA	AA	AA	AA	GG	NA	CC	TT	NA	NA	NA	NA	NA	NA	NA	NA	NA	NA	NA	NA	NA	NA	NA	NA	NA	NA	NA	NA	NA	NA	NA	NA	NA	NA
917	CBT	2000	NO	AA	TT	AA	AA	TT	TG	CT	GA	GA	GA	GA	GG	AA	CA	CT	NA	NA	NA	NA	NA	NA	NA	NA	NA	NA	NA	NA	NA	NA	NA	NA	NA	NA	NA	NA	NA	NA	NA	NA	NA	NA
918	CBT	2000	NO	AA	TT	AA	AA	GT	TG	NA	GA	GA	GA	AA	GG	GA	AA	NA	NA	NA	NA	NA	NA	NA	NA	NA	NA	NA	NA	NA	NA	NA	NA	NA	NA	NA	NA	NA	NA	NA	NA	NA	NA	NA
919	CBT	2000	NO	AA	TT	NA	AA	GG	GG	CT	NA	AA	AA	AA	GG	GG	CC	CT	NA	NA	NA	NA	NA	NA	NA	NA	NA	NA	NA	NA	NA	NA	NA	NA	NA	NA	NA	NA	NA	NA	NA	NA	NA	NA
920	CBT	2000	NO	AA	TT	AA	AA	GT	GG	NA	GA	AA	AA	GA	GG	GA	CC	NA	NA	NA	NA	NA	NA	NA	NA	NA	NA	NA	NA	NA	NA	NA	NA	NA	NA	NA	NA	NA	NA	NA	NA	NA	NA	NA
921	CBT	2000	NO	AA	TT	AA	AA	GG	GG	TT	NA	AA	AA	AA	GG	GG	NA	TT	NA	NA	NA	NA	NA	NA	NA	NA	NA	NA	NA	NA	NA	NA	NA	NA	NA	NA	NA	NA	NA	NA	NA	NA	NA	NA
922	CBT	2000	NO	GA	TT	GA	AA	GT	TT	CT	GG	GG	GG	GA	GG	AA	CC	CT	NA	NA	NA	NA	NA	NA	NA	NA	NA	NA	NA	NA	NA	NA	NA	NA	NA	NA	NA	NA	NA	NA	NA	NA	NA	NA
923	CBT	2000	NO	GA	TT	GA	AA	GT	TG	CT	GA	GA	GA	GG	GG	AA	CA	CT	NA	NA	NA	NA	NA	NA	NA	NA	NA	NA	NA	NA	NA	NA	NA	NA	NA	NA	NA	NA	NA	NA	NA	NA	NA	NA
924	CBT	2000	NO	AA	TT	AA	AA	GT	TG	TT	GA	GA	GA	AA	GG	GA	CC	TT	NA	NA	NA	NA	NA	NA	NA	NA	NA	NA	NA	NA	NA	NA	NA	NA	NA	NA	NA	NA	NA	NA	NA	NA	NA	NA
925	CBT	2000	NO	AA	TT	AA	AA	GT	TG	CT	GA	GA	GA	AA	GG	GA	CA	CT	NA	NA	NA	NA	NA	NA	NA	NA	NA	NA	NA	NA	NA	NA	NA	NA	NA	NA	NA	NA	NA	NA	NA	NA	NA	NA
926	CBT	2000	NO	AA	TT	AA	AA	TT	TT	CT	GG	GG	GG	AA	GG	AA	CA	CT	NA	NA	NA	NA	NA	NA	NA	NA	NA	NA	NA	NA	NA	NA	NA	NA	NA	NA	NA	NA	NA	NA	NA	NA	NA	NA
927	CBT	2000	NO	AA	TT	GA	AA	GT	GG	TT	GA	AA	AA	GA	GG	GA	CC	TT	NA	NA	NA	NA	NA	NA	NA	NA	NA	NA	NA	NA	NA	NA	NA	NA	NA	NA	NA	NA	NA	NA	NA	NA	NA	NA
928	CBT	2000	NO	AA	TT	GA	AA	GT	TG	CT	GA	GA	GA	AA	GG	GA	CC	CT	NA	NA	NA	NA	NA	NA	NA	NA	NA	NA	NA	NA	NA	NA	NA	NA	NA	NA	NA	NA	NA	NA	NA	NA	NA	NA
929	CBT	2001	NO	AA	TT	AA	AA	GG	GG	TT	AA	AA	AA	AA	GG	GG	CC	TT	CC	NA	NA	NA	NA	NA	NA	NA	NA	NA	NA	NA	NA	NA	NA	NA	NA	NA	NA	NA	NA	NA	NA	NA	NA	NA
930	CBT	2001	NO	AA	TT	AA	AA	GT	GG	TT	AA	AA	AA	GA	GG	GA	CA	TT	CC	NA	NA	NA	NA	NA	NA	NA	NA	NA	NA	NA	NA	NA	NA	NA	NA	NA	NA	NA	NA	NA	NA	NA	NA	NA
931	CBT	2001	NO	AA	TT	AA	AA	TT	GG	TT	AA	AA	AA	GG	GG	AA	CA	TT	CC	NA	NA	NA	NA	NA	NA	NA	NA	NA	NA	NA	NA	NA	NA	NA	NA	NA	NA	NA	NA	NA	NA	NA	NA	NA
932	CBT	2001	NO	AA	TT	AA	AA	TT	TT	CC	GG	GG	GG	AA	GG	AA	CC	CC	TT	CC	AA	TT	GG	TT	GG	GG	TT	TT	CACA	AA	CC	CC	TT	CC	TT	GG	GG	GG	AA	GG	GG	TT	GG	AA
933	CBT	2001	NO	GA	TT	GA	AA	GG	TG	CT	GA	GA	GA	GA	GG	GA	CC	CT	CC	CT	GG	CC	AG	CC	AG	AG	GT	CT	NA	AG	CT	CT	TC	CT	CT	AG	AG	AG	AG	AA	GT	GG	GG	AA
934	CBT	2001	NO	AA	TT	AA	AA	GT	TG	CT	GA	GA	GA	AA	GG	GA	CA	CT	TC	NA	NA	NA	NA	NA	NA	NA	NA	NA	NA	NA	NA	NA	NA	NA	NA	NA	NA	NA	NA	NA	NA	NA	NA	NA
935	CBT	2001	NO	GA	TT	GA	AA	GG	TG	CT	GA	GA	GA	GA	GG	GA	CA	CT	NA	NA	NA	NA	NA	NA	NA	NA	NA	NA	NA	NA	NA	NA	NA	NA	NA	NA	NA	NA	NA	NA	NA	NA	NA	NA
936	CBT	2001	NO	AA	TT	AA	AA	TT	TG	CT	GA	GA	GA	GA	GG	AA	CA	CT	TC	NA	NA	NA	NA	NA	NA	NA	NA	NA	NA	NA	NA	NA	NA	NA	NA	NA	NA	NA	NA	NA	NA	NA	NA	NA
937	CBT	2001	NO	AA	TT	AA	AA	GG	GG	TT	AA	AA	AA	AA	GG	GG	CC	TT	CC	NA	NA	NA	NA	NA	NA	NA	NA	NA	NA	NA	NA	NA	NA	NA	NA	NA	NA	NA	NA	NA	NA	NA	NA	NA
938	CBT	2001	NO	AA	TT	AA	AA	TT	TT	CC	GG	GG	GG	AA	GG	AA	CC	CC	TT	CC	AA	TT	GG	TT	GG	GG	NA	TT	CACA	AA	CC	CC	TT	CC	NA	GG	GG	GG	AA	GG	GG	TT	GG	AA
939	CBT	2001	NO	AA	TT	AA	AA	GG	GG	TT	AA	AA	AA	AA	GG	GG	CA	TT	CC	CC	GG	CC	GG	CC	AA	AA	GG	CC	CC	GG	TT	TT	CC	TT	CC	AA	AA	AA	AA	AA	TT	GG	GG	AA
940	CBT	2001	NO	AA	TT	AA	AA	TT	TG	CT	NA	GA	GA	GA	GG	AA	CA	CT	NA	NA	NA	NA	NA	NA	NA	NA	NA	NA	NA	NA	NA	NA	NA	NA	NA	NA	NA	NA	NA	NA	NA	NA	NA	NA
941	CBT	2001	NO	GA	TT	GA	AA	GG	TG	CT	GA	GA	GA	GA	GG	GA	CA	CT	TC	NA	NA	NA	NA	NA	NA	NA	NA	NA	NA	NA	NA	NA	NA	NA	NA	NA	NA	NA	NA	NA	NA	NA	NA	NA
942	CBT	2001	NO	AA	TT	AA	AA	GT	GG	TT	NA	AA	AA	GA	GG	GA	CA	TT	NA	NA	NA	NA	NA	NA	NA	NA	NA	NA	NA	NA	NA	NA	NA	NA	NA	NA	NA	NA	NA	NA	NA	NA	NA	NA
943	CBT	2001	NO	AA	TT	AA	AA	GT	TG	CT	GA	GA	GA	AA	GG	GA	CA	CT	NA	NA	NA	NA	NA	NA	NA	NA	NA	NA	NA	NA	NA	NA	NA	NA	NA	NA	NA	NA	NA	NA	NA	NA	NA	NA
944	CBT	2001	NO	AA	TT	AA	AA	GG	GG	TT	AA	AA	AA	AA	GG	GG	CA	TT	CC	NA	NA	NA	NA	NA	NA	NA	NA	NA	NA	NA	NA	NA	NA	NA	NA	NA	NA	NA	NA	NA	NA	NA	NA	NA
945	CBT	2001	NO	GA	TT	GA	AA	GT	TT	CT	GG	GG	GG	GA	GG	AA	CC	CT	NA	NA	NA	NA	NA	NA	NA	NA	NA	NA	NA	NA	NA	NA	NA	NA	NA	NA	NA	NA	NA	NA	NA	NA	NA	NA
946	CBT	2001	NO	AA	TT	NA	AA	GT	GG	CT	NA	AA	AA	GA	GG	GA	AA	CT	NA	NA	NA	NA	NA	NA	NA	NA	NA	NA	NA	NA	NA	NA	NA	NA	NA	NA	NA	NA	NA	NA	NA	NA	NA	NA
947	CBT	2001	NO	AA	TT	AA	AA	GT	TG	CT	GA	GA	GA	AA	GG	GA	CA	CT	NA	NA	NA	NA	NA	NA	NA	NA	NA	NA	NA	NA	NA	NA	NA	NA	NA	NA	NA	NA	NA	NA	NA	NA	NA	NA
948	CBT	2001	NO	AA	TT	AA	AA	TT	TG	NA	GA	GA	GA	GA	GG	AA	CA	NA	TC	NA	NA	NA	NA	NA	NA	NA	NA	NA	NA	NA	NA	NA	NA	NA	NA	NA	NA	NA	NA	NA	NA	NA	NA	NA
949	CBT	2001	NO	AA	TT	AA	AA	TT	TG	CT	GA	GA	GA	GA	GG	AA	AA	CT	NA	NA	NA	NA	NA	NA	NA	NA	NA	NA	NA	NA	NA	NA	NA	NA	NA	NA	NA	NA	NA	NA	NA	NA	NA	NA
950	CBT	2001	NO	GA	TT	GA	AA	GT	TT	CC	GG	GG	GG	GA	GG	AA	NA	CC	NA	CT	AG	CT	AG	NA	GG	GG	TT	TT	NA	AA	CC	CC	TT	CC	TT	GG	GG	GG	AG	AG	GG	GT	GG	AA
951	CBT	2001	NO	AA	TT	AA	AA	GT	GG	TT	AA	AA	AA	GA	GG	GA	CA	TT	CC	CT	GG	CC	AG	CC	AA	AA	GG	CC	CC	GG	TT	TT	CC	TT	CC	AA	AA	AA	AG	AA	TT	GG	CG	AG
952	CBT	2001	NO	AA	TT	AA	AA	GT	TG	CT	GA	GA	GA	AA	GG	GA	CA	CT	NA	NA	NA	NA	NA	NA	NA	NA	NA	NA	NA	NA	NA	NA	NA	NA	NA	NA	NA	NA	NA	NA	NA	NA	NA	NA
953	CBT	2001	NO	AA	TT	AA	AA	TT	TT	CC	GG	GG	GG	AA	GG	AA	CA	CC	TT	CC	AA	TT	GG	TT	GG	GG	TT	TT	CACA	AA	CC	CC	TT	CC	TT	GG	GG	GG	AA	GG	GG	TT	GG	AA
954	CBT	2001	NO	GA	TT	GA	AA	GG	TG	CT	GA	GA	GA	GA	GG	GA	CA	CT	NA	NA	NA	NA	NA	NA	NA	NA	NA	NA	NA	NA	NA	NA	NA	NA	NA	NA	NA	NA	NA	NA	NA	NA	NA	NA
955	CBT	2002	NO	AA	TT	NA	AA	TT	TT	NA	GG	GG	GG	AA	GG	AA	CA	NA	NA	CC	AA	TT	GG	TT	GG	GG	NA	TT	CACA	AA	CC	CC	TT	CC	TT	GG	GG	GG	AA	GG	GG	TT	GG	AA
956	CBT	2002	NO	GA	TT	GA	AA	GT	TG	CT	GA	GA	GA	GG	GG	AA	CA	CT	TC	NA	NA	NA	NA	NA	NA	NA	NA	NA	NA	NA	NA	NA	NA	NA	NA	NA	NA	NA	NA	NA	NA	NA	NA	NA
957	CBT	2002	NO	AA	TT	AA	AA	GG	GG	TT	AA	AA	AA	AA	GG	GG	CA	TT	NA	NA	NA	NA	NA	NA	NA	NA	NA	NA	NA	NA	NA	NA	NA	NA	NA	NA	NA	NA	NA	NA	NA	NA	NA	NA
958	CBT	2002	NO	GA	TT	GA	AA	GT	TG	CT	GA	GA	GA	GG	GG	AA	CA	CT	TC	NA	NA	NA	NA	NA	NA	NA	NA	NA	NA	NA	NA	NA	NA	NA	NA	NA	NA	NA	NA	NA	NA	NA	NA	NA
959	CBT	2002	NO	GA	TT	GA	AA	GT	TT	CC	GG	GG	GG	GA	GG	AA	NA	CC	TT	NA	NA	NA	NA	NA	NA	NA	NA	NA	NA	NA	NA	NA	NA	NA	NA	NA	NA	NA	NA	NA	NA	NA	NA	NA
960	CBT	2002	NO	AA	TT	AA	AA	GT	TG	CT	GA	GA	GA	AA	GG	GA	CC	CT	NA	NA	NA	NA	NA	NA	NA	NA	NA	NA	NA	NA	NA	NA	NA	NA	NA	NA	NA	NA	NA	NA	NA	NA	NA	NA
961	CBT	2002	NO	GA	TT	GA	AA	GT	TT	CC	GG	GG	GG	GA	GG	AA	CA	CC	TT	CT	AG	CT	AG	CT	GG	GG	TT	TT	NA	AA	CC	CC	TT	CC	TT	GG	GG	GG	AG	AG	GG	GT	GG	AA
962	CBT	2002	NO	AA	TT	AA	AA	GT	GG	TT	AA	AA	AA	GA	GG	GA	CA	TT	CC	NA	NA	NA	NA	NA	NA	NA	NA	NA	NA	NA	NA	NA	NA	NA	NA	NA	NA	NA	NA	NA	NA	NA	NA	NA
963	CBT	2002	NO	AA	TT	AA	AA	GG	GG	CT	AA	AA	AA	AA	GG	GG	AA	CT	NA	NA	NA	NA	NA	NA	NA	NA	NA	NA	NA	NA	NA	NA	NA	NA	NA	NA	NA	NA	NA	NA	NA	NA	NA	NA
964	CBT	2002	NO	GA	TT	GA	AA	GG	TG	CT	GA	GA	GA	GA	GG	GA	CA	CT	TC	NA	NA	NA	NA	NA	NA	NA	NA	NA	NA	NA	NA	NA	NA	NA	NA	NA	NA	NA	NA	NA	NA	NA	NA	NA
965	CBT	2002	NO	GA	TT	GA	AA	GG	TG	CT	GA	GA	GA	GA	GG	GA	CC	CT	TC	NA	NA	NA	NA	NA	NA	NA	NA	NA	NA	NA	NA	NA	NA	NA	NA	NA	NA	NA	NA	NA	NA	NA	NA	NA
966	CBT	2002	NO	AA	TT	AA	AA	GT	GG	TT	AA	AA	AA	GA	GG	GA	CC	TT	CC	NA	NA	NA	NA	NA	NA	NA	NA	NA	NA	NA	NA	NA	NA	NA	NA	NA	NA	NA	NA	NA	NA	NA	NA	NA
967	CBT	2002	NO	AA	TT	NA	AA	GT	TG	CT	GA	GA	GA	AA	GG	GA	CA	CT	NA	NA	NA	NA	NA	NA	NA	NA	NA	NA	NA	NA	NA	NA	NA	NA	NA	NA	NA	NA	NA	NA	NA	NA	NA	NA
968	CBT	2002	NO	AA	TT	AA	AA	GT	GG	TT	AA	AA	AA	GA	GG	GA	CA	TT	NA	CT	GG	CC	AG	CC	AA	AA	GG	CC	CC	GG	TT	TT	CC	TT	CC	AA	AA	AA	AG	AA	TT	GG	CG	AG
969	CBT	2002	NO	GA	TT	GA	AA	GG	TG	CT	GA	GA	GA	GA	GG	GA	CA	CT	TC	NA	NA	NA	NA	NA	NA	NA	NA	NA	NA	NA	NA	NA	NA	NA	NA	NA	NA	NA	NA	NA	NA	NA	NA	NA
970	CBT	2002	NO	AA	TT	AA	AA	GT	GG	CT	NA	AA	AA	GA	GG	GA	CC	CT	NA	NA	NA	NA	NA	NA	NA	NA	NA	NA	NA	NA	NA	NA	NA	NA	NA	NA	NA	NA	NA	NA	NA	NA	NA	NA
971	CBT	2002	NO	AA	TT	AA	AA	TT	TG	CT	GA	GA	GA	GA	GG	AA	CA	CT	TC	NA	NA	NA	NA	NA	NA	NA	NA	NA	NA	NA	NA	NA	NA	NA	NA	NA	NA	NA	NA	NA	NA	NA	NA	NA
972	CBT	2002	NO	AA	TT	AA	AA	GT	GG	TT	AA	AA	AA	GA	GG	GA	CC	TT	CC	NA	NA	NA	NA	NA	NA	NA	NA	NA	NA	NA	NA	NA	NA	NA	NA	NA	NA	NA	NA	NA	NA	NA	NA	NA
973	CBT	2002	NO	AA	TT	AA	AA	TT	GG	TT	AA	AA	AA	GG	GG	AA	CC	TT	CC	NA	NA	NA	NA	NA	NA	NA	NA	NA	NA	NA	NA	NA	NA	NA	NA	NA	NA	NA	NA	NA	NA	NA	NA	NA
974	CBT	2002	NO	GA	TT	GA	AA	GT	TG	CT	GA	GA	GA	GG	GG	AA	CA	CT	TC	NA	NA	NA	NA	NA	NA	NA	NA	NA	NA	NA	NA	NA	NA	NA	NA	NA	NA	NA	NA	NA	NA	NA	NA	NA
975	CBT	2002	NO	AA	TT	AA	AA	TT	TT	CT	GG	GG	GG	AA	GG	AA	CC	NA	TT	NA	NA	NA	NA	NA	NA	NA	NA	NA	NA	NA	NA	NA	NA	NA	NA	NA	NA	NA	NA	NA	NA	NA	NA	NA
976	CBT	2002	NO	AA	TT	AA	AA	GT	TG	CT	GA	GA	GA	AA	GG	GA	CA	CT	TC	NA	NA	NA	NA	NA	NA	NA	NA	NA	NA	NA	NA	NA	NA	NA	NA	NA	NA	NA	NA	NA	NA	NA	NA	NA
977	CBT	2002	NO	GA	TT	GA	AA	GG	TG	CT	GA	GA	GA	GA	GG	GA	CC	CT	TC	NA	NA	NA	NA	NA	NA	NA	NA	NA	NA	NA	NA	NA	NA	NA	NA	NA	NA	NA	NA	NA	NA	NA	NA	NA
978	CBT	2002	NO	AA	TT	AA	AA	GG	GG	TT	AA	AA	AA	AA	GG	GG	CA	TT	CC	CT	GG	CC	GG	CC	AA	AA	GG	CC	CC	GG	TT	TT	CC	TT	CC	AA	AA	AA	AA	AA	TT	GG	GG	AA
979	CBT	2002	NO	AA	TT	AA	AA	GT	GG	TT	AA	AA	AA	GA	GG	GA	CC	TT	CC	NA	NA	NA	NA	NA	NA	NA	NA	NA	NA	NA	NA	NA	NA	NA	NA	NA	NA	NA	NA	NA	NA	NA	NA	NA
980	CBT	2002	NO	AA	TT	AA	AA	TT	TG	TT	GA	GA	GA	GA	GG	AA	CC	NA	TC	NA	NA	NA	NA	NA	NA	NA	NA	NA	NA	NA	NA	NA	NA	NA	NA	NA	NA	NA	NA	NA	NA	NA	NA	NA
981	CBT	2002	NO	AA	TT	AA	AA	GT	TG	CT	GA	GA	GA	AA	GG	GA	CA	CT	TC	NA	NA	NA	NA	NA	NA	NA	NA	NA	NA	NA	NA	NA	NA	NA	NA	NA	NA	NA	NA	NA	NA	NA	NA	NA
982	CBT	2002	NO	AA	TT	AA	AA	TT	NA	TT	AA	AA	AA	GG	GG	AA	CA	TT	NA	NA	NA	NA	NA	NA	NA	NA	NA	NA	NA	NA	NA	NA	NA	NA	NA	NA	NA	NA	NA	NA	NA	NA	NA	NA
983	CBT	2002	NO	AA	TT	AA	AA	GT	GG	TT	AA	AA	AA	GA	GG	GA	CA	TT	NA	NA	NA	NA	NA	NA	NA	NA	NA	NA	NA	NA	NA	NA	NA	NA	NA	NA	NA	NA	NA	NA	NA	NA	NA	NA
984	CBT	2002	NO	GA	TT	GA	AA	GT	TT	CT	GG	GG	GG	GA	GG	GA	CA	NA	TT	NA	NA	NA	NA	NA	NA	NA	NA	NA	NA	NA	NA	NA	NA	NA	NA	NA	NA	NA	NA	NA	NA	NA	NA	NA
985	CBT	2002	NO	AA	TT	AA	AA	GT	TG	CT	GA	GA	GA	AA	GG	GA	AA	CT	NA	NA	NA	NA	NA	NA	NA	NA	NA	NA	NA	NA	NA	NA	NA	NA	NA	NA	NA	NA	NA	NA	NA	NA	NA	NA
986	CBT	2002	NO	AA	TT	AA	AA	GT	TG	CT	GA	GA	GA	AA	GG	GA	CA	CT	TC	NA	NA	NA	NA	NA	NA	NA	NA	NA	NA	NA	NA	NA	NA	NA	NA	NA	NA	NA	NA	NA	NA	NA	NA	NA
987	CBT	2002	NO	GA	TT	GA	AA	GT	TG	CT	GA	GA	GA	GG	GG	AA	CA	CT	TC	NA	NA	NA	NA	NA	NA	NA	NA	NA	NA	NA	NA	NA	NA	NA	NA	NA	NA	NA	NA	NA	NA	NA	NA	NA
988	CBT	2002	NO	AA	TT	AA	AA	GT	TG	CT	GA	GA	GA	AA	GG	GA	CA	CT	TC	NA	NA	NA	NA	NA	NA	NA	NA	NA	NA	NA	NA	NA	NA	NA	NA	NA	NA	NA	NA	NA	NA	NA	NA	NA
989	CBT	2002	NO	GA	TT	GA	AA	GG	TG	CT	GA	GA	GA	GA	GG	GA	CA	CT	TC	NA	NA	NA	NA	NA	NA	NA	NA	NA	NA	NA	NA	NA	NA	NA	NA	NA	NA	NA	NA	NA	NA	NA	NA	NA
990	CBT	2002	NO	AA	NA	AA	AA	GT	GG	TT	AA	AA	AA	GG	GG	AA	CA	TT	CC	NA	NA	NA	NA	NA	NA	NA	NA	NA	NA	NA	NA	NA	NA	NA	NA	NA	NA	NA	NA	NA	NA	NA	NA	NA
991	CBT	2002	NO	AA	TT	AA	AA	GT	GG	TT	AA	AA	AA	GA	GG	GA	CC	TT	NA	NA	NA	NA	NA	NA	NA	NA	NA	NA	NA	NA	NA	NA	NA	NA	NA	NA	NA	NA	NA	NA	NA	NA	NA	NA
992	CBT	2002	NO	AA	TT	AA	AA	GG	GG	NA	AA	AA	AA	AA	GG	GG	CC	NA	NA	CC	GG	CC	GG	CC	AA	AA	GG	CC	CC	GG	TT	TT	CC	TT	CC	AA	AA	AA	AA	AA	TT	GG	GG	AA
993	CBT	2002	NO	AA	TT	AA	AA	GG	GG	TT	AA	AA	AA	AA	GG	NA	CC	TT	CC	NA	NA	NA	NA	NA	NA	NA	NA	NA	NA	NA	NA	NA	NA	NA	NA	NA	NA	NA	NA	NA	NA	NA	NA	NA
994	CBT	2002	NO	AA	TT	AA	AA	TT	GG	TT	AA	AA	AA	GG	GG	AA	CC	TT	NA	NA	NA	NA	NA	NA	NA	NA	NA	NA	NA	NA	NA	NA	NA	NA	NA	NA	NA	NA	NA	NA	NA	NA	NA	NA
995	CBT	2002	NO	AA	TT	AA	AA	GT	TG	CT	GA	GA	GA	AA	GG	GA	CA	CT	NA	NA	NA	NA	NA	NA	NA	NA	NA	NA	NA	NA	NA	NA	NA	NA	NA	NA	NA	NA	NA	NA	NA	NA	NA	NA
996	CBT	2002	NO	AA	TT	AA	AA	TT	GG	TT	AA	AA	AA	GG	GG	AA	CA	TT	CC	NA	NA	NA	NA	NA	NA	NA	NA	NA	NA	NA	NA	NA	NA	NA	NA	NA	NA	NA	NA	NA	NA	NA	NA	NA
997	CBT	2002	NO	AA	TT	AA	AA	TT	TG	CT	GA	GA	GA	GA	GG	AA	CA	CT	TC	NA	NA	NA	NA	NA	NA	NA	NA	NA	NA	NA	NA	NA	NA	NA	NA	NA	NA	NA	NA	NA	NA	NA	NA	NA
998	CBT	2003	NO	NA	TT	GA	AA	GG	TG	CT	GA	GA	GA	GA	GG	GA	CC	CT	NA	NA	NA	NA	NA	NA	NA	NA	NA	NA	NA	NA	NA	NA	NA	NA	NA	NA	NA	NA	NA	NA	NA	NA	NA	NA
999	CBT	2003	NO	AA	TT	AA	AA	TT	GG	TT	AA	AA	AA	GG	GG	AA	CA	TT	CC	NA	NA	NA	NA	NA	NA	NA	NA	NA	NA	NA	NA	NA	NA	NA	NA	NA	NA	NA	NA	NA	NA	NA	NA	NA
1000	CBT	2003	NO	GA	TT	GA	AA	GT	TT	CT	GG	GG	GG	GA	GG	GA	AA	CT	NA	NA	NA	NA	NA	NA	NA	NA	NA	NA	NA	NA	NA	NA	NA	NA	NA	NA	NA	NA	NA	NA	NA	NA	NA	NA
1001	CBT	2003	NO	GA	TT	GA	AA	GG	TG	TT	GA	GA	GA	GA	GG	GA	CA	TT	NA	NA	NA	NA	NA	NA	NA	NA	NA	NA	NA	NA	NA	NA	NA	NA	NA	NA	NA	NA	NA	NA	NA	NA	NA	NA
1002	CBT	2003	NO	GG	TT	GA	AA	GG	TT	CC	GG	GG	GG	GG	GG	AA	CC	CC	NA	TT	GG	CC	AA	CC	GG	GG	TT	TT	CCA	AA	CC	CC	TT	CC	TT	GG	GG	GG	GG	AA	GG	GG	GG	AA
1003	CBT	2003	NO	GA	TT	GA	AA	GG	TG	CT	GA	GA	GA	GA	GG	GA	CA	CT	NA	NA	NA	NA	NA	NA	NA	NA	NA	NA	NA	NA	NA	NA	NA	NA	NA	NA	NA	NA	NA	NA	NA	NA	NA	NA
1004	CBT	2003	NO	AA	TT	AA	AA	TT	TG	CT	GA	GA	GA	GA	GG	AA	CC	CT	TC	NA	NA	NA	NA	NA	NA	NA	NA	NA	NA	NA	NA	NA	NA	NA	NA	NA	NA	NA	NA	NA	NA	NA	NA	NA
1005	CBT	2003	NO	AA	TT	AA	AA	GG	GG	TT	AA	AA	AA	AA	GG	GG	NA	TT	NA	NA	NA	NA	NA	NA	NA	NA	NA	NA	NA	NA	NA	NA	NA	NA	NA	NA	NA	NA	NA	NA	NA	NA	NA	NA
1006	CBT	2003	NO	AA	TT	GA	AA	NA	TG	CT	GA	GA	GA	GA	GG	AA	CA	CT	NA	NA	NA	NA	NA	NA	NA	NA	NA	NA	NA	NA	NA	NA	NA	NA	NA	NA	NA	NA	NA	NA	NA	NA	NA	NA
1007	CBT	2003	NO	AA	TT	GA	AA	GT	GG	NA	NA	AA	AA	GA	GG	GA	CC	NA	NA	CT	GG	CC	AG	CC	AA	AA	GG	CC	CC	GG	TT	TT	CC	TT	CC	AA	AA	AA	AG	AA	TT	GG	CG	AG
1008	CBT	2003	NO	GA	TT	GA	AA	GT	TG	CT	GA	GA	GA	GG	GG	AA	CA	CT	TC	NA	NA	NA	NA	NA	NA	NA	NA	NA	NA	NA	NA	NA	NA	NA	NA	NA	NA	NA	NA	NA	NA	NA	NA	NA
1009	CBT	2003	NO	AA	TT	AA	AA	GT	GG	TT	AA	AA	AA	GA	GG	GA	CC	TT	CC	NA	NA	NA	NA	NA	NA	NA	NA	NA	NA	NA	NA	NA	NA	NA	NA	NA	NA	NA	NA	NA	NA	NA	NA	NA
1010	CBT	2003	NO	AA	TT	AA	AA	GT	TG	CT	GA	GA	GA	AA	GG	GA	CA	CT	NA	NA	NA	NA	NA	NA	NA	NA	NA	NA	NA	NA	NA	NA	NA	NA	NA	NA	NA	NA	NA	NA	NA	NA	NA	NA
1011	CBT	2003	NO	AA	TT	AA	AA	GT	TG	CT	GA	GA	GA	AA	GG	GA	CC	CT	NA	NA	NA	NA	NA	NA	NA	NA	NA	NA	NA	NA	NA	NA	NA	NA	NA	NA	NA	NA	NA	NA	NA	NA	NA	NA
1012	CBT	2003	NO	AA	TT	AA	AA	TT	TG	NA	GA	GA	GA	GA	GG	AA	CA	NA	TC	CT	AG	CT	AG	CT	AG	AG	GT	CT	CCA	AG	CT	CT	TC	CT	CT	AG	AG	AG	AG	AG	GT	GT	CG	AG
1013	CBT	2003	NO	GA	TT	GA	AA	GG	TG	CT	GA	GA	GA	GA	GG	GA	CC	CT	NA	NA	NA	NA	NA	NA	NA	NA	NA	NA	NA	NA	NA	NA	NA	NA	NA	NA	NA	NA	NA	NA	NA	NA	NA	NA
1014	CBT	2003	NO	AA	TT	AA	AA	TT	TG	CT	GA	GA	GA	GA	GG	AA	CA	CT	NA	NA	NA	NA	NA	NA	NA	NA	NA	NA	NA	NA	NA	NA	NA	NA	NA	NA	NA	NA	NA	NA	NA	NA	NA	NA
1015	CBT	2003	NO	AA	TT	AA	AA	TT	GG	TT	AA	AA	AA	GG	GG	AA	CA	TT	CC	NA	NA	NA	NA	NA	NA	NA	NA	NA	NA	NA	NA	NA	NA	NA	NA	NA	NA	NA	NA	NA	NA	NA	NA	NA
1016	CBT	2003	NO	GA	TT	GA	AA	GT	TT	CC	GG	GG	GG	GA	GG	AA	CC	CC	TT	NA	NA	NA	NA	NA	NA	NA	NA	NA	NA	NA	NA	NA	NA	NA	NA	NA	NA	NA	NA	NA	NA	NA	NA	NA
1017	CBT	2003	NO	GA	TT	GA	AA	GT	TG	NA	GA	GA	GA	GG	GG	AA	CC	NA	NA	NA	NA	NA	NA	NA	NA	NA	NA	NA	NA	NA	NA	NA	NA	NA	NA	NA	NA	NA	NA	NA	NA	NA	NA	NA
1018	CBT	2003	NO	AA	TT	AA	AA	TT	TG	NA	GA	GA	GA	GA	GG	AA	CA	NA	NA	NA	NA	NA	NA	NA	NA	NA	NA	NA	NA	NA	NA	NA	NA	NA	NA	NA	NA	NA	NA	NA	NA	NA	NA	NA
1019	CBT	2003	NO	GA	TT	GA	AA	GG	TG	CT	GA	GA	GA	GA	GG	GA	CA	CT	TC	NA	NA	NA	NA	NA	NA	NA	NA	NA	NA	NA	NA	NA	NA	NA	NA	NA	NA	NA	NA	NA	NA	NA	NA	NA
1020	CBT	2003	NO	AA	TT	AA	AA	GG	GG	TT	AA	AA	AA	AA	GG	GG	CA	TT	CC	NA	NA	NA	NA	NA	NA	NA	NA	NA	NA	NA	NA	NA	NA	NA	NA	NA	NA	NA	NA	NA	NA	NA	NA	NA
1021	CBT	2003	NO	AA	TT	AA	AA	GT	GG	NA	AA	AA	AA	GA	GG	GA	NA	NA	NA	NA	NA	NA	NA	NA	NA	NA	NA	NA	NA	NA	NA	NA	NA	NA	NA	NA	NA	NA	NA	NA	NA	NA	NA	NA
1022	CBT	2003	NO	GA	TT	GA	AA	GG	TG	CT	GA	GA	GA	GA	GG	GA	CC	CT	TC	NA	NA	NA	NA	NA	NA	NA	NA	NA	NA	NA	NA	NA	NA	NA	NA	NA	NA	NA	NA	NA	NA	NA	NA	NA
1023	CBT	2003	NO	AA	TT	AA	AA	GT	GG	TT	AA	AA	AA	GA	GG	GA	CA	TT	CC	NA	NA	NA	NA	NA	NA	NA	NA	NA	NA	NA	NA	NA	NA	NA	NA	NA	NA	NA	NA	NA	NA	NA	NA	NA
1024	CBT	2004	NO	AA	TT	AA	AA	GG	GG	TT	AA	AA	AA	AA	GG	GG	CA	TT	CC	CC	GG	CC	GG	CC	AA	AA	GG	CC	CC	GG	TT	TT	CC	TT	CC	AA	AA	AA	AA	AA	TT	GG	GG	AA
1025	CBT	2004	NO	GA	TT	GA	AA	GT	TG	CT	GA	GA	GA	GG	GG	AA	CA	CT	TC	NA	NA	NA	NA	NA	NA	NA	NA	NA	NA	NA	NA	NA	NA	NA	NA	NA	NA	NA	NA	NA	NA	NA	NA	NA
1026	CBT	2004	NO	GA	TT	GA	AA	GG	TG	CT	GA	GA	GA	GA	GG	GA	AA	CT	TC	NA	NA	NA	NA	NA	NA	NA	NA	NA	NA	NA	NA	NA	NA	NA	NA	NA	NA	NA	NA	NA	NA	NA	NA	NA
1027	CBT	2004	NO	AA	TT	AA	AA	GT	GG	TT	AA	AA	AA	GA	GG	GA	CA	TT	CC	NA	NA	NA	NA	NA	NA	NA	NA	NA	NA	NA	NA	NA	NA	NA	NA	NA	NA	NA	NA	NA	NA	NA	NA	NA
1028	CBT	2004	NO	AA	TT	AA	AA	GT	GG	TT	AA	AA	AA	GA	GG	GA	CA	TT	CC	NA	NA	NA	NA	NA	NA	NA	NA	NA	NA	NA	NA	NA	NA	NA	NA	NA	NA	NA	NA	NA	NA	NA	NA	NA
1029	CBT	2004	NO	AA	TT	AA	AA	GG	GG	TT	AA	GA	AA	AA	GG	GA	CC	TT	CC	NA	NA	NA	NA	NA	NA	NA	NA	NA	NA	NA	NA	NA	NA	NA	NA	NA	NA	NA	NA	NA	NA	NA	NA	NA
1030	CBT	2004	NO	AA	TT	AA	AA	TT	TG	CT	GA	GA	GA	GA	GG	AA	CA	CT	TC	NA	NA	NA	NA	NA	NA	NA	NA	NA	NA	NA	NA	NA	NA	NA	NA	NA	NA	NA	NA	NA	NA	NA	NA	NA
1031	CBT	2004	NO	AA	TT	AA	AA	GT	GG	TT	AA	AA	AA	GA	GG	GA	CA	TT	CC	NA	NA	NA	NA	NA	NA	NA	NA	NA	NA	NA	NA	NA	NA	NA	NA	NA	NA	NA	NA	NA	NA	NA	NA	NA
1032	CBT	2004	NO	AA	TT	AA	AA	GG	GG	TT	AA	AA	AA	AA	GG	GG	AA	TT	CC	NA	NA	NA	NA	NA	NA	NA	NA	NA	NA	NA	NA	NA	NA	NA	NA	NA	NA	NA	NA	NA	NA	NA	NA	NA
1033	CBT	2004	NO	AA	TT	GA	AA	GG	TG	CT	GA	GA	GA	GA	GG	GG	CA	CT	TC	NA	NA	NA	NA	NA	NA	NA	NA	NA	NA	NA	NA	NA	NA	NA	NA	NA	NA	NA	NA	NA	NA	NA	NA	NA
1034	CBT	2004	NO	AA	TT	AA	AA	GT	GG	TT	AA	AA	AA	GA	GG	GA	CA	TT	CC	NA	NA	NA	NA	NA	NA	NA	NA	NA	NA	NA	NA	NA	NA	NA	NA	NA	NA	NA	NA	NA	NA	NA	NA	NA
1035	CBT	2004	NO	AA	TT	AA	AA	TT	TG	CT	GA	GA	GA	GA	GG	AA	CA	CT	TC	NA	NA	NA	NA	NA	NA	NA	NA	NA	NA	NA	NA	NA	NA	NA	NA	NA	NA	NA	NA	NA	NA	NA	NA	NA
1036	CBT	2004	NO	AA	TT	AA	AA	GT	TG	CT	GA	GA	GA	AA	GG	GA	CA	CT	NA	NA	NA	NA	NA	NA	NA	NA	NA	NA	NA	NA	NA	NA	NA	NA	NA	NA	NA	NA	NA	NA	NA	NA	NA	NA
1037	CBT	2004	NO	AA	TT	AA	AA	GG	GG	TT	AA	AA	AA	AA	GG	GG	CC	TT	CC	NA	NA	NA	NA	NA	NA	NA	NA	NA	NA	NA	NA	NA	NA	NA	NA	NA	NA	NA	NA	NA	NA	NA	NA	NA
1038	CBT	2004	NO	AA	TT	AA	AA	TT	TT	CC	GG	GG	GG	AA	GG	AA	CC	CC	TT	CC	AA	TT	GG	TT	GG	GG	TT	TT	CACA	AA	CC	CC	TT	CC	TT	GG	GG	GG	AA	GG	GG	TT	GG	AA
1039	CBT	2004	NO	AA	TT	AA	AA	GG	GG	TT	AA	AA	AA	AA	GG	GG	CC	TT	CC	NA	NA	NA	NA	NA	NA	NA	NA	NA	NA	NA	NA	NA	NA	NA	NA	NA	NA	NA	NA	NA	NA	NA	NA	NA
1040	CBT	2004	NO	AA	TT	AA	AA	GT	GG	TT	AA	AA	AA	GA	GG	GA	CC	TT	CC	NA	NA	NA	NA	NA	NA	NA	NA	NA	NA	NA	NA	NA	NA	NA	NA	NA	NA	NA	NA	NA	NA	NA	NA	NA
1041	CBT	2005	NO	NA	NA	NA	GA	GT	NA	CT	NA	AA	NA	GG	TG	NA	NA	CT	NA	NA	NA	NA	NA	NA	NA	NA	NA	NA	NA	NA	NA	NA	NA	NA	NA	NA	NA	NA	NA	NA	NA	NA	NA	NA
1042	CBT	2005	NO	AA	TT	AA	AA	TT	TG	CT	GA	GA	GA	GA	GG	AA	CA	CT	NA	NA	NA	NA	NA	NA	NA	NA	NA	NA	NA	NA	NA	NA	NA	NA	NA	NA	NA	NA	NA	NA	NA	NA	NA	NA
1043	CBT	2005	NO	AA	TT	AA	AA	GT	TG	CT	GA	GA	GA	AA	GG	GA	CA	CT	NA	NA	NA	NA	NA	NA	NA	NA	NA	NA	NA	NA	NA	NA	NA	NA	NA	NA	NA	NA	NA	NA	NA	NA	NA	NA
1044	CBT	2005	NO	AA	TT	AA	AA	GG	GG	TT	AA	AA	AA	AA	GG	GG	CA	TT	NA	NA	NA	NA	NA	NA	NA	NA	NA	NA	NA	NA	NA	NA	NA	NA	NA	NA	NA	NA	NA	NA	NA	NA	NA	NA
1045	CBT	2005	NO	AA	TT	AA	AA	GT	TG	CT	GA	GA	GA	AA	GG	GA	CA	CT	TC	NA	NA	NA	NA	NA	NA	NA	NA	NA	NA	NA	NA	NA	NA	NA	NA	NA	NA	NA	NA	NA	NA	NA	NA	NA
1046	CBT	2005	NO	AA	TT	AA	AA	GT	GG	TT	AA	AA	AA	GA	GG	GA	CA	TT	NA	NA	NA	NA	NA	NA	NA	NA	NA	NA	NA	NA	NA	NA	NA	NA	NA	NA	NA	NA	NA	NA	NA	NA	NA	NA
1047	CBT	2005	NO	GA	TT	GA	AA	GG	TG	CT	GA	GA	GA	GA	GG	GA	CA	CT	NA	NA	NA	NA	NA	NA	NA	NA	NA	NA	NA	NA	NA	NA	NA	NA	NA	NA	NA	NA	NA	NA	NA	NA	NA	NA
1048	CBT	2005	NO	AA	TT	AA	AA	TT	TG	CT	GA	GA	GA	GA	GG	AA	NA	CT	NA	NA	NA	NA	NA	NA	NA	NA	NA	NA	NA	NA	NA	NA	NA	NA	NA	NA	NA	NA	NA	NA	NA	NA	NA	NA
1049	CBT	2005	NO	GA	TT	GA	AA	GT	TT	CC	GG	GG	GG	GA	GG	AA	CA	CC	TT	NA	NA	NA	NA	NA	NA	NA	NA	NA	NA	NA	NA	NA	NA	NA	NA	NA	NA	NA	NA	NA	NA	NA	NA	NA
1050	CBT	2005	NO	AA	TT	AA	AA	GG	GG	TT	AA	AA	AA	AA	GG	GG	CA	TT	NA	NA	NA	NA	NA	NA	NA	NA	NA	NA	NA	NA	NA	NA	NA	NA	NA	NA	NA	NA	NA	NA	NA	NA	NA	NA
1051	CBT	2005	NO	AA	TT	AA	AA	GG	GG	TT	NA	AA	AA	AA	GG	GG	CC	TT	NA	NA	NA	NA	NA	NA	NA	NA	NA	NA	NA	NA	NA	NA	NA	NA	NA	NA	NA	NA	NA	NA	NA	NA	NA	NA
1052	CBT	2005	NO	AA	TT	AA	AA	TT	TG	CT	GA	GA	GA	GA	GG	AA	AA	CT	NA	NA	NA	NA	NA	NA	NA	NA	NA	NA	NA	NA	NA	NA	NA	NA	NA	NA	NA	NA	NA	NA	NA	NA	NA	NA
1053	CBT	2005	NO	AA	TT	AA	AA	GT	GG	TT	AA	AA	AA	GA	GG	GA	NA	TT	NA	NA	NA	NA	NA	NA	NA	NA	NA	NA	NA	NA	NA	NA	NA	NA	NA	NA	NA	NA	NA	NA	NA	NA	NA	NA
1054	CBT	2005	NO	AA	TT	AA	AA	TT	TG	CT	GA	GA	GA	GA	GG	GA	CC	CT	TC	NA	NA	NA	NA	NA	NA	NA	NA	NA	NA	NA	NA	NA	NA	NA	NA	NA	NA	NA	NA	NA	NA	NA	NA	NA
1055	CBT	2005	NO	AA	TT	AA	AA	GT	TG	NA	GA	GA	GA	AA	GG	GA	CA	NA	NA	CT	AG	CT	GG	CT	AG	AG	NA	CT	CCA	AG	CT	CT	TC	CT	NA	AG	AG	AG	AA	AG	GT	GT	GG	AA
1056	CBT	2005	NO	AA	TT	AA	AA	TT	TG	CT	GA	GA	GA	GA	GG	AA	CA	CT	NA	NA	NA	NA	NA	NA	NA	NA	NA	NA	NA	NA	NA	NA	NA	NA	NA	NA	NA	NA	NA	NA	NA	NA	NA	NA
1057	CBT	2005	NO	GA	TT	GA	AA	GG	TG	CT	GA	GA	GA	GA	GG	GA	CC	CT	TC	NA	NA	NA	NA	NA	NA	NA	NA	NA	NA	NA	NA	NA	NA	NA	NA	NA	NA	NA	NA	NA	NA	NA	NA	NA
1058	CBT	2005	NO	GA	TT	AA	AA	TT	TT	CT	GG	GA	GA	AA	NA	GA	CA	CT	NA	NA	NA	NA	NA	NA	NA	NA	NA	NA	NA	NA	NA	NA	NA	NA	NA	NA	NA	NA	NA	NA	NA	NA	NA	NA
1059	CBT	2005	NO	AA	TT	AA	AA	GT	TG	CT	GA	GA	GA	AA	GG	GA	CC	CT	TC	NA	NA	NA	NA	NA	NA	NA	NA	NA	NA	NA	NA	NA	NA	NA	NA	NA	NA	NA	NA	NA	NA	NA	NA	NA
1060	CBT	2005	NO	GA	TT	GA	AA	GG	TG	CT	GA	GA	GA	GA	GG	GA	AA	CT	TC	NA	NA	NA	NA	NA	NA	NA	NA	NA	NA	NA	NA	NA	NA	NA	NA	NA	NA	NA	NA	NA	NA	NA	NA	NA
1061	CBT	2005	NO	AA	TT	AA	AA	GT	GG	TT	AA	AA	AA	GA	GG	GA	CC	TT	NA	NA	NA	NA	NA	NA	NA	NA	NA	NA	NA	NA	NA	NA	NA	NA	NA	NA	NA	NA	NA	NA	NA	NA	NA	NA
1062	CBT	2005	NO	AA	TT	AA	AA	TT	TG	CT	GA	GA	GA	GA	GG	AA	CA	CT	NA	NA	NA	NA	NA	NA	NA	NA	NA	NA	NA	NA	NA	NA	NA	NA	NA	NA	NA	NA	NA	NA	NA	NA	NA	NA
1063	CBT	2005	NO	AA	TT	NA	AA	TT	TG	CT	GA	GA	GA	GA	GG	AA	CA	CT	NA	NA	NA	NA	NA	NA	NA	NA	NA	NA	NA	NA	NA	NA	NA	NA	NA	NA	NA	NA	NA	NA	NA	NA	NA	NA
1064	CBT	2005	NO	AA	TT	AA	AA	GT	TG	CT	GA	GA	GA	AA	GG	GA	CC	CT	NA	NA	NA	NA	NA	NA	NA	NA	NA	NA	NA	NA	NA	NA	NA	NA	NA	NA	NA	NA	NA	NA	NA	NA	NA	NA
1065	CBT	2005	NO	AA	TT	AA	AA	GT	GG	TT	AA	AA	AA	GA	GG	GA	CC	TT	NA	NA	NA	NA	NA	NA	NA	NA	NA	NA	NA	NA	NA	NA	NA	NA	NA	NA	NA	NA	NA	NA	NA	NA	NA	NA
1066	CBT	2005	NO	AA	TT	AA	AA	GT	TG	CT	GA	GA	GA	AA	GG	GA	CA	CT	NA	NA	NA	NA	NA	NA	NA	NA	NA	NA	NA	NA	NA	NA	NA	NA	NA	NA	NA	NA	NA	NA	NA	NA	NA	NA
1067	CBT	2006	NO	AA	TT	AA	AA	GT	GG	TT	AA	AA	AA	GA	GG	GA	CC	TT	CC	NA	NA	NA	NA	NA	NA	NA	NA	NA	NA	NA	NA	NA	NA	NA	NA	NA	NA	NA	NA	NA	NA	NA	NA	NA
1068	CBT	2006	NO	GA	TT	GA	AA	GT	TG	CT	GA	GA	GA	GG	GG	NA	CA	CT	NA	NA	NA	NA	NA	NA	NA	NA	NA	NA	NA	NA	NA	NA	NA	NA	NA	NA	NA	NA	NA	NA	NA	NA	NA	NA
1069	CBT	2006	NO	AA	TT	AA	AA	GT	TG	CT	GA	GA	GA	AA	GG	GA	CC	CT	TC	NA	NA	NA	NA	NA	NA	NA	NA	NA	NA	NA	NA	NA	NA	NA	NA	NA	NA	NA	NA	NA	NA	NA	NA	NA
1070	CBT	2006	NO	AA	TT	AA	AA	TT	TG	NA	GA	GA	GA	GA	GG	AA	CA	NA	NA	CT	AG	CT	AG	CT	AG	AG	GT	CT	CCA	AG	CT	CT	TC	CT	CT	AG	AG	AG	AG	AG	GT	GT	CG	AG
1071	CBT	2006	NO	AA	TT	AA	AA	GT	GG	NA	AA	AA	AA	GA	GG	GA	CA	NA	NA	TT	GG	CC	AG	CC	AA	AA	GG	CC	CC	GG	TT	TT	CC	TT	CC	AA	AA	AA	AG	AA	TT	GG	CG	AG
1072	CBT	2006	NO	AA	TT	AA	AA	GT	GG	TT	AA	AA	AA	GA	GG	GA	CA	TT	CC	NA	NA	NA	NA	NA	NA	NA	NA	NA	NA	NA	NA	NA	NA	NA	NA	NA	NA	NA	NA	NA	NA	NA	NA	NA
1073	CBT	2006	NO	AA	TT	GA	AA	GG	TG	CT	GA	GA	GA	GA	GG	GG	CA	CT	TC	NA	NA	NA	NA	NA	NA	NA	NA	NA	NA	NA	NA	NA	NA	NA	NA	NA	NA	NA	NA	NA	NA	NA	NA	NA
1074	CBT	2006	NO	AA	TT	AA	AA	GT	GG	TT	AA	AA	NA	GA	GG	GA	CC	TT	CC	CT	GG	CC	AG	CC	AA	AA	GG	CC	CC	GG	TT	TT	CC	TT	CC	AA	AA	AA	AG	AA	TT	GG	CG	AG
1075	CBT	2006	NO	AA	TT	AA	AA	GT	GG	TT	AA	AA	AA	GA	GG	GA	CC	TT	CC	NA	NA	NA	NA	NA	NA	NA	NA	NA	NA	NA	NA	NA	NA	NA	NA	NA	NA	NA	NA	NA	NA	NA	NA	NA
1076	CBT	2006	NO	GA	TT	GA	AA	GG	TG	CT	GA	GA	GA	GA	GG	GA	CC	CT	NA	NA	NA	NA	NA	NA	NA	NA	NA	NA	NA	NA	NA	NA	NA	NA	NA	NA	NA	NA	NA	NA	NA	NA	NA	NA
1077	CBT	2006	NO	AA	TT	AA	AA	TT	TT	CC	GG	GG	GG	AA	GG	AA	CA	CC	NA	CC	AA	TT	GG	TT	GG	GG	TT	TT	NA	AA	CC	CC	TT	CC	TT	GG	GG	GG	AA	GG	GG	TT	GG	AA
1078	CBT	2006	NO	AA	TT	AA	AA	GG	GG	TT	AA	AA	AA	AA	GG	GG	CC	TT	CC	NA	NA	NA	NA	NA	NA	NA	NA	NA	NA	NA	NA	NA	NA	NA	NA	NA	NA	NA	NA	NA	NA	NA	NA	NA
1079	CBT	2006	NO	AA	TT	AA	AA	GT	TG	CT	GA	GA	GA	AA	GG	GA	NA	CT	NA	NA	NA	NA	NA	NA	NA	NA	NA	NA	NA	NA	NA	NA	NA	NA	NA	NA	NA	NA	NA	NA	NA	NA	NA	NA
1080	CBT	2006	NO	AA	TT	AA	AA	GT	GG	NA	AA	AA	AA	GA	GG	GA	AA	NA	NA	NA	NA	NA	NA	NA	NA	NA	NA	NA	NA	NA	NA	NA	NA	NA	NA	NA	NA	NA	NA	NA	NA	NA	NA	NA
1081	CBT	2006	NO	AA	TT	AA	AA	GT	GG	TT	AA	AA	AA	GA	GG	GA	CA	TT	CC	NA	NA	NA	NA	NA	NA	NA	NA	NA	NA	NA	NA	NA	NA	NA	NA	NA	NA	NA	NA	NA	NA	NA	NA	NA
1082	CBT	2006	NO	GA	TT	GA	AA	GG	TG	CT	GA	GA	GA	GA	GG	GA	CA	CT	TC	NA	NA	NA	NA	NA	NA	NA	NA	NA	NA	NA	NA	NA	NA	NA	NA	NA	NA	NA	NA	NA	NA	NA	NA	NA
1083	CBT	2006	NO	AA	TT	GA	AA	NA	TG	CT	AA	GA	GA	GA	GG	GG	CC	CT	NA	NA	NA	NA	NA	NA	NA	NA	NA	NA	NA	NA	NA	NA	NA	NA	NA	NA	NA	NA	NA	NA	NA	NA	NA	NA
1084	CBT	2006	NO	GA	TT	GA	AA	GG	TG	CT	GA	GA	GA	GA	GG	GA	CC	CT	NA	NA	NA	NA	NA	NA	NA	NA	NA	NA	NA	NA	NA	NA	NA	NA	NA	NA	NA	NA	NA	NA	NA	NA	NA	NA
1085	CBT	2007	NO	AA	TT	AA	AA	GT	GG	TT	AA	AA	AA	GA	GG	GA	CA	TT	CC	NA	NA	NA	NA	NA	NA	NA	NA	NA	NA	NA	NA	NA	NA	NA	NA	NA	NA	NA	NA	NA	NA	NA	NA	NA
1086	CBT	2007	NO	AA	TT	AA	AA	GG	GG	TT	AA	AA	AA	AA	GG	GG	CA	TT	CC	NA	NA	NA	NA	NA	NA	NA	NA	NA	NA	NA	NA	NA	NA	NA	NA	NA	NA	NA	NA	NA	NA	NA	NA	NA
1087	CBT	2007	NO	AA	TT	AA	AA	GT	TG	CT	GA	GA	GA	AA	GG	GA	CA	CT	TC	NA	NA	NA	NA	NA	NA	NA	NA	NA	NA	NA	NA	NA	NA	NA	NA	NA	NA	NA	NA	NA	NA	NA	NA	NA
1088	CBT	2007	NO	AA	TT	AA	AA	GG	GG	TT	AA	AA	AA	AA	GG	GG	CA	TT	CC	NA	NA	NA	NA	NA	NA	NA	NA	NA	NA	NA	NA	NA	NA	NA	NA	NA	NA	NA	NA	NA	NA	NA	NA	NA
1089	CBT	2007	NO	GA	TT	GA	AA	GG	TG	CT	GA	GA	GA	GA	GG	GA	CC	CT	TC	NA	NA	NA	NA	NA	NA	NA	NA	NA	NA	NA	NA	NA	NA	NA	NA	NA	NA	NA	NA	NA	NA	NA	NA	NA
1090	CBT	2007	NO	AA	TT	AA	AA	TT	TG	CT	GA	GA	GA	GA	GG	AA	CA	CT	TC	NA	NA	NA	NA	NA	NA	NA	NA	NA	NA	NA	NA	NA	NA	NA	NA	NA	NA	NA	NA	NA	NA	NA	NA	NA
1091	CBT	2007	NO	GA	TT	GA	AA	GT	TG	CT	GA	GA	GA	GG	GG	AA	NA	CT	NA	NA	NA	NA	NA	NA	NA	NA	NA	NA	NA	NA	NA	NA	NA	NA	NA	NA	NA	NA	NA	NA	NA	NA	NA	NA
1092	CBT	2007	NO	AA	TT	AA	AA	GT	TG	CT	GA	GA	GA	AA	GG	GA	CC	CT	TC	NA	NA	NA	NA	NA	NA	NA	NA	NA	NA	NA	NA	NA	NA	NA	NA	NA	NA	NA	NA	NA	NA	NA	NA	NA
1093	CBT	2007	NO	AA	TT	AA	AA	GG	GG	TT	AA	AA	AA	AA	GG	GG	NA	TT	NA	NA	NA	NA	NA	NA	NA	NA	NA	NA	NA	NA	NA	NA	NA	NA	NA	NA	NA	NA	NA	NA	NA	NA	NA	NA
1094	CBT	2007	NO	AA	TT	AA	AA	TT	GG	TT	AA	AA	AA	GG	GG	AA	AA	TT	NA	NA	NA	NA	NA	NA	NA	NA	NA	NA	NA	NA	NA	NA	NA	NA	NA	NA	NA	NA	NA	NA	NA	NA	NA	NA
1095	CBT	2007	NO	AA	TT	AA	AA	GG	GG	TT	AA	AA	AA	AA	GG	GG	CA	TT	CC	TT	GG	CC	GG	CC	AA	AA	GG	CC	CC	GG	TT	TT	CC	TT	CC	AA	AA	AA	AA	AA	TT	GG	GG	AA
1096	CBT	2007	NO	AA	TT	AA	AA	GT	TG	CT	GA	GA	GA	AA	GG	GA	CA	CT	TC	NA	NA	NA	NA	NA	NA	NA	NA	NA	NA	NA	NA	NA	NA	NA	NA	NA	NA	NA	NA	NA	NA	NA	NA	NA
1097	CBT	2007	NO	AA	TT	AA	AA	GG	GG	TT	AA	AA	AA	AA	GG	GG	CA	TT	CC	NA	NA	NA	NA	NA	NA	NA	NA	NA	NA	NA	NA	NA	NA	NA	NA	NA	NA	NA	NA	NA	NA	NA	NA	NA
1098	CBT	2007	NO	AA	TT	AA	AA	TT	TG	CT	GA	GA	GA	GA	GG	AA	CA	CT	TC	NA	NA	NA	NA	NA	NA	NA	NA	NA	NA	NA	NA	NA	NA	NA	NA	NA	NA	NA	NA	NA	NA	NA	NA	NA
1099	CBT	2007	NO	AA	TT	AA	AA	GT	TG	CT	GA	GA	GA	AA	GG	GA	AA	CT	TC	NA	NA	NA	NA	NA	NA	NA	NA	NA	NA	NA	NA	NA	NA	NA	NA	NA	NA	NA	NA	NA	NA	NA	NA	NA
1100	CBT	2007	NO	AA	TT	AA	AA	TT	TG	CT	GA	GA	GA	GA	GG	AA	CA	CT	TC	NA	NA	NA	NA	NA	NA	NA	NA	NA	NA	NA	NA	NA	NA	NA	NA	NA	NA	NA	NA	NA	NA	NA	NA	NA
1101	CBT	2007	NO	AA	TT	AA	AA	TT	TG	CT	GA	GA	GA	GA	GG	AA	CA	CT	NA	NA	NA	NA	NA	NA	NA	NA	NA	NA	NA	NA	NA	NA	NA	NA	NA	NA	NA	NA	NA	NA	NA	NA	NA	NA
1102	CBT	2007	NO	AA	TT	AA	AA	GT	GG	TT	AA	NA	AA	GA	GG	GA	CA	TT	CC	NA	NA	NA	NA	NA	NA	NA	NA	NA	NA	NA	NA	NA	NA	NA	NA	NA	NA	NA	NA	NA	NA	NA	NA	NA
1103	CBT	2007	NO	GG	TT	GG	AA	GG	TT	CC	GG	GG	GG	GG	GG	AA	CC	CC	TT	TT	GG	CC	AA	CC	GG	GG	TT	TT	CCA	AA	CC	CC	TT	CC	TT	GG	GG	GG	GG	AA	GG	GG	GG	AA
1104	CBT	2007	NO	AA	TT	AA	AA	GT	GG	TT	AA	AA	AA	GA	GG	GA	AA	TT	CC	NA	NA	NA	NA	NA	NA	NA	NA	NA	NA	NA	NA	NA	NA	NA	NA	NA	NA	NA	NA	NA	NA	NA	NA	NA
1105	CBT	2007	NO	AA	TT	AA	AA	TT	TG	CT	GA	GA	GA	GA	GG	AA	CC	CT	NA	NA	NA	NA	NA	NA	NA	NA	NA	NA	NA	NA	NA	NA	NA	NA	NA	NA	NA	NA	NA	NA	NA	NA	NA	NA
1106	CBT	2007	NO	GA	TT	GA	AA	GG	TG	CT	GA	GA	GA	GA	GG	GA	CC	CT	TC	NA	NA	NA	NA	NA	NA	NA	NA	NA	NA	NA	NA	NA	NA	NA	NA	NA	NA	NA	NA	NA	NA	NA	NA	NA
1107	CBT	2007	NO	AA	TT	AA	AA	GT	TG	CT	GA	GA	GA	AA	GG	GA	CA	CT	TC	NA	NA	NA	NA	NA	NA	NA	NA	NA	NA	NA	NA	NA	NA	NA	NA	NA	NA	NA	NA	NA	NA	NA	NA	NA
1108	CBT	2007	NO	AA	TT	AA	AA	TT	TG	CT	GA	GA	GA	GA	GG	AA	CA	CT	TC	NA	NA	NA	NA	NA	NA	NA	NA	NA	NA	NA	NA	NA	NA	NA	NA	NA	NA	NA	NA	NA	NA	NA	NA	NA
1109	CBT	2007	NO	AA	TT	AA	AA	GT	TG	CT	GA	GA	GA	AA	GG	GA	CC	CT	TC	NA	NA	NA	NA	NA	NA	NA	NA	NA	NA	NA	NA	NA	NA	NA	NA	NA	NA	NA	NA	NA	NA	NA	NA	NA
1110	CBT	2007	NO	GA	TT	GA	AA	GT	TT	CC	GG	GG	GG	GA	GG	AA	CC	CC	NA	NA	NA	NA	NA	NA	NA	NA	NA	NA	NA	NA	NA	NA	NA	NA	NA	NA	NA	NA	NA	NA	NA	NA	NA	NA
1111	CBT	2008	NO	AA	TT	AA	AA	GT	GG	TT	AA	AA	AA	GA	GG	GA	CC	TT	CC	NA	NA	NA	NA	NA	NA	NA	NA	NA	NA	NA	NA	NA	NA	NA	NA	NA	NA	NA	NA	NA	NA	NA	NA	NA
1112	CBT	2008	NO	AA	TT	AA	AA	GT	TG	CT	GA	GA	GA	AA	GG	GA	CC	CT	TC	NA	NA	NA	NA	NA	NA	NA	NA	NA	NA	NA	NA	NA	NA	NA	NA	NA	NA	NA	NA	NA	NA	NA	NA	NA
1113	CBT	2008	NO	AA	TT	AA	AA	TT	TG	CT	GA	GA	GA	GA	GG	AA	AA	CT	TC	NA	NA	NA	NA	NA	NA	NA	NA	NA	NA	NA	NA	NA	NA	NA	NA	NA	NA	NA	NA	NA	NA	NA	NA	NA
1114	CBT	2008	NO	AA	TT	AA	AA	GT	TG	CT	GA	GA	GA	AA	GG	GA	CC	CT	TC	NA	NA	NA	NA	NA	NA	NA	NA	NA	NA	NA	NA	NA	NA	NA	NA	NA	NA	NA	NA	NA	NA	NA	NA	NA
1115	CBT	2008	NO	GA	TT	GA	AA	GT	TG	CT	GA	GA	GA	GG	GG	AA	CA	CT	TC	NA	NA	NA	NA	NA	NA	NA	NA	NA	NA	NA	NA	NA	NA	NA	NA	NA	NA	NA	NA	NA	NA	NA	NA	NA
1116	CBT	2008	NO	AA	TT	AA	AA	TT	GG	TT	AA	AA	AA	GG	GG	AA	CA	TT	CC	NA	NA	NA	NA	NA	NA	NA	NA	NA	NA	NA	NA	NA	NA	NA	NA	NA	NA	NA	NA	NA	NA	NA	NA	NA
1117	CBT	2008	NO	AA	TT	AA	AA	GT	GG	TT	AA	AA	AA	GA	GG	GA	CA	TT	NA	NA	NA	NA	NA	NA	NA	NA	NA	NA	NA	NA	NA	NA	NA	NA	NA	NA	NA	NA	NA	NA	NA	NA	NA	NA
1118	CBT	2008	NO	AA	TT	AA	AA	GT	TG	CT	GA	GA	GA	AA	GG	GA	AA	CT	TC	NA	NA	NA	NA	NA	NA	NA	NA	NA	NA	NA	NA	NA	NA	NA	NA	NA	NA	NA	NA	NA	NA	NA	NA	NA
1119	CBT	2008	NO	AA	TT	AA	AA	TT	TG	CT	GA	GA	GA	GA	GG	AA	CC	CT	NA	NA	NA	NA	NA	NA	NA	NA	NA	NA	NA	NA	NA	NA	NA	NA	NA	NA	NA	NA	NA	NA	NA	NA	NA	NA
1120	CBT	2008	NO	GA	TT	GA	AA	GT	TG	CT	GA	GA	GA	GG	GG	AA	CA	CT	TC	NA	NA	NA	NA	NA	NA	NA	NA	NA	NA	NA	NA	NA	NA	NA	NA	NA	NA	NA	NA	NA	NA	NA	NA	NA
1121	CBT	2008	NO	AA	TT	AA	AA	TT	TG	CT	GA	GA	GA	GA	GG	AA	CC	CT	TC	NA	NA	NA	NA	NA	NA	NA	NA	NA	NA	NA	NA	NA	NA	NA	NA	NA	NA	NA	NA	NA	NA	NA	NA	NA
1122	CBT	2008	NO	AA	TT	AA	AA	TT	TG	CT	GA	GA	GA	GA	GG	AA	CA	CT	TC	NA	NA	NA	NA	NA	NA	NA	NA	NA	NA	NA	NA	NA	NA	NA	NA	NA	NA	NA	NA	NA	NA	NA	NA	NA
1123	CBT	2008	NO	AA	TT	AA	AA	TT	GG	TT	AA	AA	AA	GG	GG	AA	CC	TT	CC	NA	NA	NA	NA	NA	NA	NA	NA	NA	NA	NA	NA	NA	NA	NA	NA	NA	NA	NA	NA	NA	NA	NA	NA	NA
1124	CBT	2008	NO	AA	TT	AA	AA	GT	GG	TT	AA	AA	AA	GA	GG	GA	AA	TT	NA	NA	NA	NA	NA	NA	NA	NA	NA	NA	NA	NA	NA	NA	NA	NA	NA	NA	NA	NA	NA	NA	NA	NA	NA	NA
1125	CBT	2008	NO	GA	TT	GA	AA	GT	TT	CC	GG	GG	GG	GA	GG	AA	CC	CC	TT	CT	AG	CT	AG	CT	GG	GG	TT	TT	NA	AA	CC	CC	TT	CC	TT	GG	GG	GG	AG	AG	GG	GT	GG	AA
1126	CBT	2008	NO	GA	TT	GA	AA	GG	TG	CT	GA	GA	GA	GA	GG	GA	CC	CT	TC	NA	NA	NA	NA	NA	NA	NA	NA	NA	NA	NA	NA	NA	NA	NA	NA	NA	NA	NA	NA	NA	NA	NA	NA	NA
1127	CBT	2008	NO	AA	TT	AA	AA	TT	GG	TT	AA	AA	AA	GG	GG	AA	CA	TT	CC	NA	NA	NA	NA	NA	NA	NA	NA	NA	NA	NA	NA	NA	NA	NA	NA	NA	NA	NA	NA	NA	NA	NA	NA	NA
1128	CBT	2008	NO	AA	TT	AA	AA	GT	TG	CT	GA	GA	GA	AA	GG	GA	CC	CT	TC	NA	NA	NA	NA	NA	NA	NA	NA	NA	NA	NA	NA	NA	NA	NA	NA	NA	NA	NA	NA	NA	NA	NA	NA	NA
1129	CBT	2008	NO	AA	TT	AA	AA	TT	TG	CT	GA	GA	GA	GA	GG	AA	CC	CT	TC	NA	NA	NA	NA	NA	NA	NA	NA	NA	NA	NA	NA	NA	NA	NA	NA	NA	NA	NA	NA	NA	NA	NA	NA	NA
1130	CBT	2008	NO	AA	TT	AA	AA	GG	GG	TT	AA	AA	AA	AA	GG	GG	CC	TT	CC	NA	NA	NA	NA	NA	NA	NA	NA	NA	NA	NA	NA	NA	NA	NA	NA	NA	NA	NA	NA	NA	NA	NA	NA	NA
1131	CBT	2008	NO	AA	TT	AA	AA	TT	TT	CC	GG	GG	GG	AA	GG	AA	CC	CC	TT	CC	AA	TT	GG	TT	GG	GG	TT	TT	CACA	AA	CC	CC	TT	CC	TT	GG	GG	GG	AA	GG	GG	TT	GG	AA
1132	CBT	2008	NO	GA	TT	GA	AA	GT	TG	CT	GA	GA	GA	GG	GG	AA	CA	CT	TC	NA	NA	NA	NA	NA	NA	NA	NA	NA	NA	NA	NA	NA	NA	NA	NA	NA	NA	NA	NA	NA	NA	NA	NA	NA
1133	CBT	2008	NO	GA	TT	GA	AA	GT	TG	CT	GA	GA	GA	GG	GG	AA	CA	CT	TC	NA	NA	NA	NA	NA	NA	NA	NA	NA	NA	NA	NA	NA	NA	NA	NA	NA	NA	NA	NA	NA	NA	NA	NA	NA
1134	CBT	2008	NO	AA	TT	AA	AA	GG	GG	TT	AA	AA	AA	AA	GG	GG	CC	TT	NA	NA	NA	NA	NA	NA	NA	NA	NA	NA	NA	NA	NA	NA	NA	NA	NA	NA	NA	NA	NA	NA	NA	NA	NA	NA
1135	CBT	2009	NO	AA	TT	AA	AA	TT	TT	CC	GG	GG	GG	AA	GG	AA	CC	CC	TT	CC	NA	TT	GG	NA	GG	NA	NA	NA	NA	AA	CC	NA	NA	NA	TT	GG	GG	GG	AA	GG	GG	TT	GG	AA
1136	CBT	2009	NO	AA	TT	AA	AA	GT	TG	CT	GA	GA	GA	AA	GG	GA	CA	CT	TC	NA	NA	NA	NA	NA	NA	NA	NA	NA	NA	NA	NA	NA	NA	NA	NA	NA	NA	NA	NA	NA	NA	NA	NA	NA
1137	CBT	2009	NO	AA	TT	AA	AA	TT	GG	TT	AA	AA	AA	GG	GG	AA	CA	TT	CC	NA	NA	NA	NA	NA	NA	NA	NA	NA	NA	NA	NA	NA	NA	NA	NA	NA	NA	NA	NA	NA	NA	NA	NA	NA
1138	CBT	2009	NO	GA	TT	GA	AA	GT	TG	CT	GA	GA	GA	GG	GG	AA	CA	CT	TC	NA	NA	NA	NA	NA	NA	NA	NA	NA	NA	NA	NA	NA	NA	NA	NA	NA	NA	NA	NA	NA	NA	NA	NA	NA
1139	CBT	2009	NO	GA	TT	GA	AA	GT	TT	CC	GG	GG	GG	GA	GG	AA	CA	CC	TT	CT	AG	CT	AG	CT	GG	GG	TT	TT	NA	AA	CC	CC	TT	CC	TT	GG	GG	GG	AG	AG	GG	GT	GG	AA
1140	CBT	2009	NO	AA	TT	AA	AA	TT	TG	CT	GA	GA	GA	GA	GG	AA	CA	CT	TC	NA	NA	NA	NA	NA	NA	NA	NA	NA	NA	NA	NA	NA	NA	NA	NA	NA	NA	NA	NA	NA	NA	NA	NA	NA
1141	CBT	2009	NO	GA	TT	GA	AA	GT	TG	CT	GA	GA	GA	GG	GG	AA	AA	CT	TC	NA	NA	NA	NA	NA	NA	NA	NA	NA	NA	NA	NA	NA	NA	NA	NA	NA	NA	NA	NA	NA	NA	NA	NA	NA
1142	CBT	2009	NO	AA	TT	AA	AA	GT	TG	CT	GA	GA	GA	AA	GG	GA	CC	CT	TC	NA	NA	NA	NA	NA	NA	NA	NA	NA	NA	NA	NA	NA	NA	NA	NA	NA	NA	NA	NA	NA	NA	NA	NA	NA
1143	CBT	2009	NO	GA	TT	GA	AA	GT	TG	CT	GA	GA	GA	GG	GG	AA	CA	CT	TC	NA	NA	NA	NA	NA	NA	NA	NA	NA	NA	NA	NA	NA	NA	NA	NA	NA	NA	NA	NA	NA	NA	NA	NA	NA
1144	CBT	2009	NO	AA	TT	AA	AA	TT	TT	CC	GG	GG	GG	AA	GG	AA	CC	CC	TT	CC	AA	TT	GG	TT	GG	GG	NA	TT	CACA	AA	CC	CC	TT	CC	TT	GG	GG	GG	AA	GG	GG	TT	GG	AA
1145	CBT	2009	NO	AA	TT	AA	AA	TT	TG	CT	GA	GA	GA	GA	GG	AA	CA	CT	TC	NA	NA	NA	NA	NA	NA	NA	NA	NA	NA	NA	NA	NA	NA	NA	NA	NA	NA	NA	NA	NA	NA	NA	NA	NA
1146	CBT	2009	NO	GA	TT	GA	AA	GT	TG	CT	GA	GA	GA	GG	GG	AA	CA	CT	TC	NA	NA	NA	NA	NA	NA	NA	NA	NA	NA	NA	NA	NA	NA	NA	NA	NA	NA	NA	NA	NA	NA	NA	NA	NA
1147	CBT	2009	NO	AA	TT	AA	AA	TT	TG	CT	GA	GA	GA	GA	GG	AA	CA	CT	TC	NA	NA	NA	NA	NA	NA	NA	NA	NA	NA	NA	NA	NA	NA	NA	NA	NA	NA	NA	NA	NA	NA	NA	NA	NA
1148	CBT	2009	NO	GA	TT	GA	AA	GG	TG	CT	GA	GA	GA	GA	GG	GA	CA	CT	TC	NA	NA	NA	NA	NA	NA	NA	NA	NA	NA	NA	NA	NA	NA	NA	NA	NA	NA	NA	NA	NA	NA	NA	NA	NA
1149	CBT	2009	NO	AA	TT	AA	AA	TT	TG	CT	GA	GA	GA	GA	GG	AA	CA	CT	TC	NA	NA	NA	NA	NA	NA	NA	NA	NA	NA	NA	NA	NA	NA	NA	NA	NA	NA	NA	NA	NA	NA	NA	NA	NA
1150	CBT	2009	NO	GA	TT	GA	AA	GG	TG	CT	GA	GA	GA	GA	GG	GA	CA	CT	TC	NA	NA	NA	NA	NA	NA	NA	NA	NA	NA	NA	NA	NA	NA	NA	NA	NA	NA	NA	NA	NA	NA	NA	NA	NA
1151	CBT	2009	NO	AA	TT	AA	AA	GT	TG	CT	GA	GA	GA	AA	GG	GA	CC	CT	TC	NA	NA	NA	NA	NA	NA	NA	NA	NA	NA	NA	NA	NA	NA	NA	NA	NA	NA	NA	NA	NA	NA	NA	NA	NA
1152	CBT	2009	NO	GA	TT	GA	AA	GT	TG	CT	GA	GA	GA	GG	GG	AA	CA	CT	TC	NA	NA	NA	NA	NA	NA	NA	NA	NA	NA	NA	NA	NA	NA	NA	NA	NA	NA	NA	NA	NA	NA	NA	NA	NA
1153	CBT	2009	NO	AA	TT	AA	AA	TT	TG	CT	GA	GA	GA	GA	GG	AA	CA	CT	TC	NA	NA	NA	NA	NA	NA	NA	NA	NA	NA	NA	NA	NA	NA	NA	NA	NA	NA	NA	NA	NA	NA	NA	NA	NA
1154	CBT	2009	NO	AA	TT	AA	AA	GT	GG	TT	AA	AA	AA	GA	GG	GA	CC	TT	CC	NA	NA	NA	NA	NA	NA	NA	NA	NA	NA	NA	NA	NA	NA	NA	NA	NA	NA	NA	NA	NA	NA	NA	NA	NA
1155	CBT	2009	NO	AA	TT	AA	AA	GT	GG	TT	AA	AA	AA	GA	GG	GA	CA	TT	CC	NA	NA	NA	NA	NA	NA	NA	NA	NA	NA	NA	NA	NA	NA	NA	NA	NA	NA	NA	NA	NA	NA	NA	NA	NA
1156	CBT	2009	NO	AA	TT	AA	AA	GT	GG	TT	AA	AA	AA	GA	GG	GA	CA	TT	CC	NA	NA	NA	NA	NA	NA	NA	NA	NA	NA	NA	NA	NA	NA	NA	NA	NA	NA	NA	NA	NA	NA	NA	NA	NA
1157	CBT	2009	NO	GA	TT	GA	AA	GT	TT	CC	GG	GG	GG	GA	GG	AA	CC	CC	TT	CT	AG	CT	AG	CT	GG	GG	TT	TT	NA	AA	CC	CC	TT	CC	TT	GG	GG	GG	AG	AG	GG	GT	GG	AA
1158	CBT	2009	NO	AA	TT	AA	AA	GG	GG	TT	AA	AA	AA	AA	GG	GG	CC	TT	CC	NA	NA	NA	NA	NA	NA	NA	NA	NA	NA	NA	NA	NA	NA	NA	NA	NA	NA	NA	NA	NA	NA	NA	NA	NA
1159	CBT	2009	NO	GA	TT	GA	AA	GG	TG	CT	GA	GA	GA	GA	GG	GA	CC	CT	TC	NA	NA	NA	NA	NA	NA	NA	NA	NA	NA	NA	NA	NA	NA	NA	NA	NA	NA	NA	NA	NA	NA	NA	NA	NA
1160	CBT	2009	NO	AA	TT	AA	AA	GG	GG	TT	AA	AA	AA	AA	GG	GG	CC	TT	CC	CC	GG	CC	GG	CC	AA	AA	GG	CC	CC	GG	TT	TT	CC	TT	CC	AA	AA	AA	AA	AA	TT	GG	GG	AA
1161	CBT	2009	NO	AA	TT	AA	AA	GT	TG	CT	GA	GA	GA	AA	GG	GA	CA	CT	TC	NA	NA	NA	NA	NA	NA	NA	NA	NA	NA	NA	NA	NA	NA	NA	NA	NA	NA	NA	NA	NA	NA	NA	NA	NA
1162	CBT	2009	NO	AA	TT	AA	AA	GT	TG	CT	GA	GA	GA	AA	GG	GA	CA	CT	TC	NA	NA	NA	NA	NA	NA	NA	NA	NA	NA	NA	NA	NA	NA	NA	NA	NA	NA	NA	NA	NA	NA	NA	NA	NA
1163	CBT	2009	NO	AA	TT	AA	AA	GT	GG	TT	AA	AA	AA	GA	GG	GA	CC	TT	CC	CT	GG	CC	AG	CC	AA	AA	GG	CC	CC	GG	TT	TT	CC	TT	CC	AA	AA	AA	AG	AA	TT	GG	CG	AG
1164	CBT	2009	NO	AA	TT	AA	AA	GT	TG	CT	GA	GA	GA	AA	GG	GA	CC	CT	TC	NA	NA	NA	NA	NA	NA	NA	NA	NA	NA	NA	NA	NA	NA	NA	NA	NA	NA	NA	NA	NA	NA	NA	NA	NA
1165	CBT	2009	NO	AA	TT	AA	AA	GT	TG	CT	GA	GA	GA	AA	GG	GA	CC	CT	TC	NA	NA	NA	NA	NA	NA	NA	NA	NA	NA	NA	NA	NA	NA	NA	NA	NA	NA	NA	NA	NA	NA	NA	NA	NA
1166	CBT	2009	NO	AA	TT	AA	AA	TT	TG	CT	GA	GA	GA	GA	GG	AA	AA	CT	TC	NA	NA	NA	NA	NA	NA	NA	NA	NA	NA	NA	NA	NA	NA	NA	NA	NA	NA	NA	NA	NA	NA	NA	NA	NA
1167	SB	NA	NA	NA	NA	NA	NA	NA	NA	NA	NA	NA	NA	NA	NA	NA	NA	NA	NA	TT	GG	CC	AA	CC	GG	GG	TT	TT	CCA	AA	CC	CC	TT	CC	TT	GG	GG	GG	GG	AA	GG	GG	GG	AA
1168	SB	NA	NA	NA	NA	NA	NA	NA	NA	NA	NA	NA	NA	NA	NA	NA	NA	NA	NA	TT	GG	CC	AA	CC	GG	GG	TT	TT	CCA	AA	CC	CC	TT	CC	TT	GG	GG	GG	NA	AA	GG	GG	GG	AA
1169	CBT	NA	NA	NA	NA	NA	NA	NA	NA	NA	NA	NA	NA	NA	NA	NA	AA	NA	NA	CC	AG	CT	GG	CT	AG	AG	GT	CT	CCA	AG	CT	CT	TC	CT	CT	AG	AG	AG	AA	AG	GT	GT	GG	AA
1170	CBT	NA	NA	NA	NA	NA	NA	NA	NA	NA	NA	NA	NA	NA	NA	NA	CA	TT	CC	CT	GG	CC	AG	CC	AA	AA	GG	CC	CC	GG	TT	TT	CC	TT	CC	AA	AA	AA	AG	AA	TT	GG	CG	AG
1171	CBT	NA	NA	NA	NA	NA	NA	NA	NA	NA	NA	NA	NA	NA	NA	NA	CA	CT	NA	TT	GG	CC	AG	CC	AG	AG	GT	CT	NA	AG	CT	CT	TC	CT	CT	AG	AG	AG	AG	AA	GT	GG	GG	AA
1172	CBT	NA	NA	NA	NA	NA	NA	NA	NA	NA	NA	NA	NA	NA	NA	NA	AA	TT	NA	TT	GG	CC	GG	CC	AA	AA	GG	CC	CC	GG	TT	TT	CC	TT	CC	AA	AA	AA	AA	AA	TT	GG	GG	AA
1173	CBT	NA	NA	NA	NA	NA	NA	NA	NA	NA	NA	NA	NA	NA	NA	NA	CC	CT	TC	CT	AG	CT	GG	CT	AG	AG	GT	CT	CCA	AG	CT	CT	TC	CT	CT	AG	AG	AG	AA	AG	GT	GT	GG	AA
1174	CBT	NA	NA	NA	NA	NA	NA	NA	NA	NA	NA	NA	NA	NA	NA	NA	CC	TT	NA	TT	GG	CC	AA	CC	AA	AA	GG	CC	CC	GG	TT	TT	CC	TT	CC	AA	AA	AA	GG	AA	TT	GG	CC	GG
1175	CBT	NA	NA	NA	NA	NA	NA	NA	NA	NA	NA	NA	NA	NA	NA	NA	AA	TT	NA	TT	GG	CC	AA	CC	AA	AA	GG	CC	CC	GG	TT	TT	CC	TT	CC	AA	AA	AA	GG	AA	TT	GG	CC	GG
1176	CBT	NA	NA	NA	NA	NA	NA	NA	NA	NA	NA	NA	NA	NA	NA	NA	CA	TT	NA	TT	GG	CC	AA	CC	AA	AA	GG	CC	CC	GG	TT	TT	CC	TT	CC	AA	AA	AA	GG	AA	TT	GG	CC	GG
1177	CBT	NA	NA	NA	NA	NA	NA	NA	NA	NA	NA	NA	NA	NA	NA	NA	CA	TT	NA	TT	GG	CC	AA	CC	AA	AA	GG	CC	CC	GG	TT	TT	CC	TT	CC	AA	AA	AA	GG	AA	TT	GG	CC	GG
1178	CBT	NA	NA	NA	NA	NA	NA	NA	NA	NA	NA	NA	NA	NA	NA	NA	AA	TT	NA	CT	GG	CC	AG	CC	AA	AA	GG	CC	CC	GG	TT	TT	CC	TT	CC	AA	AA	AA	AG	AA	TT	GG	CG	AG
1179	CBT	NA	NA	NA	NA	NA	NA	NA	NA	NA	NA	NA	NA	NA	NA	NA	CA	NA	NA	TT	GG	CC	AA	CC	AA	AA	GG	CC	CC	GG	TT	TT	CC	TT	CC	AA	AA	AA	GG	AA	TT	GG	CC	GG
1180	CBT	NA	NA	NA	NA	NA	NA	NA	NA	NA	NA	NA	NA	NA	NA	NA	CA	NA	NA	CT	GG	CC	AG	CC	AA	AA	GG	CC	CC	GG	TT	TT	CC	TT	CC	AA	AA	AA	AG	AA	TT	GG	CG	AG
1181	CBT	NA	NA	NA	NA	NA	NA	NA	NA	NA	NA	NA	NA	NA	NA	NA	CA	NA	NA	TT	GG	CC	AG	CC	AA	AA	GG	CC	CC	GG	TT	TT	CC	TT	NA	AA	AA	AA	AG	AA	TT	GG	CG	AG
1182	CBT	NA	NA	NA	NA	NA	NA	NA	NA	NA	NA	NA	NA	NA	NA	NA	AA	NA	NA	TT	GG	CC	AG	CC	AA	AA	GG	CC	CC	GG	TT	TT	CC	TT	CC	AA	AA	AA	AG	AA	TT	GG	CG	AG
1183	CBT	NA	NA	NA	NA	NA	NA	NA	NA	NA	NA	NA	NA	NA	NA	NA	CA	NA	NA	TT	GG	CC	AG	CC	AA	AA	GG	CC	CC	GG	TT	TT	CC	TT	CC	AA	AA	AA	AG	AA	TT	GG	CG	AG
1184	CBT	NA	NA	NA	NA	NA	NA	NA	NA	NA	NA	NA	NA	NA	NA	NA	AA	NA	NA	TT	GG	CC	AG	CC	AA	AA	GG	CC	CC	GG	TT	TT	CC	TT	CC	AA	AA	AA	AG	AA	TT	GG	CG	AG
1185	CBT	NA	NA	NA	NA	NA	NA	NA	NA	NA	NA	NA	NA	NA	NA	NA	CC	CC	TT	CT	AG	CT	AG	CT	GG	GG	TT	TT	NA	AA	CC	CC	TT	CC	TT	GG	GG	GG	AG	AG	GG	GT	GG	AA
1186	CBT	NA	NA	NA	NA	NA	NA	NA	NA	NA	NA	NA	NA	NA	NA	NA	CA	TT	NA	TT	GG	CC	AG	CC	AA	AA	GG	CC	CC	GG	TT	TT	CC	TT	CC	AA	AA	AA	AG	AA	TT	GG	CG	AG
1187	CBT	NA	NA	NA	NA	NA	NA	NA	NA	NA	NA	NA	NA	NA	NA	NA	AA	TT	NA	CT	GG	CC	AG	CC	AA	AA	GG	CC	CC	GG	TT	TT	CC	TT	CC	AA	AA	AA	AG	AA	TT	GG	CG	AG
1188	CBT	NA	NA	NA	NA	NA	NA	NA	NA	NA	NA	NA	NA	NA	NA	NA	CA	TT	NA	TT	GG	CC	AG	CC	AA	AA	GG	CC	CC	GG	TT	TT	CC	TT	CC	AA	AA	AA	AG	AA	TT	GG	CG	AG
1189	CBT	NA	NA	NA	NA	NA	NA	NA	NA	NA	NA	NA	NA	NA	NA	NA	AA	CT	TC	CT	GG	CC	AG	CC	AG	AG	NA	CT	NA	AG	CT	CT	TC	CT	NA	AG	AG	AG	AG	AA	GT	GG	GG	AA
1190	CBT	NA	NA	NA	NA	NA	NA	NA	NA	NA	NA	NA	NA	NA	NA	NA	CC	CT	TC	NA	NA	NA	NA	NA	NA	NA	NA	NA	NA	NA	NA	NA	NA	NA	NA	NA	NA	NA	NA	NA	NA	NA	NA	NA
1191	SB	NA	NA	NA	NA	NA	NA	NA	NA	NA	NA	NA	NA	NA	NA	NA	NA	CC	TT	NA	NA	NA	NA	NA	NA	NA	NA	NA	NA	NA	NA	NA	NA	NA	NA	NA	NA	NA	NA	NA	NA	NA	NA	NA
1192	Arabian_horse	NA	NA	NA	NA	NA	NA	NA	NA	NA	NA	NA	NA	NA	NA	NA	NA	NA	NA	TT	GG	CC	AG	CC	AA	AA	GG	CC	NA	GG	TT	TT	CC	TT	CC	AA	AA	AA	AG	AA	TT	GG	CG	AG
1193	Arabian_horse	NA	NA	NA	NA	NA	NA	NA	NA	NA	NA	NA	NA	NA	NA	NA	NA	NA	NA	TT	GG	CC	GG	CC	AA	AA	GG	CC	NA	GG	TT	TT	CC	TT	CC	AA	AA	AA	AA	AA	TT	GG	GG	AA
1194	Arabian_horse	NA	NA	NA	NA	NA	NA	NA	NA	NA	NA	NA	NA	NA	NA	NA	NA	NA	NA	TT	GG	CC	AG	CC	AA	AA	GG	CC	NA	GG	TT	TT	CC	TT	CC	AA	AA	AA	AG	AA	TT	GG	GG	AA
1195	Arabian_horse	NA	NA	NA	NA	NA	NA	NA	NA	NA	NA	NA	NA	NA	NA	NA	NA	NA	NA	TT	GG	CC	GG	CC	AA	AA	GG	CC	NA	GG	TT	TT	CC	TT	CC	AA	AA	AA	AA	AA	TT	GG	GG	AA
1196	Arabian_horse	NA	NA	NA	NA	NA	NA	NA	NA	NA	NA	NA	NA	NA	NA	NA	NA	NA	NA	TT	GG	CC	AA	CC	AA	AA	GG	CC	NA	GG	TT	TT	CC	TT	CC	AA	AA	AA	GG	AA	TT	GG	GG	AA
1197	Arabian_horse	NA	NA	NA	NA	NA	NA	NA	NA	NA	NA	NA	NA	NA	NA	NA	NA	NA	NA	TT	GG	CC	AA	CC	AA	AA	GG	CC	NA	GG	TT	TT	CC	TT	CC	AA	AA	AA	GG	AA	TT	GG	CG	AG
1198	Arabian_horse	NA	NA	NA	NA	NA	NA	NA	NA	NA	NA	NA	NA	NA	NA	NA	NA	NA	NA	TT	GG	CC	GG	CC	AA	AA	GG	CC	NA	GG	TT	TT	CC	TT	CC	AA	AA	AA	AA	AA	TT	GG	GG	AA
1199	Arabian_horse	NA	NA	NA	NA	NA	NA	NA	NA	NA	NA	NA	NA	NA	NA	NA	NA	NA	NA	TT	GG	CC	GG	CC	AA	AA	GG	CC	NA	GG	TT	TT	CC	TT	CC	AA	AA	AA	AA	AA	TT	GG	GG	AA
1200	Arabian_horse	NA	NA	NA	NA	NA	NA	NA	NA	NA	NA	NA	NA	NA	NA	NA	NA	NA	NA	TT	GG	CC	GG	CC	AA	AA	GG	CC	NA	GG	TT	TT	CC	TT	CC	AA	AA	AA	AA	AA	TT	GG	GG	AA
1201	Arabian_horse	NA	NA	NA	NA	NA	NA	NA	NA	NA	NA	NA	NA	NA	NA	NA	NA	NA	NA	TT	GG	CC	AG	CC	AA	AA	GG	CC	NA	GG	TT	TT	CC	TT	CC	AA	AA	AA	AG	AA	TT	GG	CG	AG
1202	Arabian_horse	NA	NA	NA	NA	NA	NA	NA	NA	NA	NA	NA	NA	NA	NA	NA	NA	NA	NA	TT	GG	CC	GG	CC	AA	AA	GG	CC	NA	GG	TT	TT	CC	TT	CC	AA	AA	AA	AA	AA	TT	GG	GG	AA
1203	Arabian_horse	NA	NA	NA	NA	NA	NA	NA	NA	NA	NA	NA	NA	NA	NA	NA	NA	NA	NA	TT	GG	CC	GG	CC	AA	AA	GG	CC	NA	GG	TT	TT	CC	TT	CC	AA	AA	AA	AA	AA	TT	GG	GG	AA
1204	Arabian_horse	NA	NA	NA	NA	NA	NA	NA	NA	NA	NA	NA	NA	NA	NA	NA	NA	NA	NA	TT	GG	CC	GG	CC	AA	AA	GG	CC	NA	GG	TT	TT	CC	TT	CC	AA	AA	AA	AA	AA	TT	GG	GG	AA
1205	Arabian_horse	NA	NA	NA	NA	NA	NA	NA	NA	NA	NA	NA	NA	NA	NA	NA	NA	NA	NA	TT	GG	CC	GG	CC	AA	AA	GG	CC	NA	GG	TT	TT	CC	TT	CC	AA	AA	AA	AA	AA	TT	GG	GG	AA
1206	Arabian_horse	NA	NA	NA	NA	NA	NA	NA	NA	NA	NA	NA	NA	NA	NA	NA	NA	NA	NA	TT	GG	CC	GG	CC	AA	AA	GG	CC	NA	GG	TT	TT	CC	TT	CC	AA	AA	AA	AA	AA	TT	GG	GG	AA
1207	Arabian_horse	NA	NA	NA	NA	NA	NA	NA	NA	NA	NA	NA	NA	NA	NA	NA	NA	NA	NA	TT	GG	CC	GG	CC	AA	AA	GG	CC	NA	GG	TT	TT	CC	TT	CC	AA	AA	AA	AA	AA	TT	GG	GG	AA
1208	Arabian_horse	NA	NA	NA	NA	NA	NA	NA	NA	NA	NA	NA	NA	NA	NA	NA	NA	NA	NA	TT	GG	CC	AA	CC	AA	AA	GG	CC	NA	GG	TT	TT	CC	TT	CC	AA	AA	AA	GG	AA	TT	GG	CG	AG
1209	Arabian_horse	NA	NA	NA	NA	NA	NA	NA	NA	NA	NA	NA	NA	NA	NA	NA	NA	NA	NA	TT	GG	CC	AG	CC	AA	AA	GG	CC	NA	GG	TT	TT	CC	TT	CC	AA	AA	AA	AG	AA	TT	GG	CG	AG
1210	Arabian_horse	NA	NA	NA	NA	NA	NA	NA	NA	NA	NA	NA	NA	NA	NA	NA	NA	NA	NA	TT	GG	CC	AG	CC	AA	AA	GG	CC	NA	GG	TT	TT	CC	TT	CC	AA	AA	AA	AG	AA	TT	GG	CG	AG
1211	Arabian_horse	NA	NA	NA	NA	NA	NA	NA	NA	NA	NA	NA	NA	NA	NA	NA	NA	NA	NA	TT	GG	CC	AG	CC	AA	AA	GG	CC	NA	GG	TT	TT	CC	TT	CC	AA	AA	AA	AG	AA	TT	GG	GG	AA
1212	Arabian_horse	NA	NA	NA	NA	NA	NA	NA	NA	NA	NA	NA	NA	NA	NA	NA	NA	NA	NA	TT	GG	CC	GG	CC	AA	AA	GG	CC	NA	GG	TT	TT	CC	TT	CC	AA	AA	AA	AA	AA	TT	GG	GG	AA
1213	Arabian_horse	NA	NA	NA	NA	NA	NA	NA	NA	NA	NA	NA	NA	NA	NA	NA	NA	NA	NA	TT	GG	CC	AG	CC	AA	AA	GG	CC	NA	GG	TT	TT	CC	TT	CC	AA	AA	AA	AG	AA	TT	GG	CG	AG
1214	Arabian_horse	NA	NA	NA	NA	NA	NA	NA	NA	NA	NA	NA	NA	NA	NA	NA	NA	NA	NA	TT	GG	CC	GG	CC	AA	AA	GG	CC	NA	GG	TT	TT	CC	TT	CC	AA	AA	AA	AA	AA	TT	GG	GG	AA
1215	Arabian_horse	NA	NA	NA	NA	NA	NA	NA	NA	NA	NA	NA	NA	NA	NA	NA	NA	NA	NA	TT	GG	CC	GG	CC	AA	AA	GG	CC	NA	GG	TT	TT	CC	TT	CC	AA	AA	AA	AA	AA	TT	GG	GG	AA
1216	Arabian_horse	NA	NA	NA	NA	NA	NA	NA	NA	NA	NA	NA	NA	NA	NA	NA	NA	NA	NA	TT	GG	CC	GG	CC	AA	AA	GG	CC	NA	GG	TT	TT	CC	TT	CC	AA	AA	AA	AA	AA	TT	GG	GG	AA
1217	Arabian_horse	NA	NA	NA	NA	NA	NA	NA	NA	NA	NA	NA	NA	NA	NA	NA	NA	NA	NA	TT	GG	CC	GG	CC	AA	AA	GG	CC	NA	GG	TT	TT	CC	TT	CC	AA	AA	AA	AA	AA	TT	GG	GG	AA
1218	Arabian_horse	NA	NA	NA	NA	NA	NA	NA	NA	NA	NA	NA	NA	NA	NA	NA	NA	NA	NA	TT	GG	CC	AA	CC	AA	AA	GG	CC	NA	GG	TT	TT	CC	TT	CC	AA	AA	AA	GG	AA	TT	GG	GG	AA
1219	Arabian_horse	NA	NA	NA	NA	NA	NA	NA	NA	NA	NA	NA	NA	NA	NA	NA	NA	NA	NA	TT	GG	CC	GG	CC	AA	AA	GG	CC	NA	GG	TT	TT	CC	TT	CC	AA	AA	AA	AA	AA	TT	GG	GG	AA
1220	Arabian_horse	NA	NA	NA	NA	NA	NA	NA	NA	NA	NA	NA	NA	NA	NA	NA	NA	NA	NA	TT	GG	CC	GG	CC	AA	AA	GG	CC	NA	GG	TT	TT	CC	TT	CC	AA	AA	AA	AA	AA	TT	GG	GG	AA
1221	Ardenner	NA	NA	NA	NA	NA	NA	NA	NA	NA	NA	NA	NA	NA	NA	NA	NA	NA	NA	CT	AG	CT	AG	CT	AG	AG	GT	CT	NA	AG	CT	CT	CT	CT	CT	AG	AG	AG	AG	AG	GT	GT	CG	AA
1222	Ardenner	NA	NA	NA	NA	NA	NA	NA	NA	NA	NA	NA	NA	NA	NA	NA	NA	NA	NA	CT	AG	CT	AG	CT	AG	AG	GT	CT	NA	AG	CT	CT	CT	CT	CT	GG	AG	AG	AA	AG	GT	TT	GG	AA
1223	Ardenner	NA	NA	NA	NA	NA	NA	NA	NA	NA	NA	NA	NA	NA	NA	NA	NA	NA	NA	CT	AG	CT	AG	CT	AG	AG	GT	CT	NA	AG	CT	CT	CT	CT	CT	AG	AG	AG	AG	AG	GT	GT	CG	AG
1224	Ardenner	NA	NA	NA	NA	NA	NA	NA	NA	NA	NA	NA	NA	NA	NA	NA	NA	NA	NA	CT	AG	CT	AG	CT	AG	AG	GT	CT	NA	AG	CT	CT	CT	CT	CT	GG	AG	AG	AA	AG	GT	TT	GG	AA
1225	Ardenner	NA	NA	NA	NA	NA	NA	NA	NA	NA	NA	NA	NA	NA	NA	NA	NA	NA	NA	TT	GG	CC	AG	CC	AG	AG	NA	TT	NA	AG	CT	CT	CT	CT	NA	AG	AG	AG	AG	AA	GT	GG	GG	AA
1226	Ardenner	NA	NA	NA	NA	NA	NA	NA	NA	NA	NA	NA	NA	NA	NA	NA	NA	NA	NA	TT	GG	CC	AA	CC	AA	AA	GG	CC	NA	GG	TT	TT	CC	TT	CC	NA	AA	AA	AA	AA	TT	TT	GG	AA
1227	Ardenner	NA	NA	NA	NA	NA	NA	NA	NA	NA	NA	NA	NA	NA	NA	NA	NA	NA	NA	TT	GG	CC	AA	CC	AA	AA	GG	CC	NA	GG	TT	TT	CC	TT	CC	AA	AA	AA	GG	AA	TT	GG	CC	AG
1228	Ardenner	NA	NA	NA	NA	NA	NA	NA	NA	NA	NA	NA	NA	NA	NA	NA	NA	NA	NA	CT	AG	CT	AG	CT	GG	GG	TT	TT	NA	AA	CC	CC	TT	CC	TT	GG	GG	GG	AA	AG	GG	GT	GG	AA
1229	Ardenner	NA	NA	NA	NA	NA	NA	NA	NA	NA	NA	NA	NA	NA	NA	NA	NA	NA	NA	CT	AG	CT	AG	CT	GG	GG	TT	TT	NA	AA	CC	CC	TT	CC	TT	GG	GG	GG	AA	AG	GG	GT	GG	AA
1230	Ardenner	NA	NA	NA	NA	NA	NA	NA	NA	NA	NA	NA	NA	NA	NA	NA	NA	NA	NA	CC	AA	TT	GG	TT	GG	GG	TT	TT	NA	AA	CC	CC	TT	CC	TT	GG	GG	GG	AA	GG	GG	TT	GG	AA
1231	Ardenner	NA	NA	NA	NA	NA	NA	NA	NA	NA	NA	NA	NA	NA	NA	NA	NA	NA	NA	CT	AG	CT	AG	CT	GG	GG	TT	TT	NA	AA	CC	CC	TT	CC	TT	GG	GG	GG	AA	AG	GG	GT	GG	AA
1232	Ardenner	NA	NA	NA	NA	NA	NA	NA	NA	NA	NA	NA	NA	NA	NA	NA	NA	NA	NA	CT	AG	CT	AG	CT	GG	GG	TT	TT	NA	AA	CC	CC	TT	CC	TT	GG	GG	GG	AA	AG	GG	GT	GG	AA
1233	Ardenner	NA	NA	NA	NA	NA	NA	NA	NA	NA	NA	NA	NA	NA	NA	NA	NA	NA	NA	CC	AA	TT	GG	TT	GG	GG	NA	TT	NA	AA	CC	CC	TT	CC	NA	GG	GG	GG	AA	GG	GG	TT	GG	AA
1234	Ardenner	NA	NA	NA	NA	NA	NA	NA	NA	NA	NA	NA	NA	NA	NA	NA	NA	NA	NA	CT	AA	TT	GG	TT	GG	GG	TT	TT	NA	AA	CC	CC	TT	CC	TT	GG	GG	GG	AA	GG	GG	TT	GG	AA
1235	Ardenner	NA	NA	NA	NA	NA	NA	NA	NA	NA	NA	NA	NA	NA	NA	NA	NA	NA	NA	CT	AG	CT	AG	CT	GG	GG	TT	TT	NA	AA	CC	CC	TT	CC	TT	GG	GG	GG	AA	AG	GG	GT	GG	AA
1236	Ardenner	NA	NA	NA	NA	NA	NA	NA	NA	NA	NA	NA	NA	NA	NA	NA	NA	NA	NA	CC	AA	TT	GG	TT	GG	GG	TT	TT	NA	AA	CC	CC	TT	CC	TT	GG	GG	GG	AA	GG	GG	TT	GG	AA
1237	Ardenner	NA	NA	NA	NA	NA	NA	NA	NA	NA	NA	NA	NA	NA	NA	NA	NA	NA	NA	CT	AG	CT	AG	CT	GG	GG	TT	TT	NA	AA	CC	CC	TT	CC	TT	GG	GG	GG	AA	AG	GG	GT	CG	AG
1238	Ardenner	NA	NA	NA	NA	NA	NA	NA	NA	NA	NA	NA	NA	NA	NA	NA	NA	NA	NA	CC	AA	TT	GG	TT	GG	GG	TT	TT	NA	AA	CC	CC	TT	CC	TT	GG	GG	GG	AA	GG	GG	TT	GG	AA
1239	Ardenner	NA	NA	NA	NA	NA	NA	NA	NA	NA	NA	NA	NA	NA	NA	NA	NA	CC	NA	CC	AA	TT	GG	TT	GG	GG	TT	TT	NA	AA	CC	CC	TT	CC	TT	GG	GG	GG	AA	GG	GG	TT	GG	AA
1240	Ardenner	NA	NA	NA	NA	NA	NA	NA	NA	NA	NA	NA	NA	NA	NA	NA	NA	CC	NA	CC	AA	TT	GG	TT	GG	GG	TT	TT	NA	AA	CC	CC	TT	CC	TT	GG	GG	GG	AA	GG	GG	TT	GG	AA
1241	CBT	NA	NA	NA	NA	NA	NA	NA	NA	NA	NA	NA	NA	NA	NA	NA	NA	NA	NA	TT	GG	CC	AA	CC	AA	AA	GG	CC	NA	GG	TT	TT	CC	TT	CC	AA	AA	AA	GG	AA	TT	GG	CC	GG
1242	CBT	NA	NA	NA	NA	NA	NA	NA	NA	NA	NA	NA	NA	NA	NA	NA	NA	NA	NA	TT	GG	CC	AG	CC	AA	AA	GG	CC	NA	GG	TT	TT	CC	TT	CC	AA	AA	AA	AG	AA	TT	GG	CG	AG
1243	CBT	NA	NA	NA	NA	NA	NA	NA	NA	NA	NA	NA	NA	NA	NA	NA	NA	NA	NA	CT	AG	CT	AG	CT	AG	AG	GT	CT	NA	AG	CT	CT	CT	CT	CT	AG	AG	AG	AG	AG	GT	GT	CG	AG
1244	CBT	NA	NA	NA	NA	NA	NA	NA	NA	NA	NA	NA	NA	NA	NA	NA	NA	NA	NA	CC	AG	CT	GG	CT	AG	AG	GT	CT	NA	AG	CT	CT	CT	CT	CT	AG	AG	AG	AA	AG	GT	GT	GG	AA
1245	CBT	NA	NA	NA	NA	NA	NA	NA	NA	NA	NA	NA	NA	NA	NA	NA	NA	NA	NA	CT	AG	CT	AG	CT	AG	AG	GT	CT	NA	AG	CT	CT	CT	CT	CT	AG	AG	AG	AG	AG	GT	GT	CG	AG
1246	CBT	NA	NA	NA	NA	NA	NA	NA	NA	NA	NA	NA	NA	NA	NA	NA	NA	NA	NA	CC	AG	CT	GG	CT	AG	AG	GT	CT	NA	AG	CT	CT	CT	CT	CT	AG	AG	AG	AA	AG	GT	GT	GG	AA
1247	CBT	NA	NA	NA	NA	NA	NA	NA	NA	NA	NA	NA	NA	NA	NA	NA	NA	NA	NA	TT	GG	CC	AG	CC	AG	AG	GT	CT	NA	AG	CT	CT	CT	CT	CT	AG	AG	AG	AG	AA	GT	GG	GG	AA
1248	CBT	NA	NA	NA	NA	NA	NA	NA	NA	NA	NA	NA	NA	NA	NA	NA	NA	NA	NA	CT	AG	CT	AG	CT	AG	AG	NA	CT	NA	AG	CT	CT	CT	CT	NA	AG	AG	AG	AG	AG	GT	GT	CG	AG
1249	CBT	NA	NA	NA	NA	NA	NA	NA	NA	NA	NA	NA	NA	NA	NA	NA	NA	NA	NA	CT	AG	CT	GG	CT	AG	AG	GT	CT	NA	AG	CT	CT	CT	CT	CT	AG	AG	AG	AA	AG	GT	GT	GG	AA
1250	CBT	NA	NA	NA	NA	NA	NA	NA	NA	NA	NA	NA	NA	NA	NA	NA	NA	NA	TT	CC	AA	TT	GG	TT	GG	GG	TT	TT	NA	AA	CC	CC	TT	CC	TT	GG	GG	GG	AA	GG	GG	TT	GG	AA
1251	CBT	NA	NA	NA	NA	NA	NA	NA	NA	NA	NA	NA	NA	NA	NA	NA	NA	NA	NA	CC	AA	TT	GG	TT	GG	GG	TT	TT	NA	AA	CC	CC	TT	CC	TT	GG	GG	GG	AA	GG	GG	TT	GG	AA
1252	CBT	NA	NA	NA	NA	NA	NA	NA	NA	NA	NA	NA	NA	NA	NA	NA	NA	NA	NA	CC	AA	TT	GG	TT	GG	GG	TT	TT	NA	AA	CC	CC	TT	CC	TT	GG	GG	GG	AA	GG	GG	TT	GG	AA
1253	CBT	NA	NA	NA	NA	NA	NA	NA	NA	NA	NA	NA	NA	NA	NA	NA	NA	NA	NA	CT	AG	CT	AG	CT	GG	GG	TT	TT	NA	AA	CC	CC	TT	CC	TT	GG	GG	GG	AG	AG	GG	GT	GG	AA
1254	CBT	NA	NA	NA	NA	NA	NA	NA	NA	NA	NA	NA	NA	NA	NA	NA	NA	NA	NA	TT	GG	CC	AA	CC	GG	GG	TT	TT	NA	AA	CC	CC	TT	CC	TT	GG	GG	GG	GG	AA	GG	GG	GG	AA
1255	CBT	NA	NA	NA	NA	NA	NA	NA	NA	NA	NA	NA	NA	NA	NA	NA	NA	NA	NA	CT	AG	CT	AG	CT	GG	GG	TT	TT	NA	AA	CC	CC	TT	CC	TT	GG	GG	GG	AG	AG	GG	GT	GG	AA
1256	Exmoor	NA	NA	NA	NA	NA	NA	NA	NA	NA	NA	NA	NA	NA	NA	NA	NA	NA	NA	CC	AG	CT	GG	TT	GG	GG	TT	TT	NA	AA	CC	CC	TT	CC	TT	GG	GG	GG	AA	GG	GG	TT	GG	AA
1257	Exmoor	NA	NA	NA	NA	NA	NA	NA	NA	NA	NA	NA	NA	NA	NA	NA	NA	NA	NA	CC	GG	CC	GG	TT	GG	GG	TT	TT	NA	AA	CC	CC	TT	CC	TT	GG	GG	GG	AA	GG	GG	TT	GG	AA
1258	Exmoor	NA	NA	NA	NA	NA	NA	NA	NA	NA	NA	NA	NA	NA	NA	NA	NA	NA	NA	CC	AG	CT	GG	TT	GG	GG	TT	TT	NA	AA	CC	CC	TT	CC	TT	GG	GG	GG	AA	GG	GG	TT	GG	AA
1259	Exmoor	NA	NA	NA	NA	NA	NA	NA	NA	NA	NA	NA	NA	NA	NA	NA	NA	NA	NA	CC	AG	CT	GG	TT	GG	GG	TT	TT	NA	AA	CC	CC	TT	CC	TT	GG	GG	GG	AA	GG	GG	TT	GG	AA
1260	Exmoor	NA	NA	NA	NA	NA	NA	NA	NA	NA	NA	NA	NA	NA	NA	NA	NA	NA	NA	CC	GG	CC	GG	TT	GG	GG	TT	TT	NA	AA	CC	CC	TT	CC	TT	GG	GG	GG	AA	GG	GG	TT	GG	AA
1261	Exmoor	NA	NA	NA	NA	NA	NA	NA	NA	NA	NA	NA	NA	NA	NA	NA	NA	NA	NA	CC	GG	CC	GG	TT	GG	GG	TT	TT	NA	AA	CC	CC	TT	CC	TT	GG	GG	GG	AA	GG	GG	TT	GG	AA
1262	Exmoor	NA	NA	NA	NA	NA	NA	NA	NA	NA	NA	NA	NA	NA	NA	NA	NA	NA	NA	CC	GG	CC	GG	TT	GG	GG	NA	TT	NA	AA	CC	CC	TT	CC	TT	GG	GG	GG	AA	GG	GG	TT	GG	AA
1263	Exmoor	NA	NA	NA	NA	NA	NA	NA	NA	NA	NA	NA	NA	NA	NA	NA	NA	NA	NA	CC	AG	CT	GG	TT	GG	GG	TT	TT	NA	AA	CC	CC	TT	CC	TT	GG	GG	GG	AA	GG	GG	TT	GG	AA
1264	Exmoor	NA	NA	NA	NA	NA	NA	NA	NA	NA	NA	NA	NA	NA	NA	NA	NA	NA	NA	CC	GG	CC	GG	TT	GG	GG	TT	TT	NA	AA	CC	CC	TT	CC	TT	GG	GG	GG	AA	GG	GG	TT	GG	AA
1265	Exmoor	NA	NA	NA	NA	NA	NA	NA	NA	NA	NA	NA	NA	NA	NA	NA	NA	NA	NA	CC	AG	CT	GG	TT	GG	GG	TT	TT	NA	AA	CC	CC	TT	CC	TT	GG	GG	GG	AA	GG	GG	TT	GG	AA
1266	Exmoor	NA	NA	NA	NA	NA	NA	NA	NA	NA	NA	NA	NA	NA	NA	NA	NA	NA	NA	CC	AG	CT	GG	TT	GG	GG	TT	TT	NA	AA	CC	CC	TT	CC	TT	GG	GG	GG	AA	GG	GG	TT	GG	AA
1267	Exmoor	NA	NA	NA	NA	NA	NA	NA	NA	NA	NA	NA	NA	NA	NA	NA	NA	NA	NA	CC	GG	CC	GG	TT	GG	GG	TT	TT	NA	AA	CC	CC	TT	CC	TT	GG	GG	GG	AA	GG	GG	TT	GG	AA
1268	Exmoor	NA	NA	NA	NA	NA	NA	NA	NA	NA	NA	NA	NA	NA	NA	NA	NA	NA	NA	CC	AG	CT	GG	TT	GG	GG	NA	TT	NA	AA	CC	CC	TT	CC	TT	GG	GG	GG	AA	GG	GG	TT	GG	AA
1269	Exmoor	NA	NA	NA	NA	NA	NA	NA	NA	NA	NA	NA	NA	NA	NA	NA	NA	NA	NA	CC	GG	CC	GG	TT	GG	GG	TT	TT	NA	AA	CC	CC	TT	CC	TT	GG	GG	GG	AA	GG	GG	TT	GG	AA
1270	Exmoor	NA	NA	NA	NA	NA	NA	NA	NA	NA	NA	NA	NA	NA	NA	NA	NA	NA	NA	CC	GG	CC	GG	TT	GG	GG	TT	TT	NA	AA	CC	CC	TT	CC	TT	GG	GG	GG	AA	GG	GG	TT	GG	AA
1271	Exmoor	NA	NA	NA	NA	NA	NA	NA	NA	NA	NA	NA	NA	NA	NA	NA	NA	NA	NA	CC	AG	CT	GG	TT	GG	GG	TT	TT	NA	AA	CC	CC	TT	CC	TT	GG	GG	GG	AA	GG	GG	TT	GG	AA
1272	Exmoor	NA	NA	NA	NA	NA	NA	NA	NA	NA	NA	NA	NA	NA	NA	NA	NA	NA	NA	CC	GG	CC	GG	TT	GG	GG	TT	TT	NA	AA	CC	CC	TT	CC	TT	GG	GG	GG	AA	GG	GG	TT	GG	AA
1273	Exmoor	NA	NA	NA	NA	NA	NA	NA	NA	NA	NA	NA	NA	NA	NA	NA	NA	NA	NA	CC	GG	CC	GG	TT	GG	GG	TT	TT	NA	AA	CC	CC	TT	CC	TT	GG	GG	GG	AA	GG	GG	TT	GG	AA
1274	Exmoor	NA	NA	NA	NA	NA	NA	NA	NA	NA	NA	NA	NA	NA	NA	NA	NA	NA	NA	CC	GG	CC	GG	TT	GG	GG	TT	TT	NA	AA	CC	CC	TT	CC	TT	GG	GG	GG	AA	GG	GG	TT	GG	AA
1275	Exmoor	NA	NA	NA	NA	NA	NA	NA	NA	NA	NA	NA	NA	NA	NA	NA	NA	NA	NA	CC	GG	CC	GG	TT	GG	GG	TT	TT	NA	AA	CC	CC	TT	CC	TT	GG	GG	GG	AA	GG	GG	TT	GG	AA
1276	Exmoor	NA	NA	NA	NA	NA	NA	NA	NA	NA	NA	NA	NA	NA	NA	NA	NA	NA	NA	CC	AG	CT	GG	TT	GG	GG	TT	TT	NA	AA	CC	CC	TT	CC	TT	GG	GG	GG	AA	GG	GG	TT	GG	AA
1277	Exmoor	NA	NA	NA	NA	NA	NA	NA	NA	NA	NA	NA	NA	NA	NA	NA	NA	NA	NA	CC	GG	CC	GG	TT	GG	GG	TT	TT	NA	AA	CC	CC	TT	CC	TT	GG	GG	GG	AA	GG	GG	TT	GG	AA
1278	Exmoor	NA	NA	NA	NA	NA	NA	NA	NA	NA	NA	NA	NA	NA	NA	NA	NA	NA	NA	CC	AG	CT	GG	TT	GG	GG	TT	TT	NA	AA	CC	CC	TT	CC	TT	GG	GG	GG	AA	GG	GG	TT	GG	AA
1279	Finnhorse	NA	NA	NA	NA	NA	NA	NA	NA	NA	NA	NA	NA	NA	NA	NA	NA	CC	NA	CC	AA	CT	GG	NA	GG	GG	TT	TT	NA	AA	CC	CC	TT	CC	TT	GG	GG	GG	AA	GG	GG	TT	GG	AA
1280	Finnhorse	NA	NA	NA	NA	NA	NA	NA	NA	NA	NA	NA	NA	NA	NA	NA	NA	CC	NA	CC	AA	CT	GG	TT	GG	GG	TT	TT	NA	AA	CC	CC	TT	CC	TT	GG	GG	GG	AA	GG	GG	TT	GG	AG
1281	Finnhorse	NA	NA	NA	NA	NA	NA	NA	NA	NA	NA	NA	NA	NA	NA	NA	NA	TT	NA	TT	GG	CC	GG	CC	AA	AA	GG	CC	NA	GG	TT	TT	CC	TT	CC	AA	AA	AA	AA	AA	TT	GG	GG	AA
1282	Finnhorse	NA	NA	NA	NA	NA	NA	NA	NA	NA	NA	NA	NA	NA	NA	NA	NA	TT	NA	TT	NA	CC	GG	NA	AA	AA	NA	CC	NA	GG	TT	TT	CC	TT	NA	AA	AA	AA	AA	AA	TT	GG	GG	AA
1283	Fjord_horse	NA	NA	NA	NA	NA	NA	NA	NA	NA	NA	NA	NA	NA	NA	NA	NA	CC	NA	CC	AA	TT	GG	TT	GG	GG	TT	TT	NA	AA	CC	CC	TT	CC	TT	GG	GG	GG	AA	GG	GG	TT	GG	AA
1284	NSH	NA	NA	NA	NA	NA	NA	NA	NA	NA	NA	NA	NA	NA	NA	NA	NA	NA	NA	CC	AA	TT	GG	TT	GG	GG	TT	TT	NA	AA	CC	CC	TT	CC	TT	GG	GG	GG	AA	GG	GG	TT	GG	AA
1285	NSH	NA	NA	NA	NA	NA	NA	NA	NA	NA	NA	NA	NA	NA	NA	NA	NA	NA	NA	CC	AA	TT	GG	TT	GG	GG	TT	TT	NA	AA	CC	CC	TT	CC	TT	GG	GG	GG	AA	GG	GG	TT	GG	AA
1286	NSH	NA	NA	NA	NA	NA	NA	NA	NA	NA	NA	NA	NA	NA	NA	NA	NA	CC	NA	CC	AG	CT	GG	TT	GG	GG	TT	TT	NA	AA	CC	CC	TT	CC	TT	GG	GG	GG	AA	GG	GG	TT	GG	AA
1287	NSH	NA	NA	NA	NA	NA	NA	NA	NA	NA	NA	NA	NA	NA	NA	NA	NA	CC	NA	CC	AA	TT	GG	TT	GG	GG	TT	TT	NA	AA	CC	CC	TT	CC	TT	GG	GG	GG	AA	GG	GG	TT	GG	AA
1288	NSH	NA	NA	NA	NA	NA	NA	NA	NA	NA	NA	NA	NA	NA	NA	NA	NA	NA	NA	CC	AG	CT	GG	TT	GG	GG	TT	TT	NA	AA	CC	CC	TT	CC	TT	GG	GG	GG	AA	GG	GG	TT	GG	AA
1289	NSH	NA	NA	NA	NA	NA	NA	NA	NA	NA	NA	NA	NA	NA	NA	NA	NA	NA	NA	CC	AA	TT	GG	TT	GG	GG	TT	TT	NA	AA	CC	CC	TT	CC	TT	GG	GG	GG	AA	GG	GG	TT	GG	AA
1290	NSH	NA	NA	NA	NA	NA	NA	NA	NA	NA	NA	NA	NA	NA	NA	NA	NA	CC	NA	CC	NA	CT	GG	TT	GG	GG	NA	TT	NA	AA	CC	CC	TT	CC	NA	GG	GG	GG	AA	GG	GG	TT	GG	AA
1291	NSH	NA	NA	NA	NA	NA	NA	NA	NA	NA	NA	NA	NA	NA	NA	NA	NA	NA	NA	CC	AA	TT	GG	TT	GG	GG	NA	TT	NA	AA	CC	CC	TT	CC	NA	GG	GG	GG	AA	GG	GG	TT	GG	AA
1292	NSH	NA	NA	NA	NA	NA	NA	NA	NA	NA	NA	NA	NA	NA	NA	NA	NA	CC	NA	CC	AA	TT	GG	TT	GG	GG	TT	TT	NA	AA	CC	CC	TT	CC	TT	GG	GG	GG	AA	GG	GG	TT	GG	AA
1293	NSH	NA	NA	NA	NA	NA	NA	NA	NA	NA	NA	NA	NA	NA	NA	NA	NA	NA	NA	CC	AA	TT	GG	TT	GG	GG	TT	TT	NA	AA	CC	CC	TT	CC	TT	GG	GG	GG	AA	GG	GG	TT	GG	AA
1294	NSH	NA	NA	NA	NA	NA	NA	NA	NA	NA	NA	NA	NA	NA	NA	NA	NA	NA	NA	CC	AG	CT	GG	TT	GG	GG	NA	TT	NA	AA	CC	CC	TT	CC	NA	GG	GG	GG	AA	GG	GG	TT	GG	AA
1295	NSH	NA	NA	NA	NA	NA	NA	NA	NA	NA	NA	NA	NA	NA	NA	NA	NA	NA	NA	CC	AA	TT	GG	TT	GG	GG	TT	TT	NA	AA	CC	CC	TT	CC	TT	GG	GG	GG	AA	GG	GG	TT	GG	AA
1296	NSH	NA	NA	NA	NA	NA	NA	NA	NA	NA	NA	NA	NA	NA	NA	NA	NA	NA	NA	CC	AA	TT	GG	TT	GG	GG	TT	TT	NA	AA	CC	CC	TT	CC	TT	GG	GG	GG	AA	GG	GG	TT	GG	AA
1297	NSH	NA	NA	NA	NA	NA	NA	NA	NA	NA	NA	NA	NA	NA	NA	NA	NA	NA	NA	CT	AG	TT	GG	NA	AG	AG	GT	CT	NA	AG	CT	CC	CT	CT	CT	AG	AG	AG	AG	AG	GT	GT	GG	AG
1298	NSH	NA	NA	NA	NA	NA	NA	NA	NA	NA	NA	NA	NA	NA	NA	NA	NA	NA	NA	CC	AG	CT	GG	CT	AG	AG	GT	CT	NA	AG	CT	CT	CT	CT	CT	AG	AG	AG	AA	AG	GT	GT	GG	AA
1299	NSH	NA	NA	NA	NA	NA	NA	NA	NA	NA	NA	NA	NA	NA	NA	NA	NA	CT	NA	CT	AG	CT	AG	CT	AG	AG	NA	CT	NA	AG	CT	CT	CT	CT	NA	AG	AG	AG	AG	AG	GT	GT	CG	AG
1300	NSH	NA	NA	NA	NA	NA	NA	NA	NA	NA	NA	NA	NA	NA	NA	NA	NA	NA	NA	CT	AG	CT	AG	CT	GG	GG	TT	TT	NA	AA	CC	CC	TT	CC	TT	GG	GG	GG	AA	AG	GG	GT	GG	AA
1301	NSH	NA	NA	NA	NA	NA	NA	NA	NA	NA	NA	NA	NA	NA	NA	NA	NA	NA	NA	CT	GG	CC	AG	CT	GG	GG	NA	TT	NA	AA	CC	CC	TT	CC	TT	GG	GG	GG	AG	AG	GG	GT	GG	AA
1302	Przewalski	NA	NA	NA	NA	NA	NA	NA	NA	NA	NA	NA	NA	NA	NA	NA	NA	CC	NA	CC	GG	CC	GG	TT	GG	GG	TT	TT	NA	AA	CC	CC	TT	CC	TT	GG	GG	GG	AA	GG	GG	TT	GG	AA
1303	Przewalski	NA	NA	NA	NA	NA	NA	NA	NA	NA	NA	NA	NA	NA	NA	NA	NA	CC	NA	CC	AG	CC	GG	TT	GG	GG	TT	TT	NA	AA	CC	CC	TT	CC	TT	GG	GG	GG	AA	GG	GG	TT	GG	AA
1304	Przewalski	NA	NA	NA	NA	NA	NA	NA	NA	NA	NA	NA	NA	NA	NA	NA	NA	CC	NA	CC	GG	CC	GG	TT	GG	GG	TT	TT	NA	AA	CC	CC	TT	CC	TT	GG	GG	GG	AA	GG	GG	TT	GG	AA
1305	SB	NA	NA	NA	NA	NA	NA	NA	NA	NA	NA	NA	NA	NA	NA	NA	NA	NA	NA	TT	GG	CC	AG	CC	AA	AA	NA	CC	NA	GG	TT	TT	CC	TT	NA	AA	AA	AA	AG	AA	TT	GG	CG	AA
1306	SB	NA	NA	NA	NA	NA	NA	NA	NA	NA	NA	NA	NA	NA	NA	NA	NA	NA	NA	TT	GG	CC	AA	CC	AA	AA	GG	CC	NA	GG	TT	TT	CC	TT	CC	AA	AA	AA	GG	AA	TT	GG	GG	AA
1307	TB	NA	NA	NA	NA	NA	NA	NA	NA	NA	NA	NA	NA	NA	NA	NA	NA	NA	NA	TT	GG	CC	GG	CC	AA	AA	GG	CC	NA	GG	TT	TT	CC	TT	CC	AA	AA	AA	AA	AA	TT	GG	GG	AA
1308	TB	NA	NA	NA	NA	NA	NA	NA	NA	NA	NA	NA	NA	NA	NA	NA	NA	NA	NA	TT	GG	CC	GG	CC	AA	AA	GG	CC	NA	GG	TT	TT	CC	TT	CC	AA	AA	AA	AA	AA	TT	GG	GG	AA
1309	TB	NA	NA	NA	NA	NA	NA	NA	NA	NA	NA	NA	NA	NA	NA	NA	NA	NA	NA	TT	GG	CC	GG	CC	AA	AA	GG	CC	NA	GG	TT	TT	CC	TT	CC	AA	AA	AA	AA	AA	TT	GG	GG	AA
1310	TB	NA	NA	NA	NA	NA	NA	NA	NA	NA	NA	NA	NA	NA	NA	NA	NA	NA	NA	TT	GG	CC	GG	CC	AA	AA	NA	CC	NA	GG	TT	TT	CC	TT	NA	AA	AA	AA	AA	AA	TT	GG	GG	AA
1311	TB	NA	NA	NA	NA	NA	NA	NA	NA	NA	NA	NA	NA	NA	NA	NA	NA	NA	NA	TT	GG	CC	GG	CC	AA	AA	GG	CC	NA	GG	TT	TT	CC	TT	CC	AA	AA	AA	AA	AA	TT	GG	GG	AA
1312	TB	NA	NA	NA	NA	NA	NA	NA	NA	NA	NA	NA	NA	NA	NA	NA	NA	NA	NA	TT	GG	CC	GG	CC	AA	AA	GG	CC	NA	GG	TT	TT	CC	TT	CC	AA	AA	AA	AA	AA	TT	GG	GG	AA
1313	TB	NA	NA	NA	NA	NA	NA	NA	NA	NA	NA	NA	NA	NA	NA	NA	NA	NA	NA	TT	GG	CC	GG	CC	AA	AA	GG	CC	NA	GG	TT	TT	CC	TT	CC	AA	AA	AA	AA	AA	TT	GG	GG	AA
1314	TB	NA	NA	NA	NA	NA	NA	NA	NA	NA	NA	NA	NA	NA	NA	NA	NA	NA	NA	TT	GG	CC	GG	CC	AA	AA	GG	CC	NA	GG	TT	TT	CC	TT	CC	AA	AA	AA	AA	AA	TT	GG	GG	AA
1315	TB	NA	NA	NA	NA	NA	NA	NA	NA	NA	NA	NA	NA	NA	NA	NA	NA	NA	NA	TT	GG	CC	AG	CC	AA	AA	GG	CC	NA	GG	TT	TT	CC	TT	CC	AA	AA	AA	AG	AA	TT	GG	GG	AA
1316	TB	NA	NA	NA	NA	NA	NA	NA	NA	NA	NA	NA	NA	NA	NA	NA	NA	NA	NA	TT	GG	CC	AG	CC	AA	AA	GG	CC	NA	GG	TT	TT	CC	TT	CC	AA	AA	AA	AG	AA	TT	GG	GG	AA
1317	TB	NA	NA	NA	NA	NA	NA	NA	NA	NA	NA	NA	NA	NA	NA	NA	NA	NA	NA	TT	GG	CC	GG	CC	AA	AA	GG	CC	NA	GG	TT	TT	CC	TT	CC	AA	AA	AA	AA	AA	TT	GG	GG	AA
1318	TB	NA	NA	NA	NA	NA	NA	NA	NA	NA	NA	NA	NA	NA	NA	NA	NA	NA	NA	TT	GG	CC	AG	CC	AA	AA	GG	CC	NA	GG	TT	TT	CC	TT	CC	AA	AA	AA	AG	AA	TT	GG	GG	AA
1319	TB	NA	NA	NA	NA	NA	NA	NA	NA	NA	NA	NA	NA	NA	NA	NA	NA	NA	NA	TT	GG	CC	AG	CC	AA	AA	GG	CC	NA	GG	TT	TT	CC	TT	CC	AA	AA	AA	AG	AA	TT	GG	CG	AG
1320	TB	NA	NA	NA	NA	NA	NA	NA	NA	NA	NA	NA	NA	NA	NA	NA	NA	NA	NA	TT	GG	CC	AG	CC	AA	AA	GG	CC	NA	GG	TT	TT	CC	TT	CC	AA	AA	AA	AG	AA	TT	GG	CG	AG
1321	TB	NA	NA	NA	NA	NA	NA	NA	NA	NA	NA	NA	NA	NA	NA	NA	NA	NA	NA	TT	GG	CC	GG	CC	AA	AA	GG	CC	NA	GG	TT	TT	CC	TT	CC	AA	AA	AA	AA	AA	TT	GG	GG	AA
1322	TB	NA	NA	NA	NA	NA	NA	NA	NA	NA	NA	NA	NA	NA	NA	NA	NA	NA	NA	TT	GG	CC	AG	CC	AA	AA	GG	CC	NA	GG	TT	TT	CC	TT	CC	AA	AA	AA	AG	AA	TT	GG	GG	AA
1323	TB	NA	NA	NA	NA	NA	NA	NA	NA	NA	NA	NA	NA	NA	NA	NA	NA	NA	NA	TT	GG	CC	GG	CC	AA	AA	GG	CC	NA	GG	TT	TT	CC	TT	CC	AA	AA	AA	AA	AA	TT	GG	GG	AA
1324	TB	NA	NA	NA	NA	NA	NA	NA	NA	NA	NA	NA	NA	NA	NA	NA	NA	NA	NA	TT	GG	CC	AG	CC	AA	AA	GG	CC	NA	GG	TT	TT	CC	TT	NA	AA	AA	AA	AG	AA	TT	GG	CG	AG
1325	TB	NA	NA	NA	NA	NA	NA	NA	NA	NA	NA	NA	NA	NA	NA	NA	NA	NA	NA	TT	GG	CC	GG	CC	AA	AA	GG	CC	NA	GG	TT	TT	CC	TT	CC	AA	AA	AA	AA	AA	TT	GG	GG	AA
1326	TB	NA	NA	NA	NA	NA	NA	NA	NA	NA	NA	NA	NA	NA	NA	NA	NA	NA	NA	TT	GG	CC	AG	CC	AA	AA	GG	CC	NA	GG	TT	TT	CC	TT	CC	AA	AA	AA	AG	AA	TT	GG	CG	AG
1327	TB	NA	NA	NA	NA	NA	NA	NA	NA	NA	NA	NA	NA	NA	NA	NA	NA	NA	NA	TT	GG	CC	AG	CC	AA	AA	GG	CC	NA	GG	TT	TT	CC	TT	CC	AA	AA	AA	AG	AA	TT	GG	GG	AA
1328	TB	NA	NA	NA	NA	NA	NA	NA	NA	NA	NA	NA	NA	NA	NA	NA	NA	NA	NA	TT	GG	CC	AG	CC	AA	AA	GG	CC	NA	GG	TT	TT	CC	TT	CC	AA	AA	AA	AG	AA	TT	GG	GG	AA
1329	TB	NA	NA	NA	NA	NA	NA	NA	NA	NA	NA	NA	NA	NA	NA	NA	NA	NA	NA	TT	GG	CC	AG	CC	AA	AA	GG	CC	NA	GG	TT	TT	CC	TT	CC	AA	AA	AA	AG	AA	TT	GG	CG	AG
1330	TB	NA	NA	NA	NA	NA	NA	NA	NA	NA	NA	NA	NA	NA	NA	NA	NA	NA	NA	TT	GG	CC	AG	CC	AA	AA	GG	CC	NA	GG	TT	TT	CC	TT	CC	AA	AA	AA	AG	AA	TT	GG	CG	AG
1331	TB	NA	NA	NA	NA	NA	NA	NA	NA	NA	NA	NA	NA	NA	NA	NA	NA	NA	NA	TT	GG	CC	AG	CC	AA	AA	GG	CC	NA	GG	TT	TT	CC	TT	CC	AA	AA	AA	AG	AA	TT	GG	GG	AA
1332	TB	NA	NA	NA	NA	NA	NA	NA	NA	NA	NA	NA	NA	NA	NA	NA	NA	NA	NA	TT	GG	CC	AG	CC	AA	AA	GG	CC	NA	GG	TT	TT	CC	TT	CC	AA	AA	AA	AG	AA	TT	GG	GG	AA
1333	TB	NA	NA	NA	NA	NA	NA	NA	NA	NA	NA	NA	NA	NA	NA	NA	NA	NA	NA	CT	GG	CC	GG	CT	AG	AG	NA	CT	NA	AG	NA	CT	CT	CT	NA	AG	AG	AG	AA	AG	GT	GT	GG	AA
1334	TB	NA	NA	NA	NA	NA	NA	NA	NA	NA	NA	NA	NA	NA	NA	NA	NA	NA	NA	CT	GG	CC	GG	CT	AG	AG	GT	CT	NA	AG	CT	CT	CT	CT	CT	AG	AG	AG	AA	AG	GT	GT	GG	AA
1335	TB	NA	NA	NA	NA	NA	NA	NA	NA	NA	NA	NA	NA	NA	NA	NA	NA	NA	NA	CT	GG	CC	AG	CT	AG	AG	GT	CT	NA	AG	CT	CT	CT	CT	NA	AG	AG	AG	AG	AG	GT	GT	CG	AG
1336	TB	NA	NA	NA	NA	NA	NA	NA	NA	NA	NA	NA	NA	NA	NA	NA	NA	NA	NA	CT	GG	CC	GG	CT	AG	AG	NA	CT	NA	AG	CT	CT	CT	CT	NA	AG	AG	AG	AA	AG	GT	GT	GG	AA
1337	Icelandic_horse	NA	NA	NA	NA	NA	NA	NA	NA	NA	NA	NA	NA	NA	NA	NA	NA	NA	NA	CT	GG	CC	GG	CC	AA	AA	GG	NA	NA	GG	TT	TT	CC	TT	CC	AA	AA	GG	GG	AA	TT	GG	GG	AA
1338	Icelandic_horse	NA	NA	NA	NA	NA	NA	NA	NA	NA	NA	NA	NA	NA	NA	NA	NA	NA	NA	TT	GG	CC	AA	CC	GG	GG	GT	CT	NA	AG	CT	CC	CT	CT	CT	AG	AG	AG	GG	AA	GT	GG	GG	AA
1339	Icelandic_horse	NA	NA	NA	NA	NA	NA	NA	NA	NA	NA	NA	NA	NA	NA	NA	NA	CC	NA	TT	GG	CC	AA	CC	GG	GG	TT	TT	NA	AA	CC	CC	TT	CC	TT	GG	GG	GG	GG	AA	GG	GG	GG	AA
1340	Icelandic_horse	NA	NA	NA	NA	NA	NA	NA	NA	NA	NA	NA	NA	NA	NA	NA	NA	CC	NA	TT	GG	CC	AA	CC	GG	GG	NA	TT	NA	AA	CC	CC	TT	CC	TT	GG	GG	GG	AA	AA	GG	GG	GG	GG
1341	Icelandic_horse	NA	NA	NA	NA	NA	NA	NA	NA	NA	NA	NA	NA	NA	NA	NA	NA	NA	NA	TT	GG	CC	AA	CC	GG	GG	NA	TT	NA	AA	CC	CC	TT	CC	NA	GG	GG	GG	AG	AA	GG	GG	GG	AA
1342	Icelandic_horse	NA	NA	NA	NA	NA	NA	NA	NA	NA	NA	NA	NA	NA	NA	NA	NA	NA	NA	TT	GG	CC	AA	CC	GG	GG	TT	TT	NA	AA	CC	CC	TT	CC	TT	GG	GG	GG	AA	AA	GG	GG	GG	AA
1343	CBT	NA	NA	NA	NA	NA	NA	NA	NA	NA	NA	NA	NA	NA	NA	NA	NA	NA	NA	CT	GG	CC	AG	CC	AG	AG	NA	CT	NA	AG	CT	CT	CT	CT	NA	AG	AG	AG	AG	AA	GT	GG	GG	AA
1344	CBT	NA	NA	NA	NA	NA	NA	NA	NA	NA	NA	NA	NA	NA	NA	NA	NA	NA	CC	TT	GG	CC	AA	CC	AA	AA	GG	CC	NA	GG	TT	TT	CC	TT	CC	AA	AA	AA	GG	AA	TT	GG	CC	GG
1345	CBT	NA	NA	NA	NA	NA	NA	NA	NA	NA	NA	NA	NA	NA	NA	NA	NA	NA	TC	TT	GG	CC	AA	CC	AG	AG	GT	CT	NA	AG	CT	CT	CT	CT	CT	AG	AG	AG	GG	AA	GT	GG	CG	AG
1346	CBT	NA	NA	NA	NA	NA	NA	NA	NA	NA	NA	NA	NA	NA	NA	NA	NA	NA	NA	CT	AG	CT	GG	CT	AG	AG	GT	CT	NA	AG	CT	CT	CT	CT	CT	AG	AG	AG	AA	AG	GT	GT	GG	AA
1347	SB	NA	NA	NA	NA	NA	NA	NA	NA	NA	NA	NA	NA	NA	NA	NA	NA	NA	NA	TT	GG	CC	GG	CC	AA	AA	GG	CC	NA	GG	TT	TT	CC	TT	CC	AA	AA	AA	AA	AA	TT	GG	GG	AA
1348	SB	NA	NA	NA	NA	NA	NA	NA	NA	NA	NA	NA	NA	NA	NA	NA	NA	NA	NA	TT	GG	CC	AG	CC	AA	AA	GG	CC	NA	GG	TT	TT	CC	TT	CC	AA	AA	AA	AG	AA	TT	GG	GG	AA
1349	SB	NA	NA	NA	NA	NA	NA	NA	NA	NA	NA	NA	NA	NA	NA	NA	NA	NA	NA	TT	GG	CC	GG	CC	AA	AA	GG	CC	NA	GG	TT	TT	CC	TT	CC	AA	AA	AA	AA	AA	TT	GG	GG	AA
1350	CBT	NA	NA	NA	NA	NA	NA	NA	NA	NA	NA	NA	NA	NA	NA	NA	NA	NA	TT	CT	AG	CT	AG	CT	GG	GG	TT	TT	NA	AA	CC	CC	TT	CC	TT	GG	GG	GG	AG	AG	GG	GT	GG	AA
1351	CBT	NA	NA	NA	NA	NA	NA	NA	NA	NA	NA	NA	NA	NA	NA	NA	NA	NA	NA	TT	GG	CC	AG	CC	AA	AA	GG	CC	NA	GG	TT	TT	CC	TT	CC	AA	AA	AA	AG	AA	TT	GG	CG	AA
1352	CBT	NA	NA	NA	NA	NA	NA	NA	NA	NA	NA	NA	NA	NA	NA	NA	NA	NA	NA	CT	AG	CT	GG	CT	AG	AG	GT	CT	NA	AG	CT	CT	CT	CT	CT	AG	AG	AG	AA	AG	GT	GT	GG	AA
1353	CBT	NA	NA	NA	NA	NA	NA	NA	NA	NA	NA	NA	NA	NA	NA	NA	NA	NA	CC	TT	GG	CC	AG	CC	AA	AA	GG	CC	NA	GG	TT	TT	CC	TT	CC	AA	AA	AA	AG	AA	TT	GG	CG	AG
1354	Gotlandsruss	NA	NA	NA	NA	NA	NA	NA	NA	NA	NA	NA	NA	NA	NA	NA	NA	CC	NA	CC	AA	TT	GG	TT	GG	GG	TT	TT	NA	AA	CC	CC	TT	CC	TT	GG	GG	GG	AA	GG	GG	TT	GG	AA
1355	Gotlandsruss	NA	NA	NA	NA	NA	NA	NA	NA	NA	NA	NA	NA	NA	NA	NA	NA	TT	NA	TT	GG	CC	AG	CC	AA	AA	GG	CC	NA	GG	TT	TT	CC	TT	CC	AA	AA	AA	AG	AA	TT	GG	CG	AG
1356	Shetland_Pony	NA	NA	NA	NA	NA	NA	NA	NA	NA	NA	NA	NA	NA	NA	NA	NA	CT	NA	CC	AG	CT	AG	CT	AG	AG	GT	CT	NA	AG	CT	CT	CT	CT	CT	AG	AG	AG	AG	AG	GT	GT	CG	AG
1357	Shetland_Pony	NA	NA	NA	NA	NA	NA	NA	NA	NA	NA	NA	NA	NA	NA	NA	NA	NA	NA	TT	GG	CC	AA	CC	AG	AG	NA	CT	NA	AG	CT	CT	CT	CT	NA	GG	AG	AG	AA	AA	GT	GT	GG	AA
1358	Shetland_Pony	NA	NA	NA	NA	NA	NA	NA	NA	NA	NA	NA	NA	NA	NA	NA	NA	CC	NA	TT	NA	CC	AA	NA	GG	NA	NA	NA	NA	AA	CC	NA	TT	NA	TT	GG	GG	GG	AG	AA	GG	GG	GG	AA
1359	CBT	2018	SE	NA	NA	NA	NA	NA	NA	NA	NA	NA	NA	NA	NA	NA	CC	TT	CC	NA	NA	NA	NA	NA	NA	NA	NA	NA	NA	NA	NA	NA	NA	NA	NA	NA	NA	NA	NA	NA	NA	NA	NA	NA
1360	CBT	2018	SE	NA	NA	NA	NA	NA	NA	NA	NA	NA	NA	NA	NA	NA	CA	CT	TC	NA	NA	NA	NA	NA	NA	NA	NA	NA	NA	NA	NA	NA	NA	NA	NA	NA	NA	NA	NA	NA	NA	NA	NA	NA
1361	CBT	2018	SE	NA	NA	NA	NA	NA	NA	NA	NA	NA	NA	NA	NA	NA	CA	CT	TC	NA	NA	NA	NA	NA	NA	NA	NA	NA	NA	NA	NA	NA	NA	NA	NA	NA	NA	NA	NA	NA	NA	NA	NA	NA
1362	CBT	2017	SE	NA	NA	NA	NA	NA	NA	NA	NA	NA	NA	NA	NA	NA	CA	TT	CC	NA	NA	NA	NA	NA	NA	NA	NA	NA	NA	NA	NA	NA	NA	NA	NA	NA	NA	NA	NA	NA	NA	NA	NA	NA
1363	CBT	2001	NO	NA	NA	NA	NA	NA	NA	NA	NA	NA	NA	NA	NA	NA	CC	TT	CC	NA	NA	NA	NA	NA	NA	NA	NA	NA	NA	NA	NA	NA	NA	NA	NA	NA	NA	NA	NA	NA	NA	NA	NA	NA
1364	CBT	2004	NO	NA	NA	NA	NA	NA	NA	NA	NA	NA	NA	NA	NA	NA	CA	CT	TC	NA	NA	NA	NA	NA	NA	NA	NA	NA	NA	NA	NA	NA	NA	NA	NA	NA	NA	NA	NA	NA	NA	NA	NA	NA
1365	CBT	2004	NO	NA	NA	NA	NA	NA	NA	NA	NA	NA	NA	NA	NA	NA	CC	CT	TC	NA	NA	NA	NA	NA	NA	NA	NA	NA	NA	NA	NA	NA	NA	NA	NA	NA	NA	NA	NA	NA	NA	NA	NA	NA
1366	CBT	2004	NO	NA	NA	NA	NA	NA	NA	NA	NA	NA	NA	NA	NA	NA	CA	TT	CC	NA	NA	NA	NA	NA	NA	NA	NA	NA	NA	NA	NA	NA	NA	NA	NA	NA	NA	NA	NA	NA	NA	NA	NA	NA
1367	CBT	2004	NO	NA	NA	NA	NA	NA	NA	NA	NA	NA	NA	NA	NA	NA	AA	CT	TC	NA	NA	NA	NA	NA	NA	NA	NA	NA	NA	NA	NA	NA	NA	NA	NA	NA	NA	NA	NA	NA	NA	NA	NA	NA
1368	CBT	2004	NO	NA	NA	NA	NA	NA	NA	NA	NA	NA	NA	NA	NA	NA	CA	TT	CC	NA	NA	NA	NA	NA	NA	NA	NA	NA	NA	NA	NA	NA	NA	NA	NA	NA	NA	NA	NA	NA	NA	NA	NA	NA
1369	CBT	2004	NO	NA	NA	NA	NA	NA	NA	NA	NA	NA	NA	NA	NA	NA	CA	CT	TC	NA	NA	NA	NA	NA	NA	NA	NA	NA	NA	NA	NA	NA	NA	NA	NA	NA	NA	NA	NA	NA	NA	NA	NA	NA
1370	CBT	2008	NO	NA	NA	NA	NA	NA	NA	NA	NA	NA	NA	NA	NA	NA	CA	TT	CC	NA	NA	NA	NA	NA	NA	NA	NA	NA	NA	NA	NA	NA	NA	NA	NA	NA	NA	NA	NA	NA	NA	NA	NA	NA
1371	CBT	2008	NO	NA	NA	NA	NA	NA	NA	NA	NA	NA	NA	NA	NA	NA	CC	CT	TC	NA	NA	NA	NA	NA	NA	NA	NA	NA	NA	NA	NA	NA	NA	NA	NA	NA	NA	NA	NA	NA	NA	NA	NA	NA
1372	CBT	2008	NO	NA	NA	NA	NA	NA	NA	NA	NA	NA	NA	NA	NA	NA	CC	CT	TC	NA	NA	NA	NA	NA	NA	NA	NA	NA	NA	NA	NA	NA	NA	NA	NA	NA	NA	NA	NA	NA	NA	NA	NA	NA
1373	CBT	2008	NO	NA	NA	NA	NA	NA	NA	NA	NA	NA	NA	NA	NA	NA	AA	CT	TC	NA	NA	NA	NA	NA	NA	NA	NA	NA	NA	NA	NA	NA	NA	NA	NA	NA	NA	NA	NA	NA	NA	NA	NA	NA
1374	CBT	2009	NO	NA	NA	NA	NA	NA	NA	NA	NA	NA	NA	NA	NA	NA	CA	CT	TC	NA	NA	NA	NA	NA	NA	NA	NA	NA	NA	NA	NA	NA	NA	NA	NA	NA	NA	NA	NA	NA	NA	NA	NA	NA
Breeds: CBT, Coldblooded trotter; SB, Standardbred; NSH, North Swedish Draught horse; TB, Thoroughbred.Countries: SE, Sweden; NO, Norway: US, USA; IT, Italy; DE, Germany; FR, France; DK, Denmark; FI, Finland; NL, Netherlands. NA, Not available.
